# Supplementary material for: Immune Responses to Gram-Negative Bacteria in Hemolymph of the Chinese Horseshoe Crab, Tachypleus tridentatus
Source: Front Immunol. 2021 Jan 29;11:584808. doi: 10.3389/fimmu.2020.584808 (PMC7878551; doi:10.3389/fimmu.2020.584808)
Supplement: Supplementary file 2 [file DataSheet_1.xls]

## Sheet: DEGs_12h(0.001)
Gene_id	Regulate	NR description
TRINITY_DN665_c4_g1	up	XP_013774470.1(argininosuccinate synthase-like [Limulus polyphemus])
TRINITY_DN169_c0_g1	up	XP_013790410.2(sodium-dependent phosphate transport protein 2B-like [Limulus polyphemus])
TRINITY_DN665_c4_g2	up	XP_013774470.1(argininosuccinate synthase-like [Limulus polyphemus])
TRINITY_DN665_c2_g1	up
TRINITY_DN2450_c0_g1	up	XP_013774470.1(argininosuccinate synthase-like [Limulus polyphemus])
TRINITY_DN7752_c0_g1	up	XP_013774470.1(argininosuccinate synthase-like [Limulus polyphemus])
TRINITY_DN73_c1_g1	up	XP_022237812.1(nitric oxide synthase, inducible-like [Limulus polyphemus])
TRINITY_DN43206_c0_g1	up	XP_013784478.1(serine/threonine-protein phosphatase 1 regulatory subunit 10-like [Limulus polyphemus])
TRINITY_DN698_c0_g1	up	XP_013793120.1(uncharacterized protein LOC106477066 [Limulus polyphemus])
TRINITY_DN542_c8_g2	up	XP_013785525.1(uncharacterized protein LOC106469570 isoform X2 [Limulus polyphemus])
TRINITY_DN50618_c0_g1	up	XP_022257641.1(uncharacterized protein LOC106473507 [Limulus polyphemus])
TRINITY_DN1049_c0_g1	up	XP_013776153.1(normal mucosa of esophagus-specific gene 1 protein-like [Limulus polyphemus] )
TRINITY_DN11416_c0_g1	up	XP_013786753.1(uncharacterized protein LOC106470734 isoform X1 [Limulus polyphemus])
TRINITY_DN25051_c0_g1	up	XP_013790365.1(serine proteinase stubble-like [Limulus polyphemus] )
TRINITY_DN7095_c0_g1	up	XP_013775002.1(metabotropic glutamate receptor 7-like [Limulus polyphemus])
TRINITY_DN9362_c0_g1	up	XP_013787795.1(uncharacterized protein LOC106471717 [Limulus polyphemus])
TRINITY_DN7945_c0_g1	down	XP_013783074.2(synaptotagmin-7-like isoform X2 [Limulus polyphemus])
TRINITY_DN48581_c0_g1	up	XP_013784683.1(uncharacterized protein LOC106468790 [Limulus polyphemus])
TRINITY_DN10812_c0_g1	up	XP_013783006.1(serum amyloid A-2 protein-like [Limulus polyphemus] )
TRINITY_DN10391_c0_g1	up	XP_022239061.1(zinc transporter ZIP8-like [Limulus polyphemus])
TRINITY_DN5471_c0_g1	up	XP_013784070.1(LOW QUALITY PROTEIN: N(G),N(G)-dimethylarginine dimethylaminohydrolase 1-like [Limulus polyphemus])
TRINITY_DN3283_c0_g2	down	XP_013775389.2(protein henna-like isoform X2 [Limulus polyphemus])
TRINITY_DN41729_c0_g1	up
TRINITY_DN2892_c1_g1	up	XP_013781993.1(high-affinity choline transporter 1-like isoform X1 [Limulus polyphemus])
TRINITY_DN69_c0_g1	up	XP_013785503.1(hexokinase-1-like [Limulus polyphemus])
TRINITY_DN10413_c0_g1	up	XP_013783362.1(transmembrane protein 161B-like isoform X1 [Limulus polyphemus])
TRINITY_DN10413_c2_g1	up
TRINITY_DN4781_c0_g2	up	XP_013777577.1(FRAS1-related extracellular matrix protein 2-like [Limulus polyphemus])
TRINITY_DN1794_c0_g1	up	XP_022236212.1(solute carrier family 28 member 3-like, partial [Limulus polyphemus])
TRINITY_DN3462_c1_g1	up	XP_013776153.1(normal mucosa of esophagus-specific gene 1 protein-like [Limulus polyphemus] )
TRINITY_DN2300_c0_g2	up	XP_022235624.1(sodium- and chloride-dependent glycine transporter 2-like [Limulus polyphemus] )
TRINITY_DN1950_c0_g2	up	XP_013791348.1(uncharacterized protein LOC106475198 [Limulus polyphemus])
TRINITY_DN2956_c1_g2	up	XP_022258342.1(sodium- and chloride-dependent glycine transporter 2-like [Limulus polyphemus])
TRINITY_DN2531_c0_g1	up	XP_013774619.1(protein big brother-like [Limulus polyphemus])
TRINITY_DN3907_c0_g1	up	XP_013784164.1(3-hydroxy-3-methylglutaryl-coenzyme A reductase-like [Limulus polyphemus])
TRINITY_DN1785_c0_g1	up
TRINITY_DN2565_c0_g1	up	XP_013780389.1(protein obstructor-E-like [Limulus polyphemus])
TRINITY_DN156_c0_g1	up	XP_013789468.1(suppressor of cytokine signaling 2-like [Limulus polyphemus])
TRINITY_DN1165_c0_g1	up	XP_013779833.1(serpin B3-like [Limulus polyphemus])
TRINITY_DN246_c0_g1	up	XP_013773211.1(ETS homologous factor-like isoform X4 [Limulus polyphemus])
TRINITY_DN816_c1_g1	up	XP_022242222.1(GTP cyclohydrolase 1-like [Limulus polyphemus])
TRINITY_DN9658_c1_g1	up	XP_013788286.1(uncharacterized protein LOC106472206 [Limulus polyphemus])
TRINITY_DN1905_c1_g1	up	XP_011663659.1(PREDICTED: RNA-directed DNA polymerase from mobile element jockey-like [Strongylocentrotus purpuratus])
TRINITY_DN203_c0_g1	up	XP_013778648.1(ABC transporter G family member 21-like isoform X3 [Limulus polyphemus])
TRINITY_DN71_c1_g3	down	XP_013782087.1(G1/S-specific cyclin-D2-like [Limulus polyphemus])
TRINITY_DN234_c1_g2	up	XP_013786947.1(tetratricopeptide repeat protein 28-like [Limulus polyphemus])
TRINITY_DN1979_c1_g1	down	XP_013789451.1(dexamethasone-induced Ras-related protein 1-like [Limulus polyphemus])
TRINITY_DN533_c1_g1	up
TRINITY_DN1730_c0_g1	up	XP_013791764.1(uncharacterized protein LOC106475632 [Limulus polyphemus] )
TRINITY_DN15449_c0_g4	up	XP_022235721.1(protein toll-like [Limulus polyphemus])
TRINITY_DN7905_c1_g3	up	XP_013785018.1(failed axon connections-like [Limulus polyphemus])
TRINITY_DN2376_c0_g1	down	XP_013791812.1(ras-related protein Rab-37-like [Limulus polyphemus])
TRINITY_DN7510_c0_g1	down	XP_013790633.1(uncharacterized protein LOC106474485 [Limulus polyphemus])
TRINITY_DN3491_c0_g1	up	XP_022251627.1(E3 ubiquitin-protein ligase MIB2-like [Limulus polyphemus])
TRINITY_DN9593_c0_g1	down	XP_022235677.1(uncharacterized protein LOC111083447 [Limulus polyphemus])
TRINITY_DN789_c0_g1	up	XP_013785822.1(hemocyte protein-glutamine gamma-glutamyltransferase-like [Limulus polyphemus])
TRINITY_DN19212_c2_g1	up	XP_022258504.1(leukocyte elastase inhibitor A-like [Limulus polyphemus])
TRINITY_DN7902_c0_g1	up	XP_022239748.1(uncharacterized protein LOC106457952 [Limulus polyphemus])
TRINITY_DN1450_c0_g1	down	XP_013774757.1(epithelial chloride channel protein-like [Limulus polyphemus] )
TRINITY_DN6997_c1_g1	up
TRINITY_DN5624_c0_g1	up
TRINITY_DN1792_c0_g1	up	XP_022257641.1(uncharacterized protein LOC106473507 [Limulus polyphemus])
TRINITY_DN1960_c0_g1	up
TRINITY_DN998_c0_g1	up	XP_013772477.1(serine/threonine-protein kinase pim-3-like [Limulus polyphemus])
TRINITY_DN176_c1_g2	up	XP_013794718.1(matrix metalloproteinase-2-like [Limulus polyphemus])
TRINITY_DN2138_c1_g1	up	XP_022246663.1(MAP kinase-activated protein kinase 2-like [Limulus polyphemus])
TRINITY_DN4754_c0_g1	up	XP_022239393.1(interleukin-17 receptor D-like [Limulus polyphemus] )
TRINITY_DN40264_c0_g1	down	XP_022245638.1(cyclin-dependent kinase inhibitor 1B-like [Limulus polyphemus])
TRINITY_DN3754_c0_g1	up
TRINITY_DN1413_c0_g1	up	XP_022250400.1(sodium-coupled monocarboxylate transporter 1-like [Limulus polyphemus])
TRINITY_DN4269_c0_g1	up	BAA03374.1(intracellular coagulation inhibitor precursor [Tachypleus tridentatus])
TRINITY_DN11758_c0_g1	up	XP_022251649.1(matrix metalloproteinase-16-like [Limulus polyphemus])
TRINITY_DN162_c6_g1	down	XP_022241487.1(uncharacterized protein LOC106459319 isoform X7 [Limulus polyphemus])
TRINITY_DN7202_c0_g2	down	XP_013773836.1(calpain-B-like isoform X6 [Limulus polyphemus])
TRINITY_DN590_c0_g1	up	XP_022251563.1(ETS domain-containing protein Elk-3-like isoform X2 [Limulus polyphemus] )
TRINITY_DN1578_c0_g2	up	XP_013790637.1(serpin B6-like [Limulus polyphemus] )
TRINITY_DN26833_c0_g1	up	XP_022238201.1(uncharacterized protein LOC106478816 [Limulus polyphemus] )
TRINITY_DN1665_c1_g3	up	XP_013772257.2(uncharacterized protein LOC106457393 [Limulus polyphemus])
TRINITY_DN836_c0_g1	up	XP_013785472.1(actin cytoskeleton-regulatory complex protein PAN1-like isoform X1 [Limulus polyphemus])
TRINITY_DN2250_c0_g1	down	XP_013774675.1(F-box/LRR-repeat protein 20-like [Limulus polyphemus])
TRINITY_DN2723_c0_g1	up	XP_022256848.1(ribonuclease Oy-like [Limulus polyphemus])
TRINITY_DN7099_c0_g1	down
TRINITY_DN3456_c0_g1	down	XP_013794125.1(protein FAM13B-like [Limulus polyphemus])
TRINITY_DN3759_c0_g1	up	AAZ40334.1(IkB [Carcinoscorpius rotundicauda])
TRINITY_DN45433_c0_g1	down	XP_013774306.1(uncharacterized protein LOC106459254 isoform X2 [Limulus polyphemus])
TRINITY_DN3135_c0_g1	up	XP_013785742.1(uncharacterized protein LOC106469775 [Limulus polyphemus] )
TRINITY_DN1515_c0_g1	down
TRINITY_DN5941_c1_g1	down	XP_022243770.1(uncharacterized protein LOC111086193 [Limulus polyphemus])
TRINITY_DN691_c2_g1	up	XP_013790768.1(vascular endothelial growth factor receptor kdr-like [Limulus polyphemus])
TRINITY_DN19091_c0_g1	up	XP_013785098.2(SLIT and NTRK-like protein 2 [Limulus polyphemus])
TRINITY_DN1909_c0_g2	up	XP_013786513.1(exonuclease GOR-like [Limulus polyphemus])
TRINITY_DN6567_c0_g1	up	XP_013781408.1(integrin alpha-PS1-like [Limulus polyphemus])
TRINITY_DN9486_c0_g2	down
TRINITY_DN2308_c1_g1	up	XP_013784924.1(uncharacterized protein LOC106469018 [Limulus polyphemus] )
TRINITY_DN4799_c0_g1	down	CFW94192.1(Csa-PI kinase, partial [Cupiennius salei])
TRINITY_DN19190_c0_g1	up	XP_013788770.1(CCAAT/enhancer-binding protein-like [Limulus polyphemus])
TRINITY_DN30165_c0_g1	down	XP_013773067.2(glutathione peroxidase-like [Limulus polyphemus])
TRINITY_DN1788_c0_g2	up	KFM56758.1(putative glutamate synthase [NADPH], partial [Stegodyphus mimosarum])
TRINITY_DN18361_c0_g1	up	XP_013775058.1(N-acylneuraminate-9-phosphatase-like isoform X1 [Limulus polyphemus])
TRINITY_DN3339_c0_g1	down	XP_022249942.1(uncharacterized protein LOC106466261 [Limulus polyphemus])
TRINITY_DN2384_c0_g2	up	XP_013789468.1(suppressor of cytokine signaling 2-like [Limulus polyphemus])
TRINITY_DN5072_c0_g2	up	XP_022246580.1(latrophilin Cirl-like [Limulus polyphemus])
TRINITY_DN2383_c0_g1	up
TRINITY_DN4581_c0_g1	down	XP_013775745.1(LIM domain only protein 3-like [Limulus polyphemus] )
TRINITY_DN446_c0_g1	down	XP_013772282.1(peritrophin-1-like [Limulus polyphemus])
TRINITY_DN6714_c0_g1	down	XP_013779632.2(runt-related transcription factor 1-like [Limulus polyphemus])
TRINITY_DN2873_c0_g1	down	XP_013774841.1(LIM domain transcription factor LMO4-like [Limulus polyphemus])
TRINITY_DN703_c0_g1	down	XP_013778734.1(cell division control protein 42 homolog [Limulus polyphemus])
TRINITY_DN2413_c0_g1	up	XP_013780887.1(G-protein coupled receptor moody-like [Limulus polyphemus] )
TRINITY_DN3344_c0_g1	down	XP_022248953.1(nuclear hormone receptor FTZ-F1-like [Limulus polyphemus])
TRINITY_DN38358_c0_g3	up
TRINITY_DN1911_c0_g1	down	XP_013775740.1(calcium-transporting ATPase sarcoplasmic/endoplasmic reticulum type-like isoform X1 [Limulus polyphemus])
TRINITY_DN1762_c0_g1	up	XP_022247919.1(probable G-protein coupled receptor Mth-like 10 [Limulus polyphemus])
TRINITY_DN233_c0_g2	down	XP_022253692.1(protein spaetzle 5-like [Limulus polyphemus])
TRINITY_DN3425_c0_g1	up	XP_013776326.1(uncharacterized protein LOC106461081 [Limulus polyphemus])
TRINITY_DN6230_c1_g1	up	XP_013786728.1(histone-lysine N-methyltransferase SETMAR-like [Limulus polyphemus])
TRINITY_DN1359_c0_g1	up	XP_022249504.1(tetraspanin-1-like isoform X1 [Limulus polyphemus])
TRINITY_DN5567_c0_g2	up	XP_022242255.1(uncharacterized protein LOC106459967 isoform X1 [Limulus polyphemus])
TRINITY_DN17415_c0_g2	up	XP_013788378.1(mRNA decay activator protein ZFP36L2-A-like [Limulus polyphemus])
TRINITY_DN1730_c0_g2	up	XP_013791764.1(uncharacterized protein LOC106475632 [Limulus polyphemus] )
TRINITY_DN9538_c0_g1	up
TRINITY_DN16_c1_g2	down	XP_013788141.1(eukaryotic elongation factor 2 kinase-like isoform X1 [Limulus polyphemus] )
TRINITY_DN6094_c0_g1	up	KFM58712.1(hypothetical protein X975_23003, partial [Stegodyphus mimosarum])
TRINITY_DN11277_c1_g1	up
TRINITY_DN120_c1_g1	up
TRINITY_DN32203_c0_g1	up	XP_022255800.1(dystroglycan-like [Limulus polyphemus] )
TRINITY_DN6200_c0_g1	up	XP_013779682.1(zinc finger protein Noc-like [Limulus polyphemus])
TRINITY_DN3740_c1_g1	up	XP_013788770.1(CCAAT/enhancer-binding protein-like [Limulus polyphemus])
TRINITY_DN189_c0_g1	down
TRINITY_DN906_c0_g1	up	XP_022242922.1(uncharacterized protein LOC106460476 [Limulus polyphemus])
TRINITY_DN1827_c0_g1	down	XP_022240087.1(Down syndrome cell adhesion molecule-like protein Dscam2 [Limulus polyphemus])
TRINITY_DN1660_c1_g1	up	XP_013788689.2(UBX domain-containing protein 1-B-like [Limulus polyphemus])
TRINITY_DN1420_c0_g1	up	XP_013781353.1(lipoma HMGIC fusion partner-like 2 protein [Limulus polyphemus] )
TRINITY_DN4374_c0_g1	down	XP_013793672.2(fibroblast growth factor receptor-like 1 isoform X1 [Limulus polyphemus])
TRINITY_DN2240_c0_g1	down
TRINITY_DN45002_c0_g2	down	XP_015921860.1(maltase-glucoamylase, intestinal isoform X1 [Parasteatoda tepidariorum])
TRINITY_DN4454_c0_g2	up	XP_022237912.1(LOW QUALITY PROTEIN: filamin-A-like [Limulus polyphemus])
TRINITY_DN9995_c0_g2	up	XP_013779932.1(uncharacterized protein LOC106464350 [Limulus polyphemus])
TRINITY_DN1146_c0_g1	down	XP_013783738.1(protein MRVI1-like isoform X3 [Limulus polyphemus])
TRINITY_DN3371_c0_g1	up	XP_013780956.2(rho GTPase-activating protein 7-like [Limulus polyphemus])
TRINITY_DN17731_c0_g1	up	BAA13312.1(limulus factor D [Tachypleus tridentatus])
TRINITY_DN11721_c0_g1	up
TRINITY_DN1371_c0_g1	down
TRINITY_DN5573_c0_g1	down
TRINITY_DN4113_c1_g1	up
TRINITY_DN6428_c0_g1	down	XP_022249911.1(uncharacterized protein LOC106466227 [Limulus polyphemus])
TRINITY_DN1802_c0_g2	up	XP_013790265.1(thioredoxin reductase 1, cytoplasmic-like [Limulus polyphemus])
TRINITY_DN149_c0_g1	up	XP_022237072.1(organic cation transporter protein-like isoform X1 [Limulus polyphemus])
TRINITY_DN3561_c0_g1	up	XP_013794519.2(triple functional domain protein-like isoform X1 [Limulus polyphemus])
TRINITY_DN25252_c0_g2	up	XP_014773434.1(PREDICTED: histone-lysine N-methyltransferase SETMAR-like [Octopus bimaculoides])
TRINITY_DN2456_c0_g1	down	XP_013772065.1(uncharacterized protein LOC106457218, partial [Limulus polyphemus])
TRINITY_DN25230_c0_g1	up	XP_022250988.1(inositol-pentakisphosphate 2-kinase-like [Limulus polyphemus])
TRINITY_DN43723_c0_g1	up	XP_013772407.1(aromatic-L-amino-acid decarboxylase-like isoform X1 [Limulus polyphemus] )
TRINITY_DN9049_c0_g2	up
TRINITY_DN4108_c1_g1	down	AAF74774.1(LPS-binding protein [Tachypleus tridentatus])
TRINITY_DN6632_c0_g1	up	XP_013779799.1(CD109 antigen-like [Limulus polyphemus] )
TRINITY_DN6885_c0_g1	down	XP_022236206.1(glutamate receptor ionotropic, delta-2-like, partial [Limulus polyphemus])
TRINITY_DN413_c1_g1	up	AVW89189.1(calmodulin, partial [Lampsilis siliquoidea])
TRINITY_DN365_c1_g1	down	XP_013781173.1(mediator of DNA damage checkpoint protein 1-like [Limulus polyphemus])
TRINITY_DN2127_c0_g1	up	XP_013775412.1(bone morphogenetic protein receptor type-1B-like [Limulus polyphemus])
TRINITY_DN11418_c0_g4	down	XP_022257682.1(uncharacterized protein LOC106473568 [Limulus polyphemus])
TRINITY_DN12377_c0_g1	down
TRINITY_DN3496_c0_g5	down	XP_022245428.1(muscleblind-like protein 2 isoform X1 [Limulus polyphemus])
TRINITY_DN4100_c0_g1	up	XP_022237422.1(plexin-B-like [Limulus polyphemus])
TRINITY_DN8013_c0_g1	down	XP_013784312.1(Na(+)/H(+) exchanger protein 7-like [Limulus polyphemus] )
TRINITY_DN2257_c0_g1	up
TRINITY_DN340_c0_g1	up	XP_013777064.2(uncharacterized protein LOC106461762 isoform X2 [Limulus polyphemus])
TRINITY_DN12668_c0_g1	up
TRINITY_DN621_c0_g1	up	XP_022252585.1(semaphorin-1A-like isoform X4 [Limulus polyphemus])
TRINITY_DN8632_c0_g1	down	XP_022238133.1(synaptotagmin-5-like [Limulus polyphemus] )
TRINITY_DN22618_c0_g1	down	XP_013791040.1(insulin-like growth factor-binding protein complex acid labile subunit [Limulus polyphemus])
TRINITY_DN12745_c0_g1	up	XP_022247717.1(nuclear hormone receptor HR96-like isoform X2 [Limulus polyphemus] )
TRINITY_DN1617_c2_g1	up	XP_013786519.1(uncharacterized protein LOC106470507 [Limulus polyphemus])
TRINITY_DN2102_c1_g3	up
TRINITY_DN1782_c0_g1	up
TRINITY_DN6220_c0_g1	down	XP_013794046.1(uncharacterized protein LOC106478078 [Limulus polyphemus])
TRINITY_DN547_c0_g1	up	XP_022257603.1(uncharacterized protein LOC106473463, partial [Limulus polyphemus])
TRINITY_DN8201_c1_g1	up	KMQ83189.1(paired box protein and transposase domain containing protein [Lasius niger])
TRINITY_DN2590_c0_g1	up	XP_013786087.1(peroxiredoxin 1-like [Limulus polyphemus])
TRINITY_DN675_c0_g1	up	XP_022249367.1(protein c-ets-1-A-like isoform X1 [Limulus polyphemus] )
TRINITY_DN11077_c0_g1	up	XP_022243323.1(protein extra-macrochaetae-like [Limulus polyphemus])
TRINITY_DN15605_c0_g1	up
TRINITY_DN54225_c0_g1	up	XP_013794199.1(E3 ubiquitin-protein ligase RNF34-like isoform X1 [Limulus polyphemus])
TRINITY_DN4661_c0_g1	up	XP_022254249.1(uncharacterized protein LOC106469979 [Limulus polyphemus])
TRINITY_DN1090_c1_g1	down	BAA12864.1(tachycitin [Tachypleus tridentatus])
TRINITY_DN2384_c0_g1	up
TRINITY_DN151_c0_g2	up	XP_013780009.2(neurogenic locus Notch protein-like [Limulus polyphemus])
TRINITY_DN81416_c0_g1	down	XP_013781222.1(uncharacterized protein LOC106465543 [Limulus polyphemus])
TRINITY_DN6143_c0_g1	down
TRINITY_DN325_c0_g1	up	XP_022253114.1(claspin-like isoform X1 [Limulus polyphemus])
TRINITY_DN1336_c0_g2	down	BAF76636.1(tachylectin-4 [Tachypleus tridentatus])
TRINITY_DN2950_c1_g2	down
TRINITY_DN2964_c0_g1	up	XP_022240832.1(discoidin domain-containing receptor 2-like isoform X1 [Limulus polyphemus] )
TRINITY_DN53813_c0_g2	down	XP_013786968.1(solute carrier organic anion transporter family member 5A1-like [Limulus polyphemus])
TRINITY_DN14790_c0_g1	down	XP_013789223.1(uncharacterized protein LOC106473089 [Limulus polyphemus])
TRINITY_DN923_c0_g1	up	XP_013775221.1(paxillin-like isoform X3 [Limulus polyphemus])
TRINITY_DN425_c0_g1	up	XP_022250948.1(protein-tyrosine sulfotransferase-like isoform X1 [Limulus polyphemus])
TRINITY_DN17422_c0_g1	up	XP_022246929.1(proline-rich protein 5-like [Limulus polyphemus])
TRINITY_DN718_c0_g1	up
TRINITY_DN3853_c0_g1	up	XP_022237898.1(serine/threonine-protein kinase SIK2-like isoform X1 [Limulus polyphemus])
TRINITY_DN15881_c0_g2	up	XP_013780850.1(heat shock 70 kDa protein cognate 4-like [Limulus polyphemus])
TRINITY_DN15169_c0_g1	down
TRINITY_DN9640_c0_g1	up	XP_022258189.1(solute carrier family 15 member 1-like [Limulus polyphemus])
TRINITY_DN7439_c0_g1	down	XP_013784261.1(mRNA decay activator protein ZFP36L1-like [Limulus polyphemus])
TRINITY_DN1778_c0_g3	up	XP_013784752.1(zinc transporter ZIP1-like [Limulus polyphemus])
TRINITY_DN69_c0_g3	up
TRINITY_DN5289_c0_g1	up	XP_013778227.1(growth factor receptor-bound protein 14-like isoform X1 [Limulus polyphemus])
TRINITY_DN3082_c0_g1	up	XP_013783927.1(excitatory amino acid transporter 1-like [Limulus polyphemus])
TRINITY_DN12678_c1_g1	down	XP_013792539.1(transcription factor SOX-4-like [Limulus polyphemus])
TRINITY_DN1479_c0_g1	up	XP_022253014.1(hemicentin-1-like isoform X4 [Limulus polyphemus])
TRINITY_DN802_c0_g2	up	XP_029209166.1(uncharacterized protein LOC114972911 [Acropora millepora])
TRINITY_DN2287_c0_g1	up
TRINITY_DN901_c0_g1	down	P14213.2(RecName: Full=Tachyplesin-1; AltName: Full=Tachyplesin I; Flags: Precursor )
TRINITY_DN1264_c0_g1	down	XP_013780066.1(uncharacterized protein LOC106464466 [Limulus polyphemus])
TRINITY_DN3416_c0_g1	up	XP_013781589.2(DNA-binding protein D-ETS-4-like [Limulus polyphemus])
TRINITY_DN11831_c0_g1	up	XP_022239046.1(scavenger receptor class B member 1-like isoform X1 [Limulus polyphemus])
TRINITY_DN60231_c2_g1	down	XP_022247964.1(serine/threonine-protein kinase SBK1-like [Limulus polyphemus])
TRINITY_DN2954_c0_g2	up	XP_013787840.1(alpha-1,6-mannosyl-glycoprotein 2-beta-N-acetylglucosaminyltransferase-like [Limulus polyphemus])
TRINITY_DN28307_c0_g1	up	XP_013772779.1(inositol-trisphosphate 3-kinase A-like [Limulus polyphemus] )
TRINITY_DN250_c0_g1	down	XP_022248920.1(tenascin-like isoform X2 [Limulus polyphemus])
TRINITY_DN7540_c0_g1	up	XP_022235415.1(uncharacterized protein LOC111083294 [Limulus polyphemus])
TRINITY_DN18452_c0_g1	up	XP_022243522.1(dual specificity testis-specific protein kinase 2-like [Limulus polyphemus])
TRINITY_DN1701_c0_g1	down	XP_022244701.1(probable phospholipid-transporting ATPase IIB [Limulus polyphemus])
TRINITY_DN19071_c0_g1	up
TRINITY_DN11680_c1_g1	down	XP_013783488.1(MAP kinase-interacting serine/threonine-protein kinase 1-like [Limulus polyphemus])
TRINITY_DN773_c6_g1	up
TRINITY_DN69339_c0_g4	down	XP_013790957.1(uncharacterized protein LOC106474813 [Limulus polyphemus])
TRINITY_DN735_c0_g1	down	XP_022250121.1(anoctamin-7-like isoform X1 [Limulus polyphemus])
TRINITY_DN7117_c0_g1	up	ETN67215.1(hypothetical protein AND_000981 [Anopheles darlingi])
TRINITY_DN70017_c0_g1	down	XP_013780395.1(cytochrome P450 1A1-like isoform X1 [Limulus polyphemus])
TRINITY_DN8684_c0_g1	up	XP_013779833.1(serpin B3-like [Limulus polyphemus])
TRINITY_DN3327_c0_g1	up	XP_013787519.1(TBC1 domain family member 20-like [Limulus polyphemus])
TRINITY_DN5882_c0_g1	down
TRINITY_DN1794_c1_g1	down	XP_013794397.1(PMS1 protein homolog 1-like [Limulus polyphemus] )
TRINITY_DN3138_c1_g1	up
TRINITY_DN1947_c0_g1	down	XP_013783704.1(alkaline phosphatase-like isoform X1 [Limulus polyphemus])
TRINITY_DN2310_c0_g1	up	XP_013789475.1(uncharacterized protein LOC106473339 [Limulus polyphemus])
TRINITY_DN450_c0_g1	up
TRINITY_DN1665_c4_g1	up
TRINITY_DN5113_c0_g2	up	XP_022243231.1(glutamate receptor ionotropic, kainate 2-like isoform X1 [Limulus polyphemus])
TRINITY_DN5964_c0_g1	up	XP_013772873.1(tribbles homolog 2-like [Limulus polyphemus] )
TRINITY_DN4400_c0_g1	up	XP_022250464.1(synaptotagmin-4-like isoform X1 [Limulus polyphemus])
TRINITY_DN1606_c1_g1	up	XP_013777417.1(neuromodulin-like isoform X1 [Limulus polyphemus])
TRINITY_DN549_c0_g1	up	XP_013790793.1(lipoma-preferred partner homolog [Limulus polyphemus])
TRINITY_DN2560_c0_g3	up
TRINITY_DN6427_c0_g1	down
TRINITY_DN3138_c4_g1	up
TRINITY_DN1672_c0_g1	up	XP_013784559.2(serpin B6-like [Limulus polyphemus])
TRINITY_DN6302_c0_g1	down	XP_013777371.1(nicotinamide N-methyltransferase-like isoform X1 [Limulus polyphemus])
TRINITY_DN5475_c0_g1	up
TRINITY_DN9945_c0_g1	down
TRINITY_DN22092_c0_g1	down	XP_022251251.1(LOW QUALITY PROTEIN: fibroblast growth factor 1-like [Limulus polyphemus])
TRINITY_DN2967_c0_g2	up	XP_013791608.1(embryonic protein UVS.2-like isoform X1 [Limulus polyphemus] )
TRINITY_DN1796_c1_g2	down	P28175.1(RecName: Full=Limulus clotting factor C; Short=FC; Contains: RecName: Full=Limulus clotting factor C heavy chain; Contains: RecName: Full=Limulus clotting factor C light chain; Contains: RecName: Full=Limulus clotting factor C chain A; Contains: RecName: Full=Limulus clotting factor C chain B; Flags: Precursor )
TRINITY_DN10365_c0_g2	down	XP_022243079.1(protein FAM49B-like isoform X2 [Limulus polyphemus])
TRINITY_DN7263_c0_g1	up	XP_013788073.1(phospholipid-transporting ATPase ID-like [Limulus polyphemus] )
TRINITY_DN5261_c0_g1	up	BAA12203.1(Kex2-like protease [Tachypleus tridentatus])
TRINITY_DN1813_c0_g1	up
TRINITY_DN28570_c0_g1	up	XP_022240522.1(tetraspanin-11-like isoform X2 [Limulus polyphemus])
TRINITY_DN2161_c0_g1	up	XP_022243315.1(prominin-like protein isoform X3 [Limulus polyphemus])
TRINITY_DN6990_c0_g1	down	XP_013791617.2(multiple coagulation factor deficiency protein 2 homolog [Limulus polyphemus])
TRINITY_DN1460_c3_g1	down	XP_013790678.1(uncharacterized protein LOC106474534 isoform X1 [Limulus polyphemus] )
TRINITY_DN1750_c0_g2	up	XP_013778741.1(polypyrimidine tract-binding protein 3-like isoform X1 [Limulus polyphemus])
TRINITY_DN41973_c0_g2	down	XP_013789148.1(protein muscleblind-like isoform X2 [Limulus polyphemus])
TRINITY_DN2512_c0_g1	down
TRINITY_DN433_c0_g1	up	XP_013789987.1(innexin inx2-like [Limulus polyphemus])
TRINITY_DN4274_c0_g1	up	XP_013785297.1(fumarate hydratase, mitochondrial-like [Limulus polyphemus])
TRINITY_DN203_c0_g2	up	XP_026806400.1(zinc finger BED domain-containing protein 5-like [Rhopalosiphum maidis])
TRINITY_DN210_c0_g2	up	XP_022240951.1(ganglioside GM2 activator-like [Limulus polyphemus])
TRINITY_DN89097_c0_g1	down	XP_013790100.1(uncharacterized protein LOC106473957 [Limulus polyphemus])
TRINITY_DN17114_c0_g1	down	XP_013788655.1(ribonucleoside-diphosphate reductase subunit M2 B-like [Limulus polyphemus])
TRINITY_DN3726_c0_g2	down
TRINITY_DN35518_c0_g1	up	XP_022236802.1(hemicentin-1-like [Limulus polyphemus])
TRINITY_DN170_c1_g1	up
TRINITY_DN2462_c0_g1	up
TRINITY_DN2372_c0_g1	up	XP_013777964.1(beta-1,4-glucuronyltransferase 1-like [Limulus polyphemus] )
TRINITY_DN1033_c1_g1	down	OXA48472.1(Transposable element Tc3 transposase [Folsomia candida])
TRINITY_DN9969_c0_g1	down	KFM66679.1(hypothetical protein X975_10843, partial [Stegodyphus mimosarum])
TRINITY_DN2976_c0_g1	down
TRINITY_DN6275_c0_g2	down	XP_022250103.1(uncharacterized protein LOC111087517 [Limulus polyphemus] )
TRINITY_DN404_c0_g1	up
TRINITY_DN10889_c0_g2	up
TRINITY_DN9962_c0_g1	up	XP_013788552.1(uncharacterized protein LOC106472447 [Limulus polyphemus])
TRINITY_DN10673_c0_g1	up	XP_022238968.1(protein draper-like isoform X1 [Limulus polyphemus])
TRINITY_DN3231_c0_g1	down
TRINITY_DN18560_c0_g2	up	XP_013787889.1(annexin A4-like [Limulus polyphemus])
TRINITY_DN11721_c0_g2	up
TRINITY_DN1967_c0_g1	up	XP_013772014.1(lysophospholipid acyltransferase 5-like isoform X1 [Limulus polyphemus] )
TRINITY_DN3620_c0_g1	down	XP_013784639.1(uncharacterized protein LOC106468742 [Limulus polyphemus])
TRINITY_DN10956_c3_g1	up
TRINITY_DN37974_c0_g1	up	XP_013777382.1(sodium-dependent phosphate transport protein 2B-like [Limulus polyphemus])
TRINITY_DN691_c0_g2	up	XP_022237747.1(cytohesin-1-like isoform X4 [Limulus polyphemus])
TRINITY_DN63975_c0_g3	up	XP_013772346.1(uncharacterized protein LOC106457472 isoform X2 [Limulus polyphemus])
TRINITY_DN2565_c1_g1	up
TRINITY_DN24878_c0_g1	down	XP_013779966.2(uncharacterized protein LOC106464375 isoform X1 [Limulus polyphemus])
TRINITY_DN52550_c0_g1	up	XP_013787426.1(carbonic anhydrase 6-like, partial [Limulus polyphemus])
TRINITY_DN86153_c0_g1	up	XP_013784329.1(alpha-crystallin B chain-like [Limulus polyphemus])
TRINITY_DN6625_c0_g1	up	XP_022249763.1(toll-like receptor 13 [Limulus polyphemus])
TRINITY_DN27_c0_g2	down
TRINITY_DN1529_c0_g1	up	XP_013784205.1(uncharacterized protein C19orf60 homolog [Limulus polyphemus])
TRINITY_DN21077_c0_g1	up
TRINITY_DN5388_c0_g1	down	XP_013793297.1(cationic amino acid transporter 3-like, partial [Limulus polyphemus])
TRINITY_DN73_c0_g1	up	XP_013782267.1(octopamine receptor Oamb-like [Limulus polyphemus] )
TRINITY_DN2057_c0_g1	down	XP_022245667.1(zinc finger protein 800-like [Limulus polyphemus] )
TRINITY_DN6264_c0_g1	down
TRINITY_DN5371_c0_g1	down	XP_022241327.1(LOW QUALITY PROTEIN: focal adhesion kinase 1-like [Limulus polyphemus])
TRINITY_DN3421_c0_g1	down	XP_022244872.1(cilia- and flagella-associated protein 251-like [Limulus polyphemus])
TRINITY_DN82450_c0_g1	up	XP_022235912.1(uncharacterized protein LOC111083590 [Limulus polyphemus])
TRINITY_DN23323_c0_g2	up	XP_013784709.1(optineurin-like [Limulus polyphemus] )
TRINITY_DN35837_c0_g1	down
TRINITY_DN1666_c0_g2	up	XP_025414965.1(protein GVQW3-like [Sipha flava])
TRINITY_DN15948_c0_g1	down	XP_022235919.1(rho GTPase-activating protein 15-like [Limulus polyphemus])
TRINITY_DN3054_c0_g2	up	XP_013790269.1(kidney mitochondrial carrier protein 1-like [Limulus polyphemus] )
TRINITY_DN29304_c0_g1	up	XP_022252396.1(fibroblast growth factor receptor 1-like isoform X1 [Limulus polyphemus])
TRINITY_DN1812_c0_g1	down	XP_013781158.1(slit homolog 1 protein-like [Limulus polyphemus])
TRINITY_DN2646_c0_g1	down	XP_022240710.1(uncharacterized protein LOC106458725 [Limulus polyphemus] )
TRINITY_DN1502_c0_g2	down	XP_022249942.1(uncharacterized protein LOC106466261 [Limulus polyphemus])
TRINITY_DN15549_c0_g1	down	XP_022242255.1(uncharacterized protein LOC106459967 isoform X1 [Limulus polyphemus])
TRINITY_DN47216_c0_g1	up
TRINITY_DN3464_c0_g4	down
TRINITY_DN6999_c0_g1	up
TRINITY_DN2167_c0_g1	up	XP_022250116.1(monocarboxylate transporter 7-like isoform X1 [Limulus polyphemus])
TRINITY_DN5772_c0_g3	up	AUV47082.1(heat shock protein 90 protein [Rhipicephalus pulchellus])
TRINITY_DN169_c5_g1	up	XP_022239457.1(ATP-binding cassette sub-family A member 1-like [Limulus polyphemus] )
TRINITY_DN7107_c0_g1	up	XP_013774318.1(serpin B6-like [Limulus polyphemus])
TRINITY_DN7929_c0_g1	down
TRINITY_DN3661_c0_g5	up	XP_013780935.1(nuclear factor NF-kappa-B p105 subunit-like isoform X1 [Limulus polyphemus])
TRINITY_DN9498_c0_g1	up	XP_022249668.1(solute carrier family 12 member 2-like isoform X1 [Limulus polyphemus])
TRINITY_DN7753_c0_g1	up	XP_013789960.2(uncharacterized protein LOC106473831 [Limulus polyphemus])
TRINITY_DN2799_c0_g1	up	XP_013779827.1(protein FAM43A-like [Limulus polyphemus])
TRINITY_DN17450_c0_g1	down	XP_022252826.1(solute carrier family 35 member G1-like [Limulus polyphemus])
TRINITY_DN3886_c0_g1	up	XP_013791466.1(glycine-rich cell wall structural protein-like [Limulus polyphemus])
TRINITY_DN12838_c0_g1	up
TRINITY_DN2338_c0_g2	up	XP_013772127.1(disintegrin and metalloproteinase domain-containing protein 10-like [Limulus polyphemus])
TRINITY_DN64_c0_g1	up
TRINITY_DN6230_c1_g2	up	XP_013786728.1(histone-lysine N-methyltransferase SETMAR-like [Limulus polyphemus])
TRINITY_DN542_c5_g1	up
TRINITY_DN14508_c0_g1	up	Q27081.1(RecName: Full=Clotting factor B; AltName: Full=Coagulation factor B; Contains: RecName: Full=Clotting factor B light chain; Contains: RecName: Full=Clotting factor B heavy chain; Flags: Precursor )
TRINITY_DN1562_c0_g1	up	XP_022255926.1(uncharacterized protein LOC106471605 isoform X2 [Limulus polyphemus])
TRINITY_DN2730_c2_g1	down	XP_013788098.1(annexin B9-like [Limulus polyphemus] )
TRINITY_DN27270_c0_g2	down	XP_022258891.1(ADAMTS-like protein 1 isoform X2 [Limulus polyphemus])
TRINITY_DN775_c0_g1	up	XP_013794250.1(annulin-like [Limulus polyphemus])
TRINITY_DN2715_c0_g1	down	XP_022257054.1(receptor-type guanylate cyclase Gyc76C-like, partial [Limulus polyphemus])
TRINITY_DN1082_c1_g1	up	XP_022239887.1(transcription factor Sp4-like isoform X1 [Limulus polyphemus] )
TRINITY_DN3138_c4_g2	up
TRINITY_DN6203_c0_g1	down
TRINITY_DN4320_c0_g1	up	XP_013774308.1(uncharacterized protein LOC106459255 [Limulus polyphemus])
TRINITY_DN8801_c0_g1	down	XP_013791337.1(uncharacterized protein LOC106475187, partial [Limulus polyphemus])
TRINITY_DN53_c1_g1	up	XP_013791751.1(uncharacterized protein LOC106475620 [Limulus polyphemus])
TRINITY_DN2217_c0_g2	up	XP_022237083.1(organic cation transporter protein-like, partial [Limulus polyphemus])
TRINITY_DN5833_c0_g1	up	XP_022258408.1(GTP-binding protein 2-like isoform X2 [Limulus polyphemus])
TRINITY_DN2563_c3_g1	up	XP_022258238.1(tyrosine-protein kinase RYK-like [Limulus polyphemus])
TRINITY_DN9546_c3_g1	up
TRINITY_DN937_c0_g2	down	XP_013777165.1(mite allergen Lep d 7-like [Limulus polyphemus] )
TRINITY_DN33882_c0_g3	up	XP_013777523.1(leukocyte elastase inhibitor-like [Limulus polyphemus])
TRINITY_DN5149_c0_g1	up	XP_013782440.1(CD63 antigen-like [Limulus polyphemus])
TRINITY_DN26_c1_g1	down
TRINITY_DN9367_c0_g2	up	KZS10000.1(Uncharacterized protein APZ42_025640 [Daphnia magna])
TRINITY_DN7346_c0_g2	down	XP_022244504.1(E3 ubiquitin-protein ligase MARCH8-like isoform X1 [Limulus polyphemus])
TRINITY_DN1481_c0_g1	up
TRINITY_DN2916_c0_g1	up	XP_013779922.1(uncharacterized protein LOC106464338 [Limulus polyphemus])
TRINITY_DN435_c1_g3	up
TRINITY_DN14167_c0_g1	up
TRINITY_DN9152_c1_g1	down	XP_013772961.1(epithelial chloride channel protein-like [Limulus polyphemus] )
TRINITY_DN23835_c0_g1	up	XP_025091773.1(kunitz-type serine protease inhibitor 2-like [Pomacea canaliculata] )
TRINITY_DN11952_c0_g2	down	XP_013772812.1(Y-box factor homolog [Limulus polyphemus])
TRINITY_DN2137_c0_g1	down	XP_013791668.1(solute carrier family 35 member G1-like [Limulus polyphemus])
TRINITY_DN4830_c3_g1	down	XP_022254372.1(histone deacetylase 4-like isoform X2 [Limulus polyphemus] )
TRINITY_DN188_c0_g4	up	XP_013773775.2(plastin-2-like isoform X1 [Limulus polyphemus])
TRINITY_DN16767_c0_g3	up
TRINITY_DN1565_c0_g2	up
TRINITY_DN4038_c0_g1	up	XP_013775933.1(bone morphogenetic protein 2-like [Limulus polyphemus])
TRINITY_DN3441_c0_g1	up	XP_013787784.1(X-box-binding protein 1-like isoform X2 [Limulus polyphemus])
TRINITY_DN5830_c0_g2	up	XP_022254266.1(cadherin-23-like [Limulus polyphemus])
TRINITY_DN578_c0_g1	up	XP_022255561.1(eukaryotic initiation factor 4A-II-like [Limulus polyphemus])
TRINITY_DN6471_c0_g1	down	XP_022250946.1(cell wall protein AWA1-like [Limulus polyphemus] )
TRINITY_DN4107_c1_g1	down
TRINITY_DN5653_c0_g1	up
TRINITY_DN6151_c0_g1	down	XP_022238863.1(uncharacterized protein LOC111085288 [Limulus polyphemus])
TRINITY_DN1836_c0_g1	down
TRINITY_DN3866_c0_g1	up	XP_013785878.1(syndecan-like [Limulus polyphemus])
TRINITY_DN1645_c1_g1	down	XP_013777645.1(ATP synthase lipid-binding protein, mitochondrial-like [Limulus polyphemus] )
TRINITY_DN3649_c0_g3	up	XP_013786370.1(uncharacterized protein LOC106470367 [Limulus polyphemus])
TRINITY_DN4233_c0_g1	down	XP_013779072.1(toxin-like protein 14 [Limulus polyphemus])
TRINITY_DN11210_c0_g1	up	XP_022235152.1(ras-related protein Rab-20-like, partial [Limulus polyphemus])
TRINITY_DN38_c0_g1	up	XP_013776850.1(calcium homeostasis modulator protein-like [Limulus polyphemus])
TRINITY_DN59012_c1_g1	up	XP_022243286.1(transcription factor AP-2-epsilon-like isoform X3 [Limulus polyphemus])
TRINITY_DN2329_c0_g2	down	XP_022243786.1(uncharacterized protein LOC111086202 isoform X1 [Limulus polyphemus])
TRINITY_DN1331_c1_g1	down
TRINITY_DN29144_c0_g1	down	XP_013791212.1(nuclear pore complex protein Nup93-like [Limulus polyphemus] )
TRINITY_DN3102_c0_g1	up	XP_022251025.1(histone acetyltransferase KAT6B-like [Limulus polyphemus])
TRINITY_DN419_c0_g1	down	XP_013774388.1(PDZ and LIM domain protein Zasp-like isoform X1 [Limulus polyphemus])
TRINITY_DN4018_c0_g1	up
TRINITY_DN27270_c0_g4	down
TRINITY_DN234_c0_g1	up	BAA19844.1(alpha-2-macroglobulin [Limulus sp.])
TRINITY_DN4101_c0_g1	up	XP_013776860.1(transient receptor potential-gamma protein-like [Limulus polyphemus])
TRINITY_DN141_c2_g2	down	XP_013790220.2(LOW QUALITY PROTEIN: peptide methionine sulfoxide reductase-like [Limulus polyphemus])
TRINITY_DN18810_c0_g1	down	XP_013776570.1(cysteine protease ATG4B-like isoform X2 [Limulus polyphemus])
TRINITY_DN11143_c0_g1	down	XP_013787754.1(protein dpy-30 homolog [Limulus polyphemus])
TRINITY_DN6558_c1_g1	up	XP_013778148.1(uncharacterized protein LOC106462743 [Limulus polyphemus])
TRINITY_DN440_c0_g1	up	XP_022243783.1(triple functional domain protein-like [Limulus polyphemus])
TRINITY_DN3726_c0_g1	down	XP_013788929.1(cytochrome b561-like isoform X2 [Limulus polyphemus])
TRINITY_DN9889_c0_g1	up	ALM09354.1(ubiquitin carboxyl-terminal esterase L3 [Penaeus monodon])
TRINITY_DN11351_c1_g3	up	XP_013772478.1(dual specificity protein phosphatase 7-like [Limulus polyphemus])
TRINITY_DN24967_c0_g1	down	XP_013789426.1(carbonyl reductase family member 4-like isoform X1 [Limulus polyphemus])
TRINITY_DN270_c0_g1	up	XP_013785116.1(F-BAR and double SH3 domains protein 2-like, partial [Limulus polyphemus])
TRINITY_DN7610_c0_g1	up	XP_023242825.1(uncharacterized protein LOC111640959 [Centruroides sculpturatus])
TRINITY_DN3405_c0_g1	up	XP_013784749.1(uncharacterized protein LOC106468854 [Limulus polyphemus])
TRINITY_DN1789_c0_g1	down	XP_013789883.2(centromere protein V-like [Limulus polyphemus] )
TRINITY_DN595_c0_g1	up	XP_013776502.2(exonuclease GOR-like isoform X1 [Limulus polyphemus])
TRINITY_DN24244_c0_g3	down	XP_013782838.1(myophilin-like [Limulus polyphemus])
TRINITY_DN1408_c0_g1	down
TRINITY_DN56485_c0_g3	up	XP_013784769.1(BAG domain-containing protein Samui-like [Limulus polyphemus])
TRINITY_DN586_c0_g1	down	XP_013778517.1(protein cycle-like [Limulus polyphemus])
TRINITY_DN1361_c0_g1	down	XP_022244170.1(glycine receptor subunit alpha-1-like [Limulus polyphemus])
TRINITY_DN5568_c0_g1	down	XP_012555558.1(PREDICTED: uncharacterized protein LOC105844012 [Hydra vulgaris])
TRINITY_DN821_c0_g1	up	XP_023235323.1(uncharacterized protein LOC111634715 isoform X2 [Centruroides sculpturatus])
TRINITY_DN3545_c0_g1	up	XP_022248592.1(TNF receptor-associated factor 4-like isoform X1 [Limulus polyphemus])
TRINITY_DN18357_c0_g1	down	XP_013783166.1(transcriptional regulator Erg-like [Limulus polyphemus])
TRINITY_DN3370_c0_g2	up	XP_013786947.1(tetratricopeptide repeat protein 28-like [Limulus polyphemus])
TRINITY_DN4345_c0_g1	up
TRINITY_DN441_c0_g1	up
TRINITY_DN937_c1_g2	up
TRINITY_DN9537_c2_g2	down
TRINITY_DN3970_c0_g1	up	XP_027195349.1(putative uncharacterized protein DDB_G0287457 [Dermatophagoides pteronyssinus])
TRINITY_DN1978_c0_g1	down	XP_022247397.1(receptor-type tyrosine-protein phosphatase T-like isoform X2 [Limulus polyphemus] )
TRINITY_DN1550_c0_g5	down	XP_013773637.1(actin, clone 403-like [Limulus polyphemus] )
TRINITY_DN648_c0_g3	down	XP_022236652.1(cytosolic Fe-S cluster assembly factor NUBP2 homolog, partial [Limulus polyphemus])
TRINITY_DN9120_c0_g1	down	XP_022247630.1(uncharacterized protein LOC106464215, partial [Limulus polyphemus])
TRINITY_DN5533_c0_g1	down	XP_022245911.1(uncharacterized protein LOC106462825 isoform X1 [Limulus polyphemus])
TRINITY_DN14479_c1_g2	up	XP_013786519.1(uncharacterized protein LOC106470507 [Limulus polyphemus])
TRINITY_DN34607_c0_g1	up	XP_013794853.1(transmembrane protein 178B-like [Limulus polyphemus])
TRINITY_DN1550_c0_g1	down	XP_013773637.1(actin, clone 403-like [Limulus polyphemus] )
TRINITY_DN1217_c1_g1	up	XP_022256055.1(runt-related transcription factor 3-like isoform X1 [Limulus polyphemus])
TRINITY_DN4261_c0_g1	up	XP_013781867.1(BMP and activin membrane-bound inhibitor homolog [Limulus polyphemus])
TRINITY_DN1583_c0_g3	up	XP_028155014.1(E3 SUMO-protein ligase KIAA1586-like [Diabrotica virgifera virgifera])
TRINITY_DN29896_c0_g1	down
TRINITY_DN120_c2_g1	up
TRINITY_DN1883_c1_g1	down	P81281.1(RecName: Full=8.6 kDa transglutaminase substrate )
TRINITY_DN6612_c0_g1	down	XP_013784556.1(histamine H2 receptor-like [Limulus polyphemus])
TRINITY_DN2147_c0_g1	down	XP_013789383.1(peroxiredoxin 1-like [Limulus polyphemus])
TRINITY_DN10622_c0_g1	up
TRINITY_DN9799_c0_g2	up	GBP14416.1(hypothetical protein EVAR_92401_1 [Eumeta japonica])
TRINITY_DN2292_c0_g1	down	XP_022247022.1(protein arginine N-methyltransferase 6-like [Limulus polyphemus])
TRINITY_DN2320_c0_g1	down
TRINITY_DN2460_c1_g1	up	XP_013781972.1(uncharacterized protein LOC106466260 [Limulus polyphemus])
TRINITY_DN49_c0_g1	down	XP_022242845.1(spectrin alpha chain-like isoform X1 [Limulus polyphemus])
TRINITY_DN2956_c1_g3	up
TRINITY_DN8022_c0_g1	up
TRINITY_DN5189_c0_g1	up	XP_013782725.1(transcription factor AP-1-like [Limulus polyphemus])
TRINITY_DN5110_c0_g1	up
TRINITY_DN691_c0_g1	up	XP_022254710.1(tryptophan 5-hydroxylase 1-like [Limulus polyphemus])
TRINITY_DN32203_c0_g2	up
TRINITY_DN2301_c0_g1	down	XP_013790566.1(innexin inx2-like [Limulus polyphemus])
TRINITY_DN1320_c0_g2	up	XP_022250212.1(protein numb-like isoform X1 [Limulus polyphemus] )
TRINITY_DN8823_c0_g1	down
TRINITY_DN15855_c0_g1	up	XP_013778300.1(protein Skeletor, isoforms B/C-like [Limulus polyphemus])
TRINITY_DN447_c0_g1	down	XP_013774870.2(synaptic vesicular amine transporter-like [Limulus polyphemus])
TRINITY_DN897_c0_g1	down
TRINITY_DN2684_c0_g2	up
TRINITY_DN15269_c0_g1	down	KFM66679.1(hypothetical protein X975_10843, partial [Stegodyphus mimosarum])
TRINITY_DN408_c0_g1	down
TRINITY_DN6304_c0_g2	up
TRINITY_DN1617_c2_g4	up	XP_013786519.1(uncharacterized protein LOC106470507 [Limulus polyphemus])
TRINITY_DN68618_c0_g2	up	XP_022241447.1(uncharacterized protein LOC106459288 isoform X1 [Limulus polyphemus] )
TRINITY_DN1620_c2_g1	down	XP_022240918.1(uncharacterized protein LOC111085639 [Limulus polyphemus])
TRINITY_DN56656_c0_g1	down
TRINITY_DN73_c1_g4	up	XP_022237812.1(nitric oxide synthase, inducible-like [Limulus polyphemus])
TRINITY_DN4484_c0_g1	up
TRINITY_DN364_c0_g2	up	XP_022255251.1(anoctamin-1-like [Limulus polyphemus])
TRINITY_DN19525_c0_g1	down	XP_013777447.1(glucose-6-phosphate isomerase [Limulus polyphemus])
TRINITY_DN1103_c0_g1	up	XP_013776752.1(syndetin-like isoform X1 [Limulus polyphemus])
TRINITY_DN12273_c0_g1	down	XP_013772191.1(uncharacterized protein LOC106457333 isoform X1 [Limulus polyphemus])
TRINITY_DN4203_c0_g2	up	XP_022239993.1(glutamine--fructose-6-phosphate aminotransferase [isomerizing] 2-like [Limulus polyphemus])
TRINITY_DN12483_c0_g1	up
TRINITY_DN12049_c0_g3	down	XP_013783789.1(gelsolin, cytoplasmic-like [Limulus polyphemus])
TRINITY_DN4446_c0_g1	up
TRINITY_DN4366_c1_g1	up	XP_022237074.1(organic cation transporter protein-like isoform X1 [Limulus polyphemus])
TRINITY_DN2443_c0_g1	up	XP_015918772.1(sulfiredoxin-1 [Parasteatoda tepidariorum])
TRINITY_DN4885_c0_g1	up
TRINITY_DN11067_c0_g1	up	XP_013772567.1(solute carrier family 41 member 1-like [Limulus polyphemus] )
TRINITY_DN3467_c0_g4	up	XP_013793540.2(uncharacterized protein PB18E9.04c-like [Limulus polyphemus])
TRINITY_DN7694_c1_g1	down	XP_013787325.1(cytochrome c oxidase subunit 5A, mitochondrial-like [Limulus polyphemus] )
TRINITY_DN6451_c0_g1	down	XP_002002037.1(uncharacterized protein Dmoj_GI17160 [Drosophila mojavensis] )
TRINITY_DN1246_c1_g2	up	XP_022237843.1(nuclear factor NF-kappa-B p105 subunit-like [Limulus polyphemus])
TRINITY_DN6638_c0_g1	down
TRINITY_DN9486_c0_g1	down
TRINITY_DN13210_c0_g1	up	XP_013785213.1(ileal sodium/bile acid cotransporter-like [Limulus polyphemus])
TRINITY_DN71245_c0_g2	down	XP_013780883.1(G-protein coupled receptor moody-like [Limulus polyphemus])
TRINITY_DN10881_c0_g1	down	XP_022256441.1(kunitz-type serine protease inhibitor A-like [Limulus polyphemus])
TRINITY_DN4781_c0_g1	up
TRINITY_DN9700_c0_g4	down	XP_023242466.1(pre-mRNA-splicing factor SPF27-like [Centruroides sculpturatus])
TRINITY_DN4943_c0_g1	up	BAA04044.1(clotting factor G alpha subunit precursor [Tachypleus tridentatus])
TRINITY_DN8207_c1_g5	down	Q9U8W7.1(RecName: Full=Techylectin-5B; Flags: Precursor )
TRINITY_DN6337_c0_g2	down	XP_013775262.1(HIG1 domain family member 1A, mitochondrial-like [Limulus polyphemus] )
TRINITY_DN32711_c0_g1	down	XP_013784306.1(uncharacterized protein LOC106468423 [Limulus polyphemus])
TRINITY_DN9760_c0_g1	up	XP_013779902.2(transcription factor HES-4-like [Limulus polyphemus])
TRINITY_DN1478_c0_g2	down	KFM75298.1(Transposable element Tc1 transposase, partial [Stegodyphus mimosarum])
TRINITY_DN5980_c0_g1	down	XP_022236098.1(uncharacterized protein LOC111083725 [Limulus polyphemus])
TRINITY_DN2008_c0_g2	down
TRINITY_DN16156_c0_g1	down	XP_022652558.1(BAI1-associated protein 3-like isoform X2 [Varroa destructor])
TRINITY_DN32290_c0_g1	down	XP_023239957.1(exocyst complex component 6B-like isoform X5 [Centruroides sculpturatus])
TRINITY_DN11544_c0_g1	down	XP_022245638.1(cyclin-dependent kinase inhibitor 1B-like [Limulus polyphemus])
TRINITY_DN3580_c0_g1	down	XP_013772377.1(uncharacterized protein LOC106457498 [Limulus polyphemus])
TRINITY_DN800_c0_g2	up	XP_022257114.1(ectonucleoside triphosphate diphosphohydrolase 5-like isoform X1 [Limulus polyphemus])
TRINITY_DN62621_c0_g1	up
TRINITY_DN9428_c0_g1	down	XP_022254841.1(uncharacterized protein LOC106470527 isoform X1 [Limulus polyphemus])
TRINITY_DN2824_c0_g2	down	XP_013781603.2(DNA replication complex GINS protein SLD5-like isoform X1 [Limulus polyphemus] )
TRINITY_DN2273_c0_g1	down	XP_013776491.1(B-cell lymphoma/leukemia 11B-like isoform X1 [Limulus polyphemus])
TRINITY_DN3333_c0_g1	down	XP_013791840.1(uncharacterized protein LOC106475707 isoform X2 [Limulus polyphemus])
TRINITY_DN68571_c0_g1	up	XP_023219498.1(tyrosine decarboxylase-like [Centruroides sculpturatus])
TRINITY_DN11791_c0_g1	up	XP_013780666.1(sulfide:quinone oxidoreductase, mitochondrial-like [Limulus polyphemus])
TRINITY_DN1871_c0_g3	up	XP_015436995.1(PREDICTED: RNA-directed DNA polymerase from mobile element jockey-like [Dufourea novaeangliae])
TRINITY_DN1537_c0_g1	down	XP_013771817.1(ataxin-7-like protein 3 isoform X1 [Limulus polyphemus] )
TRINITY_DN34401_c0_g1	up
TRINITY_DN27775_c0_g3	up
TRINITY_DN15521_c0_g4	down	XP_022255780.1(uncharacterized protein LOC106471455 [Limulus polyphemus])
TRINITY_DN40_c0_g1	up	XP_013783079.1(rho guanine nucleotide exchange factor 11-like [Limulus polyphemus])
TRINITY_DN5024_c0_g1	up	XP_022255606.1(protein SSUH2 homolog [Limulus polyphemus])
TRINITY_DN3375_c0_g1	up
TRINITY_DN20194_c0_g1	down
TRINITY_DN26612_c0_g1	down
TRINITY_DN3817_c0_g2	up	PIK33996.1(putative RNA-directed DNA polymerase from mobile element jockey-like [Apostichopus japonicus])
TRINITY_DN2497_c0_g1	up	XP_013780069.1(rRNA methyltransferase 1, mitochondrial-like [Limulus polyphemus])
TRINITY_DN192_c4_g1	up
TRINITY_DN42475_c0_g1	up	XP_023218660.1(sushi, von Willebrand factor type A, EGF and pentraxin domain-containing protein 1-like isoform X2 [Centruroides sculpturatus])
TRINITY_DN8881_c0_g1	up	XP_013773028.1(uncharacterized protein LOC106458117 isoform X1 [Limulus polyphemus])
TRINITY_DN41980_c0_g4	up	XP_013778405.2(DNA-directed RNA polymerase I subunit RPA2-like isoform X1 [Limulus polyphemus])
TRINITY_DN611_c0_g4	down
TRINITY_DN187_c0_g1	down	XP_013784638.1(uncharacterized protein LOC106468740 isoform X1 [Limulus polyphemus] )
TRINITY_DN25999_c0_g1	down
TRINITY_DN1142_c1_g1	up
TRINITY_DN3786_c0_g2	up	XP_013776983.1(microtubule-associated protein Jupiter-like isoform X1 [Limulus polyphemus])
TRINITY_DN14159_c0_g1	up
TRINITY_DN46945_c0_g1	down	XP_013781292.1(uncharacterized protein LOC106465604 [Limulus polyphemus])
TRINITY_DN765_c0_g2	up
TRINITY_DN3326_c0_g1	up	XP_022256310.1(tetraspanin-17-like [Limulus polyphemus])
TRINITY_DN3875_c0_g1	down
TRINITY_DN8058_c0_g1	down	XP_013784435.1(4-aminobutyrate aminotransferase, mitochondrial-like [Limulus polyphemus])
TRINITY_DN53394_c0_g1	down
TRINITY_DN84172_c0_g1	down	XP_002414852.1(THO complex subunit, putative [Ixodes scapularis] )
TRINITY_DN7657_c0_g3	down	XP_013780215.1(sulfhydryl oxidase 1-like isoform X2 [Limulus polyphemus])
TRINITY_DN2042_c0_g1	up
TRINITY_DN128_c0_g1	up	BAA12203.1(Kex2-like protease [Tachypleus tridentatus])
TRINITY_DN1309_c0_g3	up	KMQ82595.1(transposable element tcb1 transposase [Lasius niger])
TRINITY_DN26466_c0_g1	down
TRINITY_DN1604_c0_g2	down
TRINITY_DN7995_c0_g1	up
TRINITY_DN11536_c0_g1	down	XP_013787932.2(juvenile hormone acid O-methyltransferase-like [Limulus polyphemus] )
TRINITY_DN2883_c0_g1	down	XP_013781905.1(pyruvate dehydrogenase (acetyl-transferring) kinase, mitochondrial-like [Limulus polyphemus] )
TRINITY_DN3268_c0_g1	up
TRINITY_DN11934_c1_g1	up
TRINITY_DN192_c7_g1	up
TRINITY_DN4451_c0_g1	up
TRINITY_DN1397_c0_g3	up	XP_022241232.1(6-phosphogluconate dehydrogenase, decarboxylating isoform X1 [Limulus polyphemus])
TRINITY_DN54995_c0_g1	up
TRINITY_DN706_c0_g2	down	XP_013776232.1(CCR4-NOT transcription complex subunit 4-like isoform X1 [Limulus polyphemus])
TRINITY_DN5687_c0_g1	down	XP_013785313.1(LOW QUALITY PROTEIN: high mobility group protein B1-like [Limulus polyphemus])
TRINITY_DN65521_c0_g1	down	XP_013776179.1(G1/S-specific cyclin-D2-like [Limulus polyphemus])
TRINITY_DN4557_c0_g2	down	XP_022237912.1(LOW QUALITY PROTEIN: filamin-A-like [Limulus polyphemus])
TRINITY_DN12861_c0_g1	up	XP_013785842.1(uncharacterized protein LOC106469878 [Limulus polyphemus] )
TRINITY_DN3099_c0_g1	up	XP_013788885.1(chloride intracellular channel exc-4-like [Limulus polyphemus])
TRINITY_DN3884_c0_g1	up	XP_022256591.1(uncharacterized protein LOC106472287, partial [Limulus polyphemus])
TRINITY_DN15009_c0_g1	up	XP_013785652.1(folliculin-interacting protein 2-like [Limulus polyphemus])
TRINITY_DN19830_c0_g1	down	XP_022243007.1(uncharacterized protein LOC111086022 [Limulus polyphemus])
TRINITY_DN6905_c0_g1	up	XP_013784291.1(alpha-(1,3)-fucosyltransferase 9-like [Limulus polyphemus])
TRINITY_DN449_c0_g1	down	XP_013783934.2(leucine-rich repeat and calponin homology domain-containing protein 1-like isoform X2 [Limulus polyphemus])
TRINITY_DN2324_c0_g1	up	XP_013781397.1(ras suppressor protein 1-like [Limulus polyphemus])
TRINITY_DN7098_c0_g1	up
TRINITY_DN3580_c0_g2	down
TRINITY_DN14106_c0_g2	down	XP_022246293.1(calcitonin gene-related peptide type 1 receptor-like [Limulus polyphemus])
TRINITY_DN2029_c1_g2	down	XP_013791616.1(multiple coagulation factor deficiency protein 2 homolog [Limulus polyphemus])
TRINITY_DN16938_c0_g2	up	XP_013790396.2(5'-AMP-activated protein kinase subunit gamma-2-like [Limulus polyphemus])
TRINITY_DN17334_c0_g1	down
TRINITY_DN6999_c0_g2	up
TRINITY_DN2519_c0_g1	down	XP_022236928.1(nephrin-like [Limulus polyphemus])
TRINITY_DN23296_c0_g2	down
TRINITY_DN1790_c0_g4	up	AAC28155.1(mariner transposase, partial [Delphinia picta])
TRINITY_DN12558_c0_g1	up	ETN58508.1(hypothetical protein AND_009911 [Anopheles darlingi])
TRINITY_DN443_c0_g1	up	XP_013771861.1(chloride channel protein 2-like [Limulus polyphemus])
TRINITY_DN7378_c0_g1	down	XP_013787781.1(urease-like, partial [Limulus polyphemus])
TRINITY_DN38029_c0_g1	up	XP_013777246.1(uncharacterized protein LOC106461927 [Limulus polyphemus])
TRINITY_DN3139_c0_g1	up
TRINITY_DN2661_c0_g1	up	XP_013777680.1(uncharacterized protein LOC106462321 isoform X1 [Limulus polyphemus])
TRINITY_DN1221_c0_g1	down	XP_022244089.1(uncharacterized protein LOC106461422 isoform X1 [Limulus polyphemus])
TRINITY_DN75046_c0_g1	up	PIK40739.1(putative RNA-directed DNA polymerase from mobile element jockey-like [Apostichopus japonicus])
TRINITY_DN2904_c0_g2	down	XP_022251804.1(Down syndrome cell adhesion molecule-like protein Dscam2 [Limulus polyphemus])
TRINITY_DN593_c0_g1	up	XP_013775238.1(inositol-trisphosphate 3-kinase homolog isoform X2 [Limulus polyphemus])
TRINITY_DN3708_c0_g1	down	XP_022248259.1(superoxide dismutase [Mn], mitochondrial-like isoform X1 [Limulus polyphemus])
TRINITY_DN16_c1_g1	down	XP_013782450.1(eukaryotic elongation factor 2 kinase-like [Limulus polyphemus] )
TRINITY_DN1235_c0_g1	down	XP_013774480.1(EF-hand calcium-binding domain-containing protein 14-like isoform X3 [Limulus polyphemus])
TRINITY_DN63310_c0_g1	down	PFX18481.1(Retrovirus-related Pol polyprotein [Stylophora pistillata])
TRINITY_DN10147_c0_g1	up	XP_013786882.1(ski oncogene-like, partial [Limulus polyphemus])
TRINITY_DN12159_c3_g1	up	XP_022237074.1(organic cation transporter protein-like isoform X1 [Limulus polyphemus])
TRINITY_DN4567_c0_g1	down
TRINITY_DN20476_c0_g1	up	XP_013781594.1(uncharacterized protein LOC106465902 [Limulus polyphemus])
TRINITY_DN1597_c0_g1	down	XP_022239246.1(glutamate--cysteine ligase-like [Limulus polyphemus])
TRINITY_DN611_c0_g3	down
TRINITY_DN35449_c0_g2	up	XP_022254948.1(uncharacterized protein LOC106470617, partial [Limulus polyphemus])
TRINITY_DN1336_c2_g1	up	XP_013772105.1(uncharacterized protein LOC106457258 isoform X1 [Limulus polyphemus])
TRINITY_DN7639_c0_g1	up	XP_013785955.1(serine/threonine-protein phosphatase 2A 65 kDa regulatory subunit A alpha isoform-like [Limulus polyphemus])
TRINITY_DN15076_c0_g1	up	XP_022258625.1(uncharacterized protein LOC106474605 isoform X2 [Limulus polyphemus])
TRINITY_DN7809_c0_g1	down	XP_022238765.1(transcription factor AP-4-like [Limulus polyphemus])
TRINITY_DN849_c0_g1	up	XP_013784329.1(alpha-crystallin B chain-like [Limulus polyphemus])
TRINITY_DN2249_c0_g2	down	XP_013774200.1(uncharacterized protein LOC106459152 [Limulus polyphemus])
TRINITY_DN392_c0_g1	up	XP_013780523.1(meteorin-like protein [Limulus polyphemus])
TRINITY_DN2822_c0_g1	up	XP_022245905.1(protein bicaudal C homolog 1-B-like isoform X2 [Limulus polyphemus])
TRINITY_DN40052_c0_g1	up	XP_022254351.1(ATP-binding cassette sub-family G member 5-like [Limulus polyphemus])
TRINITY_DN1478_c0_g4	up
TRINITY_DN15496_c0_g1	down	XP_013787263.1(UPF0389 protein CG9231-like [Limulus polyphemus] )
TRINITY_DN1935_c0_g1	up	PIK40491.1(hypothetical protein BSL78_22652 [Apostichopus japonicus])
TRINITY_DN4106_c0_g1	down
TRINITY_DN14481_c0_g2	up	XP_013794159.1(uncharacterized protein KIAA0513-like [Limulus polyphemus])
TRINITY_DN1247_c0_g1	up	XP_013776308.1(myeloid differentiation primary response protein MyD88-like [Limulus polyphemus] )
TRINITY_DN4564_c0_g1	down	XP_013783450.1(glutathione peroxidase 2-like isoform X1 [Limulus polyphemus])
TRINITY_DN55695_c0_g1	up	XP_022249611.1(BAI1-associated protein 3-like [Limulus polyphemus])
TRINITY_DN3527_c0_g1	down	XP_022252573.1(latrophilin Cirl-like [Limulus polyphemus])
TRINITY_DN6707_c0_g1	down
TRINITY_DN26768_c0_g1	up	XP_013783187.1(epididymal secretory protein E1-like [Limulus polyphemus])
TRINITY_DN4418_c1_g1	down	XP_013785398.1(protein FAM46C-like [Limulus polyphemus])
TRINITY_DN35910_c0_g1	up	XP_013772098.1(solute carrier family 2, facilitated glucose transporter member 1-like isoform X2 [Limulus polyphemus])
TRINITY_DN4204_c2_g1	up
TRINITY_DN1836_c0_g2	up
TRINITY_DN192_c3_g1	up	XP_022248579.1(uncharacterized protein LOC106465056 [Limulus polyphemus])
TRINITY_DN4240_c0_g1	up	XP_013783386.1(NADP-dependent malic enzyme-like [Limulus polyphemus])
TRINITY_DN3244_c0_g2	down
TRINITY_DN1546_c0_g3	down	XP_022238270.1(serine/threonine-protein kinase OSR1-like isoform X1 [Limulus polyphemus] )
TRINITY_DN3372_c0_g1	up	XP_022244546.1(ephrin type-B receptor 1-B-like isoform X1 [Limulus polyphemus])
TRINITY_DN25352_c0_g1	up
TRINITY_DN13413_c0_g1	down	KFM57431.1(Laminin subunit alpha, partial [Stegodyphus mimosarum])
TRINITY_DN6203_c0_g2	down
TRINITY_DN1604_c0_g1	down	XP_013778584.1(retroviral integration site protein Fli-1 homolog [Limulus polyphemus])
TRINITY_DN1562_c0_g2	up	XP_013786414.1(uncharacterized protein LOC106470405 [Limulus polyphemus])
TRINITY_DN8594_c0_g1	down	XP_013784334.1(CD151 antigen-like isoform X1 [Limulus polyphemus])
TRINITY_DN5952_c0_g1	up	XP_013413552.1(farnesyl pyrophosphate synthase [Lingula anatina])
TRINITY_DN9467_c0_g1	down	XP_013783216.1(prickle-like protein 3 [Limulus polyphemus])
TRINITY_DN2831_c0_g2	up
TRINITY_DN35175_c0_g1	down	XP_022245838.1(LOW QUALITY PROTEIN: disheveled-associated activator of morphogenesis 1-like [Limulus polyphemus])
TRINITY_DN2660_c1_g1	down
TRINITY_DN4015_c0_g1	down	XP_022248091.1(iroquois-class homeodomain protein irx-3-like [Limulus polyphemus])
TRINITY_DN29896_c0_g2	down	XP_013783325.1(heparanase-like [Limulus polyphemus])
TRINITY_DN1643_c0_g2	down	XP_013794730.1(neuroendocrine convertase 1-like [Limulus polyphemus])
TRINITY_DN815_c0_g1	up	XP_022235209.1(uncharacterized protein LOC111083187 isoform X1 [Limulus polyphemus])
TRINITY_DN2255_c0_g3	down	XP_013775659.1(uncharacterized protein LOC106460499 [Limulus polyphemus])
TRINITY_DN16821_c0_g3	down
TRINITY_DN798_c0_g1	down	XP_022255012.1(Down syndrome cell adhesion molecule-like protein Dscam2 [Limulus polyphemus])
TRINITY_DN222_c0_g2	up
TRINITY_DN74841_c0_g1	down	XP_022256266.1(WD repeat-containing protein 6-like isoform X1 [Limulus polyphemus])
TRINITY_DN29875_c0_g3	down	XP_013794140.1(ras-responsive element-binding protein 1-like [Limulus polyphemus] )
TRINITY_DN8779_c0_g1	down	XP_013780916.1(NADH dehydrogenase [ubiquinone] 1 subunit C2-like [Limulus polyphemus])
TRINITY_DN318_c1_g1	up	XP_013779525.1(SNF-related serine/threonine-protein kinase-like [Limulus polyphemus])
TRINITY_DN25_c0_g1	up	PIK59722.1(hypothetical protein BSL78_03385 [Apostichopus japonicus])
TRINITY_DN2405_c0_g1	up	XP_022659435.1(S-adenosylhomocysteine hydrolase-like protein 1 isoform X7 [Varroa destructor])
TRINITY_DN710_c1_g1	up
TRINITY_DN834_c3_g1	down	XP_022240813.1(ecdysone-induced protein 74EF-like isoform X1 [Limulus polyphemus])
TRINITY_DN19100_c0_g1	up
TRINITY_DN7246_c0_g1	down	XP_022257326.1(protein enabled homolog, partial [Limulus polyphemus])
TRINITY_DN6558_c0_g1	up	XP_013785627.1(uncharacterized protein LOC106469668 [Limulus polyphemus] )
TRINITY_DN843_c1_g1	up
TRINITY_DN10066_c0_g1	down	KOF68074.1(hypothetical protein OCBIM_22008183mg [Octopus bimaculoides])
TRINITY_DN4901_c0_g1	down	XP_013791881.1(epidermal retinol dehydrogenase 2-like [Limulus polyphemus])
TRINITY_DN8335_c0_g1	up	ABB97045.1(sterile alpha and TIR motif-containing protein [Carcinoscorpius rotundicauda])
TRINITY_DN3020_c0_g1	down	XP_013775713.1(uncharacterized protein LOC106460542 [Limulus polyphemus])
TRINITY_DN9776_c0_g1	down	XP_022254185.1(PX domain-containing protein kinase-like protein isoform X3 [Limulus polyphemus])
TRINITY_DN8083_c0_g1	down	XP_013790438.1(beta-mannosidase-like [Limulus polyphemus])
TRINITY_DN1207_c1_g2	up
TRINITY_DN44368_c0_g1	up
TRINITY_DN410_c0_g3	down	XP_013789709.1(14-3-3 protein zeta-like [Limulus polyphemus] )
TRINITY_DN18371_c0_g1	up
TRINITY_DN5074_c1_g2	up
TRINITY_DN6456_c0_g1	up
TRINITY_DN44952_c0_g1	up
TRINITY_DN3244_c0_g1	up
TRINITY_DN4016_c0_g1	down	XP_013781838.1(zonadhesin-like [Limulus polyphemus])
TRINITY_DN2933_c0_g1	up	XP_013794303.2(integrin beta-PS-like [Limulus polyphemus])
TRINITY_DN2616_c0_g1	up	XP_013781969.1(LMBR1 domain-containing protein 2-like isoform X1 [Limulus polyphemus] )
TRINITY_DN71_c0_g1	up	XP_022237074.1(organic cation transporter protein-like isoform X1 [Limulus polyphemus])
TRINITY_DN16925_c1_g1	up
TRINITY_DN4347_c0_g1	up	XP_013785024.2(L-asparaginase-like isoform X1 [Limulus polyphemus])
TRINITY_DN23238_c0_g2	down
TRINITY_DN3665_c0_g1	up	XP_013789694.1(DNA repair protein RAD50-like [Limulus polyphemus])
TRINITY_DN7945_c1_g1	down
TRINITY_DN195_c1_g1	down
TRINITY_DN29484_c0_g4	down	XP_013774407.1(nudC domain-containing protein 2-like [Limulus polyphemus])
TRINITY_DN3028_c0_g1	up	XP_022242625.1(LOW QUALITY PROTEIN: puratrophin-1-like, partial [Limulus polyphemus])
TRINITY_DN379_c0_g2	up
TRINITY_DN21152_c0_g2	down	XP_022241767.1(collagen alpha-1(I) chain-like isoform X2 [Limulus polyphemus])
TRINITY_DN9974_c0_g1	down	XP_013781006.1(28S ribosomal protein S9, mitochondrial-like [Limulus polyphemus])
TRINITY_DN8974_c0_g1	up	XP_013787089.2(ATP-dependent RNA helicase DDX39A, partial [Limulus polyphemus])
TRINITY_DN21112_c0_g1	up
TRINITY_DN6399_c1_g1	down	XP_013784970.1(arfaptin-2-like [Limulus polyphemus] )
TRINITY_DN6370_c0_g3	up
TRINITY_DN24546_c0_g1	down
TRINITY_DN8755_c0_g1	up	XP_022248895.1(transcription factor EC-like [Limulus polyphemus])
TRINITY_DN4356_c0_g1	up	XP_013778498.1(reticulocyte binding protein 2 homolog b-like isoform X1 [Limulus polyphemus])
TRINITY_DN55343_c0_g1	up
TRINITY_DN816_c0_g1	up	AAL75577.1(factor C precursor [Tachypleus tridentatus])
TRINITY_DN51883_c0_g1	down	P80957.2(RecName: Full=Big defensin; Flags: Precursor)
TRINITY_DN6222_c0_g2	up	XP_022255012.1(Down syndrome cell adhesion molecule-like protein Dscam2 [Limulus polyphemus])
TRINITY_DN8082_c0_g1	up	XP_022237891.1(growth arrest-specific protein 2-like [Limulus polyphemus])
TRINITY_DN4565_c0_g1	up
TRINITY_DN1868_c0_g1	up	XP_013792299.1(ras-like protein 2 [Limulus polyphemus])
TRINITY_DN733_c0_g1	up
TRINITY_DN1683_c0_g2	down	XP_022249032.1(general transcription factor IIH subunit 3-like [Limulus polyphemus] )
TRINITY_DN1672_c0_g2	up
TRINITY_DN38929_c0_g3	up	KMQ86560.1(transposable element tcb1 transposase [Lasius niger])
TRINITY_DN361_c0_g2	down
TRINITY_DN10557_c0_g4	up	XP_023233309.1(uncharacterized protein LOC111633020, partial [Centruroides sculpturatus])
TRINITY_DN2959_c0_g1	up	XP_022255914.1(uncharacterized protein LOC111088910 [Limulus polyphemus] )
TRINITY_DN5234_c0_g1	down	XP_015924695.1(adenylate cyclase type 2 [Parasteatoda tepidariorum])
TRINITY_DN4825_c0_g1	down	XP_022254798.1(RNA-binding motif, single-stranded-interacting protein 3-like [Limulus polyphemus])
TRINITY_DN2586_c0_g3	down	XP_013789634.1(proteasomal ubiquitin receptor ADRM1-A-like [Limulus polyphemus])
TRINITY_DN6176_c0_g1	up
TRINITY_DN57492_c0_g1	down	XP_013772487.1(DNA damage-inducible transcript 4-like protein [Limulus polyphemus])
TRINITY_DN639_c0_g2	down	XP_013777899.1(5'-AMP-activated protein kinase subunit gamma-like [Limulus polyphemus])
TRINITY_DN542_c8_g1	up
TRINITY_DN47511_c0_g1	down
TRINITY_DN3073_c0_g1	down	XP_013790047.1(leucine-rich repeat and immunoglobulin-like domain-containing nogo receptor-interacting protein 3 [Limulus polyphemus])
TRINITY_DN183_c0_g1	up	XP_013775144.1(solute carrier organic anion transporter family member 4A1-like [Limulus polyphemus] )
TRINITY_DN7389_c0_g1	up	XP_013783135.1(transcription factor AP-1-like [Limulus polyphemus])
TRINITY_DN47224_c0_g3	up	XP_013789971.1(uncharacterized protein LOC106473840 [Limulus polyphemus])
TRINITY_DN6012_c0_g2	down	XP_022237458.1(zinc finger E-box-binding homeobox 1-like isoform X2 [Limulus polyphemus])
TRINITY_DN5700_c0_g1	up
TRINITY_DN2008_c1_g1	up	XP_013782982.1(uncharacterized protein LOC106467203 [Limulus polyphemus])
TRINITY_DN808_c0_g1	down	XP_022249239.1(LOW QUALITY PROTEIN: phosphatidylinositide phosphatase SAC1-A-like [Limulus polyphemus])
TRINITY_DN4554_c0_g4	down
TRINITY_DN11018_c0_g6	up	XP_013789084.1(sodium- and chloride-dependent glycine transporter 1-like [Limulus polyphemus])
TRINITY_DN8655_c2_g1	up
TRINITY_DN60275_c0_g2	down	XP_022246799.1(cytochrome b561-like isoform X1 [Limulus polyphemus])
TRINITY_DN20384_c0_g1	down	XP_013780142.1(protein NDNF-like [Limulus polyphemus])
TRINITY_DN4993_c0_g1	down	XP_022248440.1(guanine nucleotide exchange factor DBS-like isoform X2 [Limulus polyphemus])
TRINITY_DN52069_c0_g1	down	XP_022235488.1(proclotting enzyme-like [Limulus polyphemus])
TRINITY_DN1719_c0_g1	up	XP_013775677.1(uncharacterized protein LOC106460512 [Limulus polyphemus] )
TRINITY_DN42_c0_g2	up	XP_013787626.2(T-complex protein 1 subunit beta-like [Limulus polyphemus])
TRINITY_DN8557_c0_g1	up
TRINITY_DN1488_c1_g2	up
TRINITY_DN1768_c0_g4	down
TRINITY_DN18701_c0_g2	down	XP_013784486.1(AP-5 complex subunit mu-1-like isoform X1 [Limulus polyphemus] )
TRINITY_DN110_c0_g1	up	XP_013783209.1(dual specificity protein phosphatase 3-like isoform X1 [Limulus polyphemus])
TRINITY_DN12612_c0_g1	down	XP_013782586.1(puromycin-sensitive aminopeptidase-like [Limulus polyphemus])
TRINITY_DN2107_c0_g1	up	XP_013787204.1(lysophospholipid acyltransferase 2-like isoform X1 [Limulus polyphemus])
TRINITY_DN27675_c0_g2	down	XP_022237120.1(exopolyphosphatase PRUNE1-like isoform X5 [Limulus polyphemus])
TRINITY_DN14713_c0_g1	down	XP_013783953.1(cytosolic 10-formyltetrahydrofolate dehydrogenase-like [Limulus polyphemus] )
TRINITY_DN1382_c0_g1	up	XP_022253242.1(WD repeat-containing protein 47-like [Limulus polyphemus])
TRINITY_DN34325_c0_g1	down	XP_022256288.1(uncharacterized protein LOC106471972 [Limulus polyphemus] )
TRINITY_DN16772_c0_g1	up	XP_013791757.1(serine/threonine-protein kinase PAK 3-like [Limulus polyphemus] )
TRINITY_DN338_c3_g2	down	XP_013790398.1(adenosylhomocysteinase-like [Limulus polyphemus])
TRINITY_DN73_c2_g1	up
TRINITY_DN10471_c0_g3	down	XP_022257876.1(uncharacterized protein LOC111089518, partial [Limulus polyphemus])
TRINITY_DN232_c0_g1	up	XP_013780544.1(uncharacterized protein LOC106464918 [Limulus polyphemus] )
TRINITY_DN8826_c3_g1	down
TRINITY_DN3317_c0_g1	up
TRINITY_DN6359_c0_g1	down	XP_022235337.1(uncharacterized protein LOC111083252 [Limulus polyphemus])
TRINITY_DN1769_c0_g2	up	XP_013782305.1(zinc finger MIZ domain-containing protein 1-like isoform X1 [Limulus polyphemus] )
TRINITY_DN39093_c0_g1	down	XP_013772601.1(lipoma HMGIC fusion partner homolog [Limulus polyphemus])
TRINITY_DN27121_c0_g2	down	XP_013773418.1(inactive hydroxysteroid dehydrogenase-like protein 1 [Limulus polyphemus])
TRINITY_DN71_c1_g2	up
TRINITY_DN6824_c0_g1	down	XP_022245437.1(DNA mismatch repair protein Msh2-like [Limulus polyphemus])
TRINITY_DN73_c1_g3	up
TRINITY_DN2909_c1_g3	up
TRINITY_DN3259_c0_g1	down	XP_013788890.2(LYR motif-containing protein 1-like isoform X1 [Limulus polyphemus])
TRINITY_DN926_c0_g2	up
TRINITY_DN6555_c0_g1	up	XP_022257874.1(type I iodothyronine deiodinase-like isoform X1 [Limulus polyphemus])
TRINITY_DN28572_c0_g1	down
TRINITY_DN1247_c0_g2	up	XP_013776308.1(myeloid differentiation primary response protein MyD88-like [Limulus polyphemus] )
TRINITY_DN8030_c1_g2	down	XP_013791028.1(dnaJ homolog subfamily B member 9-like [Limulus polyphemus])
TRINITY_DN47123_c0_g1	up	XP_022256919.1(innexin shaking-B-like, partial [Limulus polyphemus])
TRINITY_DN4575_c0_g3	up	XP_013789662.1(growth hormone-inducible transmembrane protein-like [Limulus polyphemus])
TRINITY_DN2773_c0_g1	up	XP_013773356.1(CD63 antigen-like [Limulus polyphemus])
TRINITY_DN25454_c0_g1	down	XP_022240161.1(uncharacterized protein LOC106458123 [Limulus polyphemus])
TRINITY_DN1437_c0_g1	up	XP_022248090.1(kinesin-like protein KIF12, partial [Limulus polyphemus])
TRINITY_DN1803_c0_g1	down	KDR15750.1(Nuclear protein 1 [Zootermopsis nevadensis])
TRINITY_DN1966_c0_g3	down
TRINITY_DN199_c0_g2	up	XP_013788449.1(actin-3 [Limulus polyphemus] )
TRINITY_DN7612_c0_g1	up	XP_022257127.1(pregnancy zone protein-like [Limulus polyphemus])
TRINITY_DN6263_c0_g2	up	XP_013772136.1(uncharacterized protein LOC106457293 [Limulus polyphemus])
TRINITY_DN272_c1_g1	up
TRINITY_DN2848_c0_g2	down	XP_013781669.1(fizzy-related protein homolog [Limulus polyphemus] )
TRINITY_DN2345_c0_g1	up	XP_022252369.1(multiple C2 and transmembrane domain-containing protein 1-like [Limulus polyphemus])
TRINITY_DN13589_c0_g1	up	XP_022252761.1(phosphatidylserine decarboxylase proenzyme, mitochondrial-like [Limulus polyphemus])
TRINITY_DN23350_c0_g3	down	XP_022254992.1(cyclin-dependent kinase inhibitor 1B-like [Limulus polyphemus])
TRINITY_DN13717_c0_g2	down	XP_013782034.1(rabphilin-3A-like [Limulus polyphemus])
TRINITY_DN44539_c0_g4	down	XP_013781843.1(casein kinase II subunit beta [Limulus polyphemus] )
TRINITY_DN5200_c0_g2	down	XP_013793985.1(NADH dehydrogenase [ubiquinone] iron-sulfur protein 4, mitochondrial-like [Limulus polyphemus])
TRINITY_DN63507_c0_g1	down
TRINITY_DN55083_c0_g1	down	XP_013791145.1(diuretic hormone receptor-like, partial [Limulus polyphemus])
TRINITY_DN773_c3_g1	down
TRINITY_DN19208_c0_g1	down	CAX82753.1(selenoprotein W, 1 [Schistosoma japonicum])
TRINITY_DN895_c1_g1	down
TRINITY_DN877_c1_g2	down
TRINITY_DN6072_c2_g1	up
TRINITY_DN6080_c0_g1	up	XP_013775745.1(LIM domain only protein 3-like [Limulus polyphemus] )
TRINITY_DN2625_c0_g1	up	XP_023229060.1(uncharacterized protein LOC111629397 [Centruroides sculpturatus])
TRINITY_DN676_c0_g2	down
TRINITY_DN34888_c0_g1	down	XP_018335510.1(uncharacterized protein LOC108744304 isoform X1 [Agrilus planipennis])
TRINITY_DN2626_c0_g1	down	RNA17460.1(RNA-directed DNA polymerase from mobile element jockey-like [Brachionus plicatilis])
TRINITY_DN89_c0_g1	up	XP_022237655.1(ubiquitin-conjugating enzyme E2-17 kDa-like [Limulus polyphemus])
TRINITY_DN6733_c0_g2	down	XP_013783742.1(histone deacetylase 4-like isoform X2 [Limulus polyphemus])
TRINITY_DN12193_c1_g2	up	XP_015905729.1(E3 ubiquitin-protein ligase SMURF2 [Parasteatoda tepidariorum])
TRINITY_DN12323_c0_g1	down	XP_022250152.1(transmembrane protein 151B-like isoform X1 [Limulus polyphemus])
TRINITY_DN1093_c0_g1	down
TRINITY_DN9538_c1_g1	up
TRINITY_DN2255_c2_g4	up
TRINITY_DN30241_c0_g2	up	XP_013794506.1(cAMP-dependent protein kinase type II regulatory subunit-like isoform X1 [Limulus polyphemus])
TRINITY_DN3700_c0_g1	up	XP_013790057.1(serine/threonine-protein kinase pelle-like, partial [Limulus polyphemus])
TRINITY_DN15361_c0_g1	up
TRINITY_DN36617_c0_g1	down
TRINITY_DN1532_c0_g1	down	XP_013775701.2(MDS1 and EVI1 complex locus protein EVI1-B-like [Limulus polyphemus])
TRINITY_DN1988_c0_g1	down
TRINITY_DN12527_c0_g1	up	XP_013788659.1(uncharacterized protein LOC106472554 [Limulus polyphemus])
TRINITY_DN2259_c0_g1	up	XP_013793064.1(mid1-interacting protein 1-B-like [Limulus polyphemus])
TRINITY_DN1584_c0_g1	down	XP_022235061.1(kynurenine--oxoglutarate transaminase 3-like isoform X2 [Limulus polyphemus])
TRINITY_DN1872_c0_g1	up	XP_013787425.1(ets DNA-binding protein pokkuri-like [Limulus polyphemus])
TRINITY_DN1284_c0_g1	up	XP_022250587.1(uncharacterized family 31 glucosidase KIAA1161-like isoform X1 [Limulus polyphemus])
TRINITY_DN4260_c0_g1	up	XP_013789596.1(myeloid leukemia factor 2-like [Limulus polyphemus])
TRINITY_DN1412_c2_g1	up
TRINITY_DN13374_c0_g1	down	XP_013773999.1(flap endonuclease 1-like [Limulus polyphemus] )
TRINITY_DN79_c0_g1	down	XP_013782890.1(headcase protein-like [Limulus polyphemus])
TRINITY_DN1984_c0_g1	down	XP_013788634.1(HRAS-like suppressor 3 [Limulus polyphemus])
TRINITY_DN55892_c1_g1	down	XP_022242202.1(dual 3',5'-cyclic-AMP and -GMP phosphodiesterase 11-like isoform X1 [Limulus polyphemus])
TRINITY_DN6936_c0_g1	up	XP_022252742.1(leukocyte elastase inhibitor-like isoform X1 [Limulus polyphemus])
TRINITY_DN316_c0_g2	up	XP_022244633.1(ecdysone-induced protein 74EF-like isoform X1 [Limulus polyphemus])
TRINITY_DN5770_c0_g1	up
TRINITY_DN1412_c14_g1	up
TRINITY_DN3943_c0_g1	up	XP_013789001.1(tetratricopeptide repeat protein 28-like [Limulus polyphemus])
TRINITY_DN1617_c0_g3	up	XP_013771828.1(aquaporin-9-like [Limulus polyphemus])
TRINITY_DN2212_c1_g4	down
TRINITY_DN6152_c1_g1	down	XP_022245733.1(Golgi-associated plant pathogenesis-related protein 1-like, partial [Limulus polyphemus])
TRINITY_DN14839_c0_g2	up	XP_022251295.1(uncharacterized protein LOC106467406 isoform X3 [Limulus polyphemus])
TRINITY_DN1839_c0_g2	up
TRINITY_DN7197_c0_g4	down	XP_004211961.2(PREDICTED: uncharacterized protein LOC101241698, partial [Hydra vulgaris])
TRINITY_DN11316_c0_g1	up
TRINITY_DN14137_c0_g1	down	XP_022250141.1(ionotropic receptor 93a-like [Limulus polyphemus])
TRINITY_DN4286_c0_g2	down	XP_022252836.1(uncharacterized protein LOC106468765 isoform X1 [Limulus polyphemus])
TRINITY_DN5479_c0_g1	down
TRINITY_DN5883_c0_g2	up
TRINITY_DN9549_c0_g6	up	XP_023219041.1(uncharacterized protein LOC111621191 [Centruroides sculpturatus] )
TRINITY_DN15648_c0_g1	down	XP_013783394.1(uncharacterized protein LOC106467578 [Limulus polyphemus])
TRINITY_DN47125_c1_g1	up
TRINITY_DN664_c0_g1	up	XP_022241966.1(H(+)/Cl(-) exchange transporter 3-like isoform X5 [Limulus polyphemus])
TRINITY_DN16383_c0_g3	down
TRINITY_DN1208_c0_g1	down	XP_022256669.1(McKusick-Kaufman/Bardet-Biedl syndromes putative chaperonin-like [Limulus polyphemus])
TRINITY_DN6681_c1_g1	down	XP_013772026.1(interferon regulatory factor 2-binding protein-like B [Limulus polyphemus])
TRINITY_DN1058_c0_g1	up	XP_013771750.1(BTB/POZ domain-containing protein 6-like [Limulus polyphemus])
TRINITY_DN5936_c0_g1	down	XP_013782068.2(centrosome-associated protein 350-like isoform X1 [Limulus polyphemus] )
TRINITY_DN1763_c0_g1	down
TRINITY_DN2908_c0_g1	down	XP_013780671.1(eukaryotic translation initiation factor 4E type 3-like isoform X1 [Limulus polyphemus] )
TRINITY_DN4418_c1_g2	down
TRINITY_DN207_c0_g1	up	XP_013776213.1(ecdysone-induced protein 74EF-like [Limulus polyphemus])
TRINITY_DN6435_c1_g1	down	XP_022244470.1(dehydrogenase/reductase SDR family member 9-like [Limulus polyphemus])
TRINITY_DN4073_c1_g2	up
TRINITY_DN5295_c1_g2	up
TRINITY_DN16243_c0_g4	up
TRINITY_DN5182_c1_g2	up	XP_013772398.1(uncharacterized protein LOC106457518 isoform X1 [Limulus polyphemus])
TRINITY_DN4896_c2_g1	up
TRINITY_DN4260_c2_g2	up	XP_022241717.1(uncharacterized protein LOC111085792 isoform X1 [Limulus polyphemus])
TRINITY_DN5096_c0_g1	down	XP_013785179.1(Krueppel-like factor 10 [Limulus polyphemus])
TRINITY_DN23925_c0_g1	up	XP_013786210.1(protein fem-1 homolog C-like [Limulus polyphemus])
TRINITY_DN1422_c0_g1	down
TRINITY_DN4890_c0_g5	down	XP_022235256.1(proteasome inhibitor PI31 subunit-like [Limulus polyphemus])
TRINITY_DN1004_c0_g1	down	XP_022253629.1(polyhomeotic-like protein 3 [Limulus polyphemus])
TRINITY_DN9663_c0_g1	up	XP_022249473.1(serine/threonine-protein kinase unc-51-like [Limulus polyphemus])
TRINITY_DN5756_c0_g1	up	XP_013781794.1(vacuole membrane protein 1-like [Limulus polyphemus] )
TRINITY_DN2994_c0_g1	up	XP_022246655.1(phospholipase D1-like [Limulus polyphemus])
TRINITY_DN131_c1_g1	up
TRINITY_DN9210_c0_g1	down	XP_013783231.1(DNA-directed RNA polymerase I subunit RPA49-like isoform X2 [Limulus polyphemus])
TRINITY_DN9902_c0_g1	up	XP_013777870.1(CD9 antigen-like [Limulus polyphemus] )
TRINITY_DN41972_c0_g2	down	XP_013773918.1(probable phosphorylase b kinase regulatory subunit beta isoform X2 [Limulus polyphemus])
TRINITY_DN4945_c0_g1	down	KYQ53584.1(hypothetical protein ALC60_00111 [Trachymyrmex zeteki])
TRINITY_DN3797_c0_g1	up	XP_013788159.2(epidermal growth factor receptor kinase substrate 8-like isoform X6 [Limulus polyphemus])
TRINITY_DN3379_c0_g2	down	XP_013789562.1(follistatin-related protein 1-like [Limulus polyphemus])
TRINITY_DN37968_c0_g1	down
TRINITY_DN8611_c0_g2	down
TRINITY_DN38858_c0_g3	down	XP_022240053.1(thyroid peroxidase-like [Limulus polyphemus])
TRINITY_DN9106_c0_g1	down	XP_013780127.1(laminin subunit gamma-1-like isoform X1 [Limulus polyphemus])
TRINITY_DN2631_c0_g2	down	XP_013788223.1(NAD-dependent protein deacylase sirtuin-5, mitochondrial-like [Limulus polyphemus] )
TRINITY_DN80974_c0_g1	down	XP_013789207.1(uncharacterized protein LOC106473075, partial [Limulus polyphemus])
TRINITY_DN4204_c1_g1	down
TRINITY_DN2398_c0_g2	up	XP_013788725.1(mitochondrial import receptor subunit TOM40 homolog 1-like [Limulus polyphemus] )
TRINITY_DN280_c1_g2	down
TRINITY_DN11111_c0_g3	down	XP_023217226.1(sedoheptulokinase-like [Centruroides sculpturatus])
TRINITY_DN4253_c0_g1	down
TRINITY_DN1030_c3_g1	up
TRINITY_DN15551_c0_g1	down	XP_022254212.1(trafficking kinesin-binding protein 1-like, partial [Limulus polyphemus])
TRINITY_DN1776_c0_g1	up	AAZ40341.1(hemocyanin subunit VI [Carcinoscorpius rotundicauda])
TRINITY_DN14647_c0_g1	up	XP_022248109.1(hydroxymethylglutaryl-CoA synthase 1-like [Limulus polyphemus])
TRINITY_DN1488_c1_g1	up	XP_022252657.1(G-protein coupled receptor moody-like [Limulus polyphemus])
TRINITY_DN176_c1_g3	up	XP_022251895.1(uncharacterized protein LOC111087892 [Limulus polyphemus])
TRINITY_DN10529_c0_g3	down
TRINITY_DN3043_c0_g4	up	XP_013788215.1(serine/threonine-protein kinase 17B-like isoform X1 [Limulus polyphemus])
TRINITY_DN148_c0_g1	up	XP_013790342.1(serine/arginine-rich splicing factor 1-like [Limulus polyphemus])
TRINITY_DN9435_c0_g1	up	XP_022243300.1(frizzled-5-like [Limulus polyphemus] )
TRINITY_DN7004_c0_g2	down
TRINITY_DN1272_c0_g1	down	XP_013787819.1(putative extracellular sulfatase Sulf-1 homolog [Limulus polyphemus])
TRINITY_DN1207_c2_g1	up	KZS09240.1(Uncharacterized protein APZ42_026588 [Daphnia magna])
TRINITY_DN3314_c0_g2	up	XP_013791134.1(uncharacterized protein LOC106474982 [Limulus polyphemus])
TRINITY_DN40185_c0_g2	down
TRINITY_DN7991_c1_g1	up
TRINITY_DN1030_c0_g2	down
TRINITY_DN25285_c0_g1	up
TRINITY_DN5051_c0_g1	up	XP_013788307.1(putative glutathione-specific gamma-glutamylcyclotransferase 2 [Limulus polyphemus])
TRINITY_DN6394_c0_g2	up	XP_013786153.1(E3 ubiquitin-protein ligase RGLG4-like [Limulus polyphemus] )
TRINITY_DN2620_c0_g1	up	XP_013786684.1(calcium-binding mitochondrial carrier protein SCaMC-2-like [Limulus polyphemus])
TRINITY_DN223_c0_g1	down	XP_013779573.1(uncharacterized protein LOC106464015 [Limulus polyphemus] )
TRINITY_DN481_c0_g1	down	XP_013789368.1(reticulocalbin-2-like [Limulus polyphemus])
TRINITY_DN9925_c0_g1	up
TRINITY_DN6103_c0_g1	down
TRINITY_DN6611_c0_g1	up	XP_013787620.1(venom protein 302-like [Limulus polyphemus])
TRINITY_DN7058_c0_g1	up	XP_013782768.1(protein phosphatase 1 regulatory subunit 14C-like [Limulus polyphemus] )
TRINITY_DN24456_c0_g3	down	XP_013790426.1(acidic phospholipase A2 PLA-2-like [Limulus polyphemus])
TRINITY_DN7245_c0_g3	down
TRINITY_DN4058_c1_g2	up
TRINITY_DN3993_c0_g1	up	XP_022242606.1(LIM/homeobox protein Lhx1-like, partial [Limulus polyphemus])
TRINITY_DN2810_c0_g1	down
TRINITY_DN14436_c0_g1	down	XP_022238805.1(uncharacterized protein LOC106457039 isoform X2 [Limulus polyphemus])
TRINITY_DN13826_c0_g2	up	XP_013785675.1(microtubule-associated protein Jupiter-like [Limulus polyphemus])
TRINITY_DN3956_c0_g2	up
TRINITY_DN18892_c0_g1	up	XP_022250093.1(transmembrane protein FAM155A-like [Limulus polyphemus])
TRINITY_DN3941_c0_g1	down
TRINITY_DN2015_c0_g1	up
TRINITY_DN11980_c0_g1	down
TRINITY_DN1709_c0_g1	up	XP_022240118.1(uncharacterized protein LOC106458259 [Limulus polyphemus])
TRINITY_DN42956_c0_g1	down
TRINITY_DN2622_c0_g1	down	XP_022247695.1(dual oxidase 2-like isoform X2 [Limulus polyphemus])
TRINITY_DN20059_c0_g2	up	XP_013778728.1(uncharacterized protein LOC106463262 [Limulus polyphemus] )
TRINITY_DN35593_c0_g1	down	XP_022249769.1(sodium/calcium exchanger 3-like [Limulus polyphemus])
TRINITY_DN21972_c1_g2	down
TRINITY_DN2022_c0_g1	down	XP_013781094.1(poly(ADP-ribose) glycohydrolase-like [Limulus polyphemus])
TRINITY_DN453_c0_g1	up	XP_022242329.1(actin-binding LIM protein 1-like [Limulus polyphemus])
TRINITY_DN3225_c0_g1	down
TRINITY_DN1569_c0_g2	up	AUY61869.1(sDscam-a3, partial [Limulus polyphemus])
TRINITY_DN83679_c0_g1	down	XP_011680545.1(PREDICTED: DNA primase small subunit-like [Strongylocentrotus purpuratus])
TRINITY_DN22160_c0_g3	down	XP_013788032.1(probable 39S ribosomal protein L24, mitochondrial [Limulus polyphemus] )
TRINITY_DN25277_c0_g1	down	BAF76636.1(tachylectin-4 [Tachypleus tridentatus])
TRINITY_DN7217_c0_g1	down	XP_022237194.1(uncharacterized protein LOC111084913 isoform X1 [Limulus polyphemus] )
TRINITY_DN613_c0_g1	up
TRINITY_DN12215_c0_g1	up	XP_013786782.1(uncharacterized protein C6orf106 homolog [Limulus polyphemus])
TRINITY_DN2899_c4_g1	down
TRINITY_DN494_c0_g1	down	XP_022245313.1(phosphatidylinositol N-acetylglucosaminyltransferase subunit A-like isoform X2 [Limulus polyphemus])
TRINITY_DN19305_c0_g2	down	XP_022237523.1(ankyrin repeat and fibronectin type-III domain-containing protein 1-like [Limulus polyphemus])
TRINITY_DN1617_c0_g5	up
TRINITY_DN4419_c0_g1	up	XP_022241721.1(protein tweety-like isoform X1 [Limulus polyphemus])
TRINITY_DN42560_c0_g1	down	XP_013789465.1(uncharacterized protein LOC106473329 isoform X2 [Limulus polyphemus])
TRINITY_DN5330_c0_g1	down	XP_022244283.1(cAMP-dependent protein kinase catalytic subunit alpha-like isoform X2 [Limulus polyphemus])
TRINITY_DN898_c0_g2	down	AAA28271.1(endotoxin-binding protein-protease inhibitor [Limulus polyphemus])
TRINITY_DN1976_c0_g1	down	XP_013778191.1(glutamine synthetase-like [Limulus polyphemus] )
TRINITY_DN16650_c0_g2	down	XP_013794253.1(protein phosphatase Slingshot-like isoform X2 [Limulus polyphemus])
TRINITY_DN19937_c0_g1	down	XP_022248469.1(LOW QUALITY PROTEIN: DNA (cytosine-5)-methyltransferase 1-like [Limulus polyphemus])
TRINITY_DN9008_c0_g1	down	XP_013792137.1(transcription and mRNA export factor ENY2-like [Limulus polyphemus])
TRINITY_DN27382_c1_g1	down	XP_013787442.1(exocyst complex component 6-like, partial [Limulus polyphemus])
TRINITY_DN924_c0_g3	down	XP_013785034.1(myocyte-specific enhancer factor 2-like isoform X1 [Limulus polyphemus] )
TRINITY_DN2985_c0_g1	up	XP_013773338.1(adenylate kinase isoenzyme 6-like [Limulus polyphemus])
TRINITY_DN2964_c0_g2	up	XP_013782843.1(mitochondrial ribosome-associated GTPase 2-like isoform X3 [Limulus polyphemus])
TRINITY_DN53690_c0_g2	up
TRINITY_DN2212_c0_g1	down
TRINITY_DN19113_c0_g2	down
TRINITY_DN3163_c0_g1	up
TRINITY_DN15065_c0_g1	up
TRINITY_DN7453_c0_g1	up	XP_022248261.1(transforming growth factor beta receptor type 3-like, partial [Limulus polyphemus])
TRINITY_DN8715_c0_g1	down	XP_022257161.1(cell cycle checkpoint protein RAD1-like [Limulus polyphemus])
TRINITY_DN834_c1_g1	down
TRINITY_DN4575_c0_g4	up	XP_013789662.1(growth hormone-inducible transmembrane protein-like [Limulus polyphemus])
TRINITY_DN15734_c0_g2	up
TRINITY_DN20165_c0_g2	down	KOF84186.1(hypothetical protein OCBIM_22022475mg [Octopus bimaculoides])
TRINITY_DN17272_c1_g2	up	XP_011251375.2(histone-lysine N-methyltransferase SETMAR-like [Camponotus floridanus])
TRINITY_DN4549_c0_g2	up	XP_022239687.1(eukaryotic translation initiation factor 4 gamma 1-like isoform X1 [Limulus polyphemus])
TRINITY_DN1300_c0_g2	up
TRINITY_DN1098_c0_g1	down	XP_013775299.2(uncharacterized protein LOC106460159 [Limulus polyphemus])
TRINITY_DN51389_c0_g1	down
TRINITY_DN5787_c0_g1	up	XP_013788819.1(upstream stimulatory factor-like isoform X1 [Limulus polyphemus])
TRINITY_DN60314_c1_g1	up
TRINITY_DN1630_c0_g1	up	XP_013781197.1(uncharacterized protein CG3556-like isoform X1 [Limulus polyphemus])
TRINITY_DN3784_c0_g1	down
TRINITY_DN1491_c0_g1	down	XP_022253063.1(collagen alpha chain CG42342-like isoform X3 [Limulus polyphemus])
TRINITY_DN5873_c0_g1	down	RMX43473.1(hypothetical protein pdam_00001966 [Pocillopora damicornis])
TRINITY_DN6800_c0_g1	down	XP_013780883.1(G-protein coupled receptor moody-like [Limulus polyphemus])
TRINITY_DN1550_c0_g4	down	XP_013788449.1(actin-3 [Limulus polyphemus] )
TRINITY_DN438_c0_g1	down	XP_022251036.1(centrosomal protein POC5-like [Limulus polyphemus])
TRINITY_DN786_c0_g4	up	XP_022243808.1(ras-related protein Rab-32-like isoform X1 [Limulus polyphemus])
TRINITY_DN9288_c0_g1	down
TRINITY_DN67383_c0_g1	down
TRINITY_DN930_c0_g1	down	XP_022250772.1(PAX-interacting protein 1-like [Limulus polyphemus])
TRINITY_DN1095_c0_g1	down	XP_013772923.1(tachykinin-like peptides receptor 99D [Limulus polyphemus])
TRINITY_DN6735_c0_g1	down	XP_013775155.1(60S ribosomal protein L11 [Limulus polyphemus])
TRINITY_DN13059_c0_g2	up	XP_013784491.1(protein fem-1 homolog C-like [Limulus polyphemus])
TRINITY_DN12095_c1_g1	up
TRINITY_DN6248_c0_g2	down	XP_023239154.1(cyclin-D-binding Myb-like transcription factor 1 isoform X5 [Centruroides sculpturatus])
TRINITY_DN9864_c0_g1	down
TRINITY_DN11760_c0_g4	up
TRINITY_DN3146_c0_g1	up	XP_022253185.1(active breakpoint cluster region-related protein-like [Limulus polyphemus])
TRINITY_DN35827_c1_g2	up
TRINITY_DN2217_c0_g1	up	XP_022237083.1(organic cation transporter protein-like, partial [Limulus polyphemus])
TRINITY_DN6619_c0_g2	up	XP_013771881.1(diuretic hormone receptor-like [Limulus polyphemus])
TRINITY_DN1783_c1_g1	up	XP_013778291.1(glypican-5-like [Limulus polyphemus])
TRINITY_DN10486_c0_g1	up
TRINITY_DN4061_c2_g1	up	XP_022239204.1(uncharacterized protein LOC106457513 [Limulus polyphemus])
TRINITY_DN715_c1_g1	down
TRINITY_DN5671_c0_g1	down
TRINITY_DN2056_c1_g1	down	BAA13312.1(limulus factor D [Tachypleus tridentatus])
TRINITY_DN3853_c0_g2	up
TRINITY_DN3549_c0_g1	down	XP_013772075.1(probable nuclear hormone receptor HR3 [Limulus polyphemus])
TRINITY_DN25843_c0_g1	up
TRINITY_DN3988_c0_g3	up	XP_022251658.1(1-phosphatidylinositol 3-phosphate 5-kinase-like, partial [Limulus polyphemus])
TRINITY_DN1742_c0_g5	up
TRINITY_DN1818_c0_g1	down	XP_013790247.2(cellular tumor antigen p53-like [Limulus polyphemus])
TRINITY_DN10607_c0_g1	up	XP_022244000.1(leucine-rich repeat-containing G-protein coupled receptor 5-like [Limulus polyphemus])
TRINITY_DN26_c0_g2	down	XP_022252614.1(hemocytin-like [Limulus polyphemus])
TRINITY_DN466_c0_g1	down	XP_022244203.1(uncharacterized protein C1orf53-like [Limulus polyphemus] )
TRINITY_DN4472_c0_g2	up	RWS16678.1(hypothetical protein B4U80_15057, partial [Leptotrombidium deliense])
TRINITY_DN21025_c0_g3	down	XP_022256435.1(protein enabled homolog [Limulus polyphemus])
TRINITY_DN3788_c0_g2	down	XP_013772207.1(proclotting enzyme-like [Limulus polyphemus])
TRINITY_DN21363_c0_g2	up	XP_013783395.1(RING finger and transmembrane domain-containing protein 2-like isoform X2 [Limulus polyphemus])
TRINITY_DN9536_c0_g1	up	XP_013787194.1(CCAAT/enhancer-binding protein-like [Limulus polyphemus])
TRINITY_DN21364_c0_g2	down	XP_022250491.1(zinc finger protein 768-like [Limulus polyphemus] )
TRINITY_DN16680_c0_g1	down	KFM76766.1(Exocyst complex component 1, partial [Stegodyphus mimosarum])
TRINITY_DN22764_c1_g1	up
TRINITY_DN9626_c0_g5	up	XP_013780676.1(adiponectin receptor protein-like [Limulus polyphemus] )
TRINITY_DN11861_c0_g2	up	XP_022256098.1(uncharacterized protein LOC111088957 [Limulus polyphemus])
TRINITY_DN16626_c0_g3	up	ROT60748.1(ubiquitin carboxyl-terminal esterase L3 [Penaeus vannamei])
TRINITY_DN6291_c0_g1	up	XP_023235374.1(carboxypeptidase M-like [Centruroides sculpturatus])
TRINITY_DN15360_c0_g1	up	BAA04044.1(clotting factor G alpha subunit precursor [Tachypleus tridentatus])
TRINITY_DN3860_c0_g1	up	XP_023230502.1(RNA-binding protein Musashi homolog Rbp6-like isoform X8 [Centruroides sculpturatus])
TRINITY_DN249_c0_g4	up	XP_022240221.1(transducin-like enhancer protein 4 isoform X4 [Limulus polyphemus])
TRINITY_DN20482_c0_g1	down	XP_013781830.1(glycerophosphocholine phosphodiesterase GPCPD1-like [Limulus polyphemus] )
TRINITY_DN4157_c0_g1	down	XP_022253847.1(anoctamin-1-like isoform X1 [Limulus polyphemus] )
TRINITY_DN56547_c0_g1	up	XP_013785723.1(uncharacterized protein LOC106469760 [Limulus polyphemus] )
TRINITY_DN13942_c0_g4	down
TRINITY_DN2358_c0_g1	down	XP_023220747.1(alpha-N-acetylglucosaminidase-like [Centruroides sculpturatus])
TRINITY_DN6111_c0_g2	up
TRINITY_DN40985_c0_g1	down	PNF15057.1(hypothetical protein B7P43_G16760 [Cryptotermes secundus])
TRINITY_DN6310_c0_g2	up	XP_013774227.1(uncharacterized protein LOC106459176 isoform X1 [Limulus polyphemus])
TRINITY_DN15690_c0_g6	down
TRINITY_DN6193_c0_g1	down	XP_013778386.1(cytochrome c oxidase subunit NDUFA4-like [Limulus polyphemus])
TRINITY_DN16514_c0_g2	down	XP_013784342.1(U11/U12 small nuclear ribonucleoprotein 25 kDa protein-like [Limulus polyphemus] )
TRINITY_DN1058_c0_g2	up
TRINITY_DN61_c0_g1	up	XP_022247641.1(serine palmitoyltransferase 2-like isoform X2 [Limulus polyphemus])
TRINITY_DN17604_c0_g1	up	ACD11984.1(hypothetical protein [Isometrus maculatus])
TRINITY_DN6945_c0_g1	down	XP_013789355.1(uncharacterized protein LOC106473217 [Limulus polyphemus])
TRINITY_DN39804_c0_g2	down	XP_013792162.1(potassium channel subfamily T member 1-like [Limulus polyphemus])
TRINITY_DN12172_c0_g1	down	XP_013793394.1(KH domain-containing, RNA-binding, signal transduction-associated protein 3-like, partial [Limulus polyphemus])
TRINITY_DN3223_c0_g2	up	XP_022247135.1(uncharacterized protein LOC106463820 isoform X1 [Limulus polyphemus])
TRINITY_DN64741_c0_g2	down	XP_013783708.1(cytochrome b-c1 complex subunit 8-like [Limulus polyphemus])
TRINITY_DN9168_c0_g1	up
TRINITY_DN73_c1_g2	up	KZS15081.1(Syntaxin [Daphnia magna])
TRINITY_DN6793_c0_g1	down	XP_022247999.1(corticotropin-releasing factor receptor 1-like [Limulus polyphemus])
TRINITY_DN10534_c0_g3	up	XP_013782077.1(uncharacterized protein LOC106466348 isoform X1 [Limulus polyphemus] )
TRINITY_DN7333_c0_g1	up
TRINITY_DN43788_c0_g1	down	XP_022242865.1(discs large homolog 1-like protein isoform X6 [Limulus polyphemus])
TRINITY_DN804_c1_g1	down
TRINITY_DN12800_c0_g1	up	XP_022248843.1(uncharacterized protein LOC106465275 [Limulus polyphemus])
TRINITY_DN9683_c0_g1	down
TRINITY_DN251_c1_g1	down	XP_022258016.1(transcription cofactor vestigial-like protein 4 [Limulus polyphemus])
TRINITY_DN5067_c2_g1	up
TRINITY_DN25097_c0_g1	down	XP_022238556.1(neurogenic differentiation factor 1-like isoform X1 [Limulus polyphemus])
TRINITY_DN1218_c0_g1	up	XP_023216129.1(uncharacterized protein LOC111618791 [Centruroides sculpturatus] )
TRINITY_DN17938_c1_g2	up
TRINITY_DN9586_c0_g2	up	XP_022255568.1(uncharacterized protein LOC111088812 [Limulus polyphemus])
TRINITY_DN2413_c1_g3	up
TRINITY_DN13043_c0_g1	down	XP_013775908.1(39S ribosomal protein L46, mitochondrial-like [Limulus polyphemus])
TRINITY_DN16383_c0_g1	down
TRINITY_DN2212_c11_g2	up
TRINITY_DN5584_c0_g1	up	XP_022241045.1(katanin p80 WD40 repeat-containing subunit B1-like isoform X2 [Limulus polyphemus])
TRINITY_DN787_c0_g1	up
TRINITY_DN25957_c0_g1	down	XP_022246978.1(FERM domain-containing protein 4A-like [Limulus polyphemus])
TRINITY_DN11482_c0_g1	up	XP_013775367.1(10 kDa heat shock protein, mitochondrial-like [Limulus polyphemus])
TRINITY_DN1348_c0_g1	down	XP_013784765.1(cytochrome c oxidase subunit 6B1-like [Limulus polyphemus] )
TRINITY_DN898_c0_g1	down
TRINITY_DN36575_c1_g2	up	XP_022253270.1(kinesin-like protein KIF2A [Limulus polyphemus])
TRINITY_DN7290_c0_g2	up	XP_013774003.2(uncharacterized protein LOC106458984 isoform X1 [Limulus polyphemus])
TRINITY_DN2294_c0_g1	down	XP_013774360.1(protein transport protein Sec61 subunit beta-like [Limulus polyphemus])
TRINITY_DN1832_c0_g1	up	XP_022252397.1(probable phospholipid-transporting ATPase VA isoform X1 [Limulus polyphemus])
TRINITY_DN70566_c0_g1	down	XP_013791191.1(enoyl-CoA delta isomerase 2, mitochondrial-like [Limulus polyphemus])
TRINITY_DN1950_c1_g1	up
TRINITY_DN47610_c0_g1	up
TRINITY_DN13134_c0_g2	down	XP_013774375.1(uncharacterized protein LOC106459310 [Limulus polyphemus])
TRINITY_DN24132_c1_g2	down	XP_022245826.1(synaptic vesicle 2-related protein-like [Limulus polyphemus])
TRINITY_DN3136_c0_g1	down	XP_013777425.1(vacuolar protein sorting-associated protein 52 homolog [Limulus polyphemus] )
TRINITY_DN2553_c0_g1	down	XP_013783165.1(phosphotriesterase-related protein-like isoform X2 [Limulus polyphemus])
TRINITY_DN51599_c0_g1	up
TRINITY_DN5624_c0_g2	down	XP_022255932.1(condensin-2 complex subunit H2-like [Limulus polyphemus])
TRINITY_DN3110_c0_g1	up	XP_022255956.1(uncharacterized protein LOC106471627, partial [Limulus polyphemus])
TRINITY_DN1799_c0_g2	up	XP_013781403.1(multidrug resistance-associated protein 1-like [Limulus polyphemus])
TRINITY_DN4225_c0_g1	up
TRINITY_DN4042_c0_g1	up
TRINITY_DN4778_c0_g1	up	KMQ83189.1(paired box protein and transposase domain containing protein [Lasius niger])
TRINITY_DN338_c4_g1	up
TRINITY_DN56635_c0_g1	up	AAO12862.1(Camar1 transposase [Chymomyza amoena])
TRINITY_DN8981_c0_g1	down
TRINITY_DN1825_c0_g1	down	XP_013777394.1(single-stranded DNA-binding protein, mitochondrial-like [Limulus polyphemus] )
TRINITY_DN2684_c0_g3	up
TRINITY_DN2326_c0_g2	up
TRINITY_DN2228_c0_g1	up
TRINITY_DN1142_c0_g2	down	XP_013789147.1(trichohyalin-like [Limulus polyphemus] )
TRINITY_DN22900_c0_g1	up
TRINITY_DN1007_c0_g1	down	XP_013788786.1(glutamyl-tRNA(Gln) amidotransferase subunit C, mitochondrial-like [Limulus polyphemus] )
TRINITY_DN69831_c0_g3	down	XP_013774924.1(cAMP-specific 3',5'-cyclic phosphodiesterase, isoforms N/G-like isoform X1 [Limulus polyphemus])
TRINITY_DN1198_c0_g2	up	XP_013778822.1(ras-related protein Rab-1A-like [Limulus polyphemus])
TRINITY_DN84238_c0_g1	up	XP_013789825.1(zinc finger protein Noc-like [Limulus polyphemus])
TRINITY_DN73825_c0_g1	down
TRINITY_DN13971_c0_g2	up
TRINITY_DN4590_c0_g1	up	XP_013780365.1(hemicentin-2-like [Limulus polyphemus])
TRINITY_DN3725_c0_g1	up	XP_013776071.1(T-complex protein 1 subunit alpha-like [Limulus polyphemus])
TRINITY_DN80869_c0_g1	down	XP_002409195.1(ubiquitin C-terminal hydrolase, putative [Ixodes scapularis] )
TRINITY_DN84_c0_g1	up	XP_013772496.1(Krueppel-like factor 5 [Limulus polyphemus])
TRINITY_DN8107_c0_g1	down	XP_013771700.1(TWiK family of potassium channels protein 7-like [Limulus polyphemus])
TRINITY_DN2785_c0_g1	down	XP_013793452.1(alpha-ketoglutarate-dependent dioxygenase alkB homolog 4-like, partial [Limulus polyphemus])
TRINITY_DN222_c0_g3	up
TRINITY_DN4786_c0_g1	up	XP_013787906.2(monocarboxylate transporter 9-like [Limulus polyphemus] )
TRINITY_DN54588_c1_g1	up
TRINITY_DN1409_c1_g1	down
TRINITY_DN37733_c0_g1	up	XP_022257598.1(uncharacterized protein LOC106473456 [Limulus polyphemus])
TRINITY_DN1665_c1_g1	up
TRINITY_DN70509_c0_g1	up
TRINITY_DN31062_c0_g2	up	XP_022252307.1(BTB/POZ domain-containing protein 2-like isoform X2 [Limulus polyphemus])
TRINITY_DN14286_c0_g1	up
TRINITY_DN1809_c0_g1	down	XP_013772314.1(trichoplein keratin filament-binding protein-like [Limulus polyphemus] )
TRINITY_DN2702_c0_g1	up
TRINITY_DN3092_c0_g1	down	XP_022256990.1(afadin-like isoform X2 [Limulus polyphemus])
TRINITY_DN922_c0_g1	up
TRINITY_DN24_c2_g1	down
TRINITY_DN32931_c0_g1	up
TRINITY_DN89796_c0_g1	down	YP_054532.1(cytochrome c oxidase subunit I (mitochondrion) [Thermobia domestica] )
TRINITY_DN14627_c0_g1	down
TRINITY_DN3133_c1_g3	up	XP_013787484.1(importin-7-like [Limulus polyphemus])
TRINITY_DN22719_c0_g2	up	XP_013782161.1(ETS domain-containing protein Elk-3-like [Limulus polyphemus])
TRINITY_DN954_c0_g1	up	XP_013775071.2(tyrosine-protein phosphatase non-receptor type 4-like [Limulus polyphemus])
TRINITY_DN11341_c0_g2	down
TRINITY_DN81464_c0_g1	down
TRINITY_DN11808_c0_g1	up
TRINITY_DN567_c0_g2	up	XP_013779326.1(serine/threonine-protein kinase mig-15-like isoform X2 [Limulus polyphemus])
TRINITY_DN5734_c1_g2	up	KFM61834.1(RNA-directed DNA polymerase from mobile element jockey, partial [Stegodyphus mimosarum])
TRINITY_DN5392_c0_g1	down	XP_013780720.1(peptidyl-prolyl cis-trans isomerase-like 1 [Limulus polyphemus])
TRINITY_DN9341_c0_g1	down
TRINITY_DN2349_c0_g1	down
TRINITY_DN25287_c0_g1	down	XP_013779959.1(ribonucleoside-diphosphate reductase large subunit-like [Limulus polyphemus])
TRINITY_DN2416_c0_g1	down	XP_013792341.1(uncharacterized protein LOC106476220 isoform X2 [Limulus polyphemus])
TRINITY_DN12496_c0_g3	up
TRINITY_DN64937_c0_g1	down
TRINITY_DN2325_c0_g1	down	XP_013782267.1(octopamine receptor Oamb-like [Limulus polyphemus] )
TRINITY_DN10302_c0_g1	up	XP_022242153.1(phosrestin-2-like [Limulus polyphemus])
TRINITY_DN3590_c0_g1	down	XP_023217668.1(histone-lysine N-methyltransferase SETMAR-like [Centruroides sculpturatus])
TRINITY_DN22731_c0_g1	down	XP_022240055.1(uncharacterized protein LOC111085501 [Limulus polyphemus])
TRINITY_DN7_c1_g2	up	XP_013777618.1(syntenin-1-like [Limulus polyphemus] )
TRINITY_DN4856_c0_g1	up	XP_013779152.1(transmembrane protein 104-like [Limulus polyphemus])
TRINITY_DN11952_c1_g1	down	XP_013772812.1(Y-box factor homolog [Limulus polyphemus])
TRINITY_DN1281_c0_g1	down
TRINITY_DN29956_c0_g1	down
TRINITY_DN7174_c0_g2	up	XP_013773320.1(hydroxyacylglutathione hydrolase, mitochondrial-like [Limulus polyphemus])
TRINITY_DN1529_c0_g2	up
TRINITY_DN22398_c0_g2	down	XP_013789520.1(methylmalonyl-CoA epimerase, mitochondrial-like [Limulus polyphemus] )
TRINITY_DN8511_c1_g1	down
TRINITY_DN1742_c0_g2	down	XP_013193561.1(PREDICTED: RNA-directed DNA polymerase from mobile element jockey-like isoform X1 [Amyelois transitella] )
TRINITY_DN15802_c0_g1	up	XP_022238389.1(transmembrane and TPR repeat-containing protein CG4050-like [Limulus polyphemus])
TRINITY_DN5457_c0_g4	up	XP_022237086.1(midasin-like [Limulus polyphemus])
TRINITY_DN2966_c0_g1	down	XP_022245587.1(NADH dehydrogenase [ubiquinone] iron-sulfur protein 3, mitochondrial-like, partial [Limulus polyphemus])
TRINITY_DN3649_c1_g2	up
TRINITY_DN3007_c0_g1	down	XP_022248885.1(E3 ubiquitin-protein ligase LRSAM1-like isoform X1 [Limulus polyphemus] )
TRINITY_DN4677_c0_g1	down
TRINITY_DN7678_c0_g1	up	XP_022250056.1(uncharacterized protein LOC106466356 isoform X1 [Limulus polyphemus])
TRINITY_DN499_c0_g1	up
TRINITY_DN1223_c1_g1	down
TRINITY_DN7574_c0_g1	down	XP_023243975.1(uncharacterized protein LOC111641954 [Centruroides sculpturatus])
TRINITY_DN25129_c1_g3	up
TRINITY_DN15721_c0_g2	down
TRINITY_DN843_c0_g1	down
TRINITY_DN57425_c0_g2	down	XP_022235771.1(internal alternative NAD(P)H-ubiquinone oxidoreductase A1, mitochondrial-like [Limulus polyphemus])
TRINITY_DN8826_c0_g2	down	XP_022244026.1(LOW QUALITY PROTEIN: solute carrier family 15 member 1-like [Limulus polyphemus])
TRINITY_DN1631_c0_g2	up	XP_013786163.1(inositol polyphosphate multikinase-like isoform X2 [Limulus polyphemus])
TRINITY_DN37553_c4_g1	up	XP_022239698.1(uncharacterized protein LOC106457905 [Limulus polyphemus])
TRINITY_DN2991_c0_g1	down	XP_013792746.2(adipocyte plasma membrane-associated protein-like, partial [Limulus polyphemus])
TRINITY_DN1592_c0_g1	up	XP_022258851.1(phosphorylase b kinase gamma catalytic chain, skeletal muscle/heart isoform-like [Limulus polyphemus])
TRINITY_DN2614_c0_g1	up	PIK42864.1(putative TBC1 domain family member 2A [Apostichopus japonicus])
TRINITY_DN40945_c0_g1	down
TRINITY_DN19284_c0_g1	up	XP_014291018.1(pyridoxal phosphate homeostasis protein isoform X1 [Halyomorpha halys])
TRINITY_DN63948_c1_g1	up
TRINITY_DN12912_c0_g1	up
TRINITY_DN26501_c0_g1	up
TRINITY_DN10207_c0_g2	up	XP_022244499.1(Krueppel-like factor 6 isoform X1 [Limulus polyphemus])
TRINITY_DN14363_c1_g1	down	ABR23395.1(ribosomal protein S18 [Ornithodoros parkeri])
TRINITY_DN5503_c0_g1	down	XP_023221266.1(anoctamin-7-like isoform X1 [Centruroides sculpturatus])
TRINITY_DN5147_c0_g1	up	XP_022235761.1(glucoside xylosyltransferase 2-like isoform X1 [Limulus polyphemus])
TRINITY_DN22596_c0_g1	up	XP_013774359.1(uncharacterized protein LOC106459295 [Limulus polyphemus])
TRINITY_DN12527_c0_g2	up
TRINITY_DN28209_c0_g2	up
TRINITY_DN5714_c0_g1	up	XP_022244407.1(choline transporter-like protein 1 [Limulus polyphemus])
TRINITY_DN10648_c0_g1	down	XP_013790259.2(solute carrier family 25 member 46-like [Limulus polyphemus])
TRINITY_DN4305_c0_g1	down	XP_013775263.1(ferrochelatase, mitochondrial-like isoform X1 [Limulus polyphemus])
TRINITY_DN2141_c2_g2	up
TRINITY_DN2569_c0_g1	down	XP_022244854.1(uncharacterized protein LOC106462027 isoform X2 [Limulus polyphemus])
TRINITY_DN2272_c0_g1	down	XP_022242837.1(motile sperm domain-containing protein 2-like [Limulus polyphemus])
TRINITY_DN797_c0_g2	up	XP_023230982.1(tigger transposable element-derived protein 1-like isoform X1 [Centruroides sculpturatus] )
TRINITY_DN3551_c0_g2	down	XP_013774785.1(alcohol dehydrogenase class-3-like [Limulus polyphemus])
TRINITY_DN3448_c0_g1	down	XP_013789895.1(forkhead box protein K1-like [Limulus polyphemus])
TRINITY_DN17113_c0_g2	up
TRINITY_DN6166_c0_g4	down	XP_013772911.1(MAPK regulated corepressor interacting protein 2-like isoform X1 [Limulus polyphemus])
TRINITY_DN258_c0_g1	up	XP_013783784.1(dihydropteridine reductase-like [Limulus polyphemus])
TRINITY_DN13346_c1_g1	up	XP_025405320.1(SCAN domain-containing protein 3-like [Sipha flava])
TRINITY_DN28462_c0_g1	up
TRINITY_DN30853_c0_g2	up	XP_009010193.1(hypothetical protein HELRODRAFT_166721 [Helobdella robusta] )
TRINITY_DN14568_c0_g1	up
TRINITY_DN28916_c0_g2	up	XP_013775181.1(uncharacterized protein LOC106460044 [Limulus polyphemus])
TRINITY_DN3988_c0_g1	up	XP_022251658.1(1-phosphatidylinositol 3-phosphate 5-kinase-like, partial [Limulus polyphemus])
TRINITY_DN8170_c0_g1	down	XP_013788585.1(lipase maturation factor 2-like [Limulus polyphemus])
TRINITY_DN1477_c0_g1	up
TRINITY_DN4864_c0_g1	down	XP_013776473.1(myosin heavy chain, non-muscle-like isoform X1 [Limulus polyphemus] )
TRINITY_DN7215_c0_g1	down
TRINITY_DN7395_c0_g1	down	XP_013775883.1(cold shock domain-containing protein E1-like [Limulus polyphemus])
TRINITY_DN4427_c0_g1	down	XP_013777825.1(cell division cycle protein 23 homolog [Limulus polyphemus])
TRINITY_DN2980_c0_g1	down	XP_013786878.1(tribbles homolog 2-like isoform X2 [Limulus polyphemus])
TRINITY_DN12561_c1_g2	up
TRINITY_DN46102_c0_g2	down	KFM79152.1(hypothetical protein X975_26066, partial [Stegodyphus mimosarum])
TRINITY_DN4527_c0_g1	up
TRINITY_DN10482_c0_g1	up	XP_022245545.1(protein turtle-like isoform X1 [Limulus polyphemus])
TRINITY_DN1517_c0_g2	down
TRINITY_DN16800_c0_g2	up	XP_013784412.1(uncharacterized protein LOC106468526 [Limulus polyphemus])
TRINITY_DN1728_c0_g1	down	BAE79252.1(keratinoxin [Tachypleus tridentatus])
TRINITY_DN2949_c0_g1	down	XP_022246189.1(complexin-like isoform X1 [Limulus polyphemus])
TRINITY_DN11883_c0_g1	up	XP_022237820.1(lipopolysaccharide-induced tumor necrosis factor-alpha factor homolog isoform X2 [Limulus polyphemus] )
TRINITY_DN125_c0_g1	up	ADZ95870.1(reverse transcriptase, partial [Coenonympha glycerion])
TRINITY_DN51261_c0_g4	up
TRINITY_DN16395_c0_g1	down	XP_013791640.1(probable ribosome biogenesis protein RLP24 [Limulus polyphemus])
TRINITY_DN64062_c0_g1	up
TRINITY_DN6258_c0_g1	down	XP_022235847.1(uncharacterized protein LOC111083550, partial [Limulus polyphemus])
TRINITY_DN3942_c0_g1	down	XP_013775618.1(vacuolar protein-sorting-associated protein 25-like [Limulus polyphemus])
TRINITY_DN780_c0_g1	down	XP_013790254.2(phosphatidate cytidylyltransferase, mitochondrial-like [Limulus polyphemus])
TRINITY_DN7549_c0_g2	up	XP_018578275.1(uncharacterized protein LOC108916491 [Anoplophora glabripennis])
TRINITY_DN4756_c0_g1	up
TRINITY_DN87095_c0_g1	down	YP_009543766.1(cytochrome c oxidase subunit III (mitochondrion) [Glossobalanus marginatus] )
TRINITY_DN7116_c0_g1	up	XP_013784546.1(solute carrier family 25 member 44-like [Limulus polyphemus] )
TRINITY_DN17153_c0_g1	down
TRINITY_DN3125_c0_g1	down	XP_013775114.1(adenosine receptor A1-like [Limulus polyphemus])
TRINITY_DN15503_c1_g1	down
TRINITY_DN3774_c0_g1	down	XP_013790084.1(ribonucleoside-diphosphate reductase subunit M2-like [Limulus polyphemus])
TRINITY_DN7645_c0_g2	down
TRINITY_DN3861_c0_g1	up	XP_022248044.1(folylpolyglutamate synthase, mitochondrial-like isoform X1 [Limulus polyphemus])
TRINITY_DN5280_c0_g1	down	XP_013776666.1(cGMP-dependent protein kinase, isozyme 2 forms cD4/T1/T3A/T3B-like isoform X1 [Limulus polyphemus])
TRINITY_DN9474_c0_g1	down
TRINITY_DN57911_c0_g1	down	XP_013783248.2(transcription factor Sox-11-B-like [Limulus polyphemus])
TRINITY_DN43971_c0_g1	up
TRINITY_DN28156_c0_g1	down
TRINITY_DN87825_c0_g1	down	AFA34424.1(ATP synthase FO subunit 6, partial [Ostrea edulis])
TRINITY_DN3242_c0_g4	down	XP_022235581.1(uncharacterized protein LOC111083379 [Limulus polyphemus])
TRINITY_DN9820_c0_g2	up	TGZ34260.1(hypothetical protein DBV15_11617 [Temnothorax longispinosus])
TRINITY_DN4618_c0_g1	up	XP_013774711.1(ATPase family AAA domain-containing protein 3-A-like [Limulus polyphemus])
TRINITY_DN6392_c0_g1	down
TRINITY_DN913_c0_g2	down	XP_013788960.1(uncharacterized protein LOC106472839 [Limulus polyphemus])
TRINITY_DN7779_c1_g2	down
TRINITY_DN2261_c0_g1	up	XP_022246928.1(protein kinase C-binding protein NELL1-like [Limulus polyphemus])
TRINITY_DN15544_c1_g1	down	XP_013790695.1(triosephosphate isomerase [Limulus polyphemus])
TRINITY_DN9990_c0_g1	down	XP_022257901.1(extended synaptotagmin-2-like, partial [Limulus polyphemus])
TRINITY_DN819_c0_g1	down	XP_013786870.1(FGFR1 oncogene partner 2 homolog isoform X1 [Limulus polyphemus])
TRINITY_DN14889_c0_g1	down	XP_013785531.1(40S ribosomal protein S13 [Limulus polyphemus] )
TRINITY_DN6425_c0_g1	up	XP_022252832.1(uncharacterized protein LOC106468763 isoform X2 [Limulus polyphemus])
TRINITY_DN37420_c0_g1	up	XP_022240943.1(LOW QUALITY PROTEIN: annexin-B12-like [Limulus polyphemus])
TRINITY_DN3950_c0_g1	up	XP_022243350.1(uncharacterized protein LOC111086099 [Limulus polyphemus])
TRINITY_DN6588_c0_g1	up	XP_013775028.2(growth factor receptor-bound protein 14-like [Limulus polyphemus])
TRINITY_DN5718_c0_g1	up	XP_022242604.1(RNA-binding motif, single-stranded-interacting protein 1-like isoform X2 [Limulus polyphemus])
TRINITY_DN3002_c0_g1	up	XP_013774642.1(biogenesis of lysosome-related organelles complex 1 subunit 4-like isoform X1 [Limulus polyphemus])
TRINITY_DN869_c1_g1	up	XP_013789623.1(mitoferrin-1-like isoform X1 [Limulus polyphemus] )
TRINITY_DN76402_c0_g1	up	XP_022249706.1(cadherin-86C-like [Limulus polyphemus])
TRINITY_DN903_c0_g1	up	XP_022248761.1(pleckstrin homology domain-containing family D member 1-like [Limulus polyphemus])
TRINITY_DN10141_c0_g1	down	XP_022237389.1(calcium-activated potassium channel slowpoke-like isoform X2 [Limulus polyphemus])
TRINITY_DN11429_c0_g2	up	XP_022236228.1(degenerin mec-10-like, partial [Limulus polyphemus])
TRINITY_DN48432_c0_g1	up	CDJ83811.1(transposase [Haemonchus contortus])
TRINITY_DN116_c1_g1	down
TRINITY_DN11605_c0_g1	down	XP_013778269.1(cytochrome P450 3A19-like [Limulus polyphemus] )
TRINITY_DN8346_c1_g1	up	XP_022249356.1(zinc finger protein 2-like [Limulus polyphemus])
TRINITY_DN6413_c0_g1	up	XP_013785333.1(leupaxin-like [Limulus polyphemus] )
TRINITY_DN5480_c0_g2	down	XP_013794367.1(atrial natriuretic peptide receptor 1-like [Limulus polyphemus])
TRINITY_DN11351_c1_g1	up
TRINITY_DN4778_c0_g2	up
TRINITY_DN916_c0_g2	up	XP_013785984.1(uncharacterized protein LOC106470010 [Limulus polyphemus])
TRINITY_DN21129_c0_g1	down
TRINITY_DN1592_c0_g2	up	XP_023212527.1(uncharacterized protein LOC111615331 [Centruroides sculpturatus])
TRINITY_DN5430_c0_g1	down
TRINITY_DN4615_c0_g1	down	XP_013780767.1(uncharacterized protein LOC106464952 isoform X6 [Limulus polyphemus])
TRINITY_DN8650_c0_g1	up
TRINITY_DN9125_c0_g4	up
TRINITY_DN23183_c0_g1	up	XP_022244036.1(protein big brother-like [Limulus polyphemus])
TRINITY_DN12506_c0_g1	down	XP_013786547.1(uncharacterized protein LOC106470534, partial [Limulus polyphemus])
TRINITY_DN15314_c0_g1	down	XP_022236639.1(solute carrier family 35 member G1-like [Limulus polyphemus])
TRINITY_DN11778_c0_g2	up	PCG66904.1(hypothetical protein B5V51_7103 [Heliothis virescens])
TRINITY_DN11117_c0_g1	up	PNF24914.1(60S ribosomal protein L10 [Cryptotermes secundus])
TRINITY_DN15690_c0_g1	down	XP_013778208.1(thyrostimulin alpha-2 subunit-like [Limulus polyphemus])
TRINITY_DN33377_c0_g3	up	XP_013791698.2(methylmalonic aciduria and homocystinuria type D homolog, mitochondrial-like [Limulus polyphemus])
TRINITY_DN626_c1_g1	up	XP_022237937.1(UPF0729 protein GD16342-like [Limulus polyphemus])
TRINITY_DN1991_c0_g1	down	XP_013792255.1(peptidoglycan-recognition protein SC2-like [Limulus polyphemus])
TRINITY_DN2586_c0_g2	down	XP_013789634.1(proteasomal ubiquitin receptor ADRM1-A-like [Limulus polyphemus])
TRINITY_DN4914_c1_g3	up
TRINITY_DN6314_c0_g4	down	XP_013784346.1(DNA replication licensing factor mcm7-like [Limulus polyphemus])
TRINITY_DN3922_c0_g1	up	XP_022249557.1(E3 ubiquitin-protein ligase NEDD4-like isoform X1 [Limulus polyphemus])
TRINITY_DN801_c0_g2	down	XP_022250452.1(serine/threonine-protein kinase ATR-like, partial [Limulus polyphemus])
TRINITY_DN2480_c0_g1	down	XP_022244168.1(clotting factor B-like isoform X1 [Limulus polyphemus])
TRINITY_DN25224_c0_g1	up	XP_013775369.1(60 kDa heat shock protein, mitochondrial-like [Limulus polyphemus])
TRINITY_DN23638_c0_g2	up	XP_013781104.1(la-related protein 6-like [Limulus polyphemus])
TRINITY_DN869_c1_g2	up	XP_013789623.1(mitoferrin-1-like isoform X1 [Limulus polyphemus] )
TRINITY_DN9290_c0_g3	up	XP_022236396.1(uncharacterized protein LOC106476957 [Limulus polyphemus])
TRINITY_DN4833_c2_g1	down
TRINITY_DN23443_c0_g1	up
TRINITY_DN2121_c0_g1	up	XP_013785746.1(slit homolog 1 protein-like [Limulus polyphemus])
TRINITY_DN7114_c0_g2	down	XP_022241683.1(uncharacterized protein LOC111085779 [Limulus polyphemus])
TRINITY_DN17318_c0_g1	down	XP_013792520.1(17-beta-hydroxysteroid dehydrogenase 13-like [Limulus polyphemus])
TRINITY_DN5942_c1_g2	down	XP_011433317.1(PREDICTED: uncharacterized protein K02A2.6-like [Crassostrea gigas])
TRINITY_DN7799_c0_g2	up
TRINITY_DN16348_c0_g3	down	XP_022238613.1(histone deacetylase 6-like [Limulus polyphemus])
TRINITY_DN3819_c0_g1	up	XP_022247390.1(aldehyde dehydrogenase family 3 member B1-like isoform X1 [Limulus polyphemus])
TRINITY_DN6710_c0_g1	up
TRINITY_DN11584_c0_g2	down	XP_013792830.2(uncharacterized protein LOC106476745 [Limulus polyphemus])
TRINITY_DN4069_c0_g2	up
TRINITY_DN114_c0_g2	up
TRINITY_DN56270_c0_g1	up	XP_022236369.1(lysozyme-like [Limulus polyphemus])
TRINITY_DN15969_c0_g2	down
TRINITY_DN331_c0_g1	down	PIK60263.1(putative RNA-directed DNA polymerase from mobile element jockey-like [Apostichopus japonicus])
TRINITY_DN118_c1_g1	down	XP_013788201.1(tubulin alpha chain-like [Limulus polyphemus])
TRINITY_DN475_c0_g1	down	XP_013781202.1(arylsulfatase B-like isoform X1 [Limulus polyphemus])
TRINITY_DN3402_c1_g1	up
TRINITY_DN3468_c0_g1	down	XP_013791620.1(small integral membrane protein 20-like [Limulus polyphemus])
TRINITY_DN8582_c0_g1	down	XP_022258338.1(uncharacterized protein LOC106474312 [Limulus polyphemus])
TRINITY_DN9864_c0_g2	down
TRINITY_DN4264_c0_g1	up	XP_022243188.1(LOW QUALITY PROTEIN: elongation factor G, mitochondrial-like [Limulus polyphemus])
TRINITY_DN40895_c1_g3	up
TRINITY_DN73977_c0_g1	down	XP_013786630.1(cytochrome b-c1 complex subunit 2, mitochondrial-like [Limulus polyphemus])
TRINITY_DN35662_c0_g1	down	XP_013783077.1(stearoyl-CoA desaturase 5-like [Limulus polyphemus])
TRINITY_DN2498_c0_g1	down	XP_013379677.1(putative aminopeptidase W07G4.4 [Lingula anatina])
TRINITY_DN4975_c0_g1	up
TRINITY_DN7481_c0_g3	down
TRINITY_DN338_c1_g1	down
TRINITY_DN19847_c0_g1	down
TRINITY_DN9971_c0_g1	down
TRINITY_DN5035_c0_g2	down	XP_013777017.1(probable nuclear hormone receptor HR3 [Limulus polyphemus])
TRINITY_DN8412_c1_g1	up	XP_013774738.2(hairy/enhancer-of-split related with YRPW motif protein-like [Limulus polyphemus])
TRINITY_DN1196_c1_g1	up
TRINITY_DN1403_c0_g1	up
TRINITY_DN30389_c1_g1	down
TRINITY_DN1790_c0_g1	up	XP_013786728.1(histone-lysine N-methyltransferase SETMAR-like [Limulus polyphemus])
TRINITY_DN7865_c0_g1	up
TRINITY_DN2962_c0_g2	down	XP_022249647.1(uncharacterized protein LOC106465977 isoform X1 [Limulus polyphemus])
TRINITY_DN4252_c0_g1	down	XP_022240373.1(polypyrimidine tract-binding protein 1-like isoform X6 [Limulus polyphemus])
TRINITY_DN13006_c0_g2	up	XP_013790056.1(LOW QUALITY PROTEIN: zinc finger MYND domain-containing protein 10-like [Limulus polyphemus])
TRINITY_DN1500_c0_g1	up
TRINITY_DN9284_c0_g1	up	XP_022245675.1(vacuolar protein sorting-associated protein 13D-like [Limulus polyphemus])
TRINITY_DN41711_c0_g1	up
TRINITY_DN3657_c0_g1	down
TRINITY_DN72546_c0_g1	down	XP_013774609.1(xaa-Pro dipeptidase-like [Limulus polyphemus])
TRINITY_DN1659_c0_g1	up	XP_013781652.2(eukaryotic translation initiation factor 4 gamma 3-like isoform X1 [Limulus polyphemus])
TRINITY_DN5690_c0_g2	down
TRINITY_DN4976_c0_g1	down
TRINITY_DN24212_c0_g1	up
TRINITY_DN7038_c0_g3	down	XP_013772489.1(MAM and LDL-receptor class A domain-containing protein 1-like isoform X1 [Limulus polyphemus])
TRINITY_DN11955_c0_g1	up
TRINITY_DN75861_c0_g1	down	XP_013785171.2(S-formylglutathione hydrolase-like isoform X1 [Limulus polyphemus])
TRINITY_DN5167_c1_g5	down
TRINITY_DN1366_c0_g1	up	XP_013778770.1(carboxy-terminal domain RNA polymerase II polypeptide A small phosphatase 1-like [Limulus polyphemus])
TRINITY_DN10119_c0_g1	up	XP_013774681.2(uncharacterized protein LOC106459594 isoform X1 [Limulus polyphemus])
TRINITY_DN43509_c0_g1	up	XP_022250996.1(plasma membrane-associated cation-binding protein 2-like [Limulus polyphemus])
TRINITY_DN16736_c0_g1	up
TRINITY_DN1778_c0_g1	up	XP_013777913.1(uncharacterized protein LOC106462525 [Limulus polyphemus])
TRINITY_DN1796_c0_g1	down	XP_022247378.1(SWI/SNF-related matrix-associated actin-dependent regulator of chromatin subfamily D member 3-like isoform X1 [Limulus polyphemus] )
TRINITY_DN5630_c0_g1	up	XP_022238281.1(formin-like protein CG32138 [Limulus polyphemus])
TRINITY_DN4271_c0_g1	up	XP_013776319.1(presenilin-1-like isoform X1 [Limulus polyphemus])
TRINITY_DN24328_c0_g1	down	KFM70155.1(Transmembrane protein 184C, partial [Stegodyphus mimosarum])
TRINITY_DN3278_c0_g1	down	XP_022253819.1(uncharacterized protein LOC111088327 [Limulus polyphemus] )
TRINITY_DN10143_c0_g2	down	XP_022245939.1(atypical kinase COQ8B, mitochondrial-like isoform X1 [Limulus polyphemus])
TRINITY_DN2268_c1_g3	down	XP_013771975.1(phosphatidylinositol 4,5-bisphosphate 3-kinase catalytic subunit beta isoform-like [Limulus polyphemus])
TRINITY_DN14305_c0_g1	up
TRINITY_DN6981_c0_g1	down
TRINITY_DN4247_c1_g1	down	XP_022258806.1(uncharacterized protein LOC106474794 isoform X2 [Limulus polyphemus])
TRINITY_DN1198_c0_g1	up	XP_013786664.1(ras-related protein Rab-1A [Limulus polyphemus])
TRINITY_DN4603_c0_g1	down	XP_022246936.1(rap guanine nucleotide exchange factor 6-like isoform X2 [Limulus polyphemus])
TRINITY_DN12658_c0_g1	up	XP_013780800.1(eukaryotic translation initiation factor 6-like [Limulus polyphemus])
TRINITY_DN31836_c1_g2	up
TRINITY_DN4646_c1_g1	down	XP_013785383.1(28S ribosomal protein S35, mitochondrial-like [Limulus polyphemus])
TRINITY_DN159_c1_g2	down	XP_022248563.1(beta-arrestin-1-like [Limulus polyphemus])
TRINITY_DN65223_c0_g1	down	XP_022245443.1(uncharacterized protein LOC106462463 [Limulus polyphemus])
TRINITY_DN2286_c0_g1	up	XP_013777205.1(protein O-linked-mannose beta-1,2-N-acetylglucosaminyltransferase 1-like isoform X1 [Limulus polyphemus] )
TRINITY_DN9538_c2_g2	down	XP_013787849.1(protein HEXIM-like [Limulus polyphemus])
TRINITY_DN4831_c1_g1	down
TRINITY_DN4815_c0_g1	down	XP_022250343.1(uncharacterized protein LOC106466602 [Limulus polyphemus])
TRINITY_DN24_c3_g2	down
TRINITY_DN17882_c0_g3	up	XP_013794426.1(ras-related protein Rap-2a-like [Limulus polyphemus])
TRINITY_DN74746_c0_g1	down	XP_002400004.1(growth hormone-inducible soluble protein, putative [Ixodes scapularis] )
TRINITY_DN2034_c0_g1	down
TRINITY_DN16518_c0_g1	up
TRINITY_DN16183_c0_g2	down	XP_013790749.1(uncharacterized protein LOC106474602 [Limulus polyphemus])
TRINITY_DN65307_c0_g1	down	XP_013778782.1(programmed cell death protein 7-like isoform X2 [Limulus polyphemus])
TRINITY_DN11502_c0_g2	up	XP_018008383.1(PREDICTED: uncharacterized protein LOC108666081 [Hyalella azteca])
TRINITY_DN3497_c0_g1	up	XP_013785508.1(atrial natriuretic peptide receptor 3-like, partial [Limulus polyphemus])
TRINITY_DN20362_c0_g1	down	XP_022243712.1(ran-binding protein 3-like [Limulus polyphemus])
TRINITY_DN15415_c0_g1	down	XP_022226986.1(uncharacterized protein LOC111077140 [Drosophila obscura] )
TRINITY_DN39777_c0_g2	down	XP_013781185.1(troponin T-like isoform X2 [Limulus polyphemus])
TRINITY_DN8417_c0_g3	up
TRINITY_DN6544_c0_g1	up	XP_013777532.2(polycystin-2-like [Limulus polyphemus])
TRINITY_DN7967_c0_g1	up	XP_022246194.1(ras-responsive element-binding protein 1-like [Limulus polyphemus])
TRINITY_DN802_c1_g2	up
TRINITY_DN8878_c0_g2	down	XP_022251808.1(protein-lysine methyltransferase METTL21D-like [Limulus polyphemus])
TRINITY_DN4989_c0_g1	up
TRINITY_DN15442_c0_g2	down
TRINITY_DN74674_c0_g2	down	XP_022254485.1(uncharacterized protein LOC111088485 [Limulus polyphemus])
TRINITY_DN6509_c1_g1	up	KFM73837.1(hypothetical protein X975_01801, partial [Stegodyphus mimosarum])
TRINITY_DN57_c0_g1	up	XP_013776149.1(dnaJ homolog subfamily A member 1-like [Limulus polyphemus])
TRINITY_DN8021_c0_g1	up
TRINITY_DN515_c0_g2	up	XP_013786766.1(guanine nucleotide-binding protein G(i) subunit alpha-like [Limulus polyphemus])
TRINITY_DN7205_c0_g2	up
TRINITY_DN714_c3_g2	up
TRINITY_DN1109_c0_g3	down	XP_013784605.1(translocon-associated protein subunit delta-like [Limulus polyphemus])
TRINITY_DN19297_c0_g1	up
TRINITY_DN5622_c0_g1	up	XP_013778177.1(zinc finger MYND domain-containing protein 19-like isoform X1 [Limulus polyphemus])
TRINITY_DN11836_c0_g5	down	XP_013792035.1(ATP synthase subunit d, mitochondrial-like [Limulus polyphemus])
TRINITY_DN9596_c0_g1	down	KDR15750.1(Nuclear protein 1 [Zootermopsis nevadensis])
TRINITY_DN2104_c0_g1	down	XP_013783488.1(MAP kinase-interacting serine/threonine-protein kinase 1-like [Limulus polyphemus])
TRINITY_DN5532_c0_g1	down	XP_022243395.1(otoferlin-like isoform X2 [Limulus polyphemus])
TRINITY_DN43245_c0_g1	up	XP_022237683.1(netrin receptor UNC5C-like isoform X3 [Limulus polyphemus])
TRINITY_DN60304_c0_g1	up	XP_014768378.1(PREDICTED: histone-lysine N-methyltransferase SETMAR-like [Octopus bimaculoides])
TRINITY_DN6394_c0_g1	up
TRINITY_DN26541_c0_g1	up	XP_022257744.1(uncharacterized protein LOC106473632 [Limulus polyphemus])
TRINITY_DN21116_c0_g1	up	XP_022258024.1(zinc finger E-box-binding homeobox 2-like [Limulus polyphemus])
TRINITY_DN5512_c1_g3	up
TRINITY_DN51261_c0_g5	up
TRINITY_DN15437_c0_g1	up	XP_022245167.1(uncharacterized protein LOC111086475 [Limulus polyphemus])
TRINITY_DN19466_c0_g1	down	XP_013775723.1(G-protein coupled receptor moody-like [Limulus polyphemus])
TRINITY_DN22362_c0_g1	down
TRINITY_DN4184_c0_g1	down	XP_022252703.1(MAP kinase-activating death domain protein-like [Limulus polyphemus])
TRINITY_DN3904_c0_g2	up	XP_013775540.1(28 kDa heat- and acid-stable phosphoprotein-like [Limulus polyphemus])
TRINITY_DN27220_c0_g1	up	XP_013789932.1(microtubule-associated protein Jupiter-like [Limulus polyphemus])
TRINITY_DN7518_c0_g1	down	XP_013775322.1(ran GTPase-activating protein 1-like [Limulus polyphemus])
TRINITY_DN6141_c1_g3	up	XP_023230422.1(uncharacterized protein LOC111630543 [Centruroides sculpturatus])
TRINITY_DN934_c0_g1	down	XP_013787572.1(activator of basal transcription 1-like isoform X1 [Limulus polyphemus])
TRINITY_DN1360_c0_g1	down	XP_013772151.1(double-stranded RNA-binding protein Staufen homolog 2-like isoform X3 [Limulus polyphemus])
TRINITY_DN32024_c0_g2	down	DAA34779.1(TPA_inf: hypothetical conserved protein 857 [Amblyomma variegatum])
TRINITY_DN11177_c0_g3	up	XP_022247446.1(LOW QUALITY PROTEIN: la-related protein 1B-like [Limulus polyphemus])
TRINITY_DN1091_c0_g1	down	XP_013784129.1(cyclin-dependent kinase 17-like isoform X3 [Limulus polyphemus])
TRINITY_DN141_c2_g1	up
TRINITY_DN1236_c0_g1	down	XP_013782240.1(probable E3 ubiquitin-protein ligase HECTD2 isoform X1 [Limulus polyphemus])
TRINITY_DN834_c0_g1	up
TRINITY_DN4896_c1_g1	up
TRINITY_DN1554_c0_g1	up	XP_013784314.1(perilipin-2-like [Limulus polyphemus] )
TRINITY_DN11_c0_g2	up	KFM58116.1(hypothetical protein X975_17968, partial [Stegodyphus mimosarum])
TRINITY_DN7379_c0_g1	down
TRINITY_DN13744_c0_g4	down	XP_013788337.1(prefoldin subunit 4-like [Limulus polyphemus])
TRINITY_DN15427_c0_g2	down	XP_013794314.1(ATP synthase subunit beta, mitochondrial [Limulus polyphemus])
TRINITY_DN11379_c0_g1	down
TRINITY_DN5489_c1_g3	up
TRINITY_DN8162_c0_g2	up
TRINITY_DN15494_c0_g3	down	KMQ83189.1(paired box protein and transposase domain containing protein [Lasius niger])
TRINITY_DN34727_c0_g8	down	XP_013779040.1(zinc finger E-box-binding homeobox 1-like [Limulus polyphemus])
TRINITY_DN21580_c0_g1	down	XP_013790382.1(pyruvate dehydrogenase protein X component, mitochondrial-like [Limulus polyphemus])
TRINITY_DN4410_c0_g1	down	XP_022254151.1(POU domain, class 2, transcription factor 3-like [Limulus polyphemus])
TRINITY_DN1843_c0_g1	down	XP_023220271.1(NAD kinase-like isoform X3 [Centruroides sculpturatus])
TRINITY_DN1521_c1_g1	up	XP_013790102.2(transient receptor potential cation channel subfamily V member 5-like, partial [Limulus polyphemus])
TRINITY_DN691_c0_g5	up	XP_022237745.1(cytohesin-1-like isoform X2 [Limulus polyphemus])
TRINITY_DN33110_c0_g2	up
TRINITY_DN51171_c0_g1	down	XP_022239759.1(peripheral plasma membrane protein CASK-like isoform X5 [Limulus polyphemus])
TRINITY_DN4633_c0_g1	up	XP_013778274.1(ubiquitin-conjugating enzyme E2-24 kDa-like isoform X1 [Limulus polyphemus])
TRINITY_DN21964_c0_g1	down
TRINITY_DN17498_c0_g1	up	XP_022254819.1(neuron navigator 2-like [Limulus polyphemus])
TRINITY_DN54_c0_g4	up	XP_022243352.1(IQ motif and SEC7 domain-containing protein 1-like [Limulus polyphemus])
TRINITY_DN3301_c0_g1	down	XP_013785888.1(leucine-rich repeat-containing protein 51-like [Limulus polyphemus] )
TRINITY_DN5899_c0_g2	down	XP_013792218.2(zinc finger RNA-binding protein-like [Limulus polyphemus])
TRINITY_DN4532_c0_g2	down	XP_013780420.1(ATP synthase subunit gamma, mitochondrial-like [Limulus polyphemus])
TRINITY_DN78133_c0_g1	down
TRINITY_DN1019_c0_g1	up	XP_013782499.1(protein unc-93 homolog A-like [Limulus polyphemus])
TRINITY_DN27651_c2_g1	down
TRINITY_DN26506_c0_g1	up
TRINITY_DN310_c0_g1	down	XP_013786641.1(zinc finger protein with KRAB and SCAN domains 7-like isoform X1 [Limulus polyphemus] )
TRINITY_DN71609_c0_g2	down	XP_022253368.1(E3 ubiquitin-protein ligase FANCL-like isoform X2 [Limulus polyphemus])
TRINITY_DN6935_c0_g3	down	OXA40618.1(Transposable element Tcb1 transposase [Folsomia candida])
TRINITY_DN3944_c0_g2	down	XP_022256850.1(acyl-coenzyme A synthetase ACSM3, mitochondrial-like [Limulus polyphemus])
TRINITY_DN1279_c6_g1	down	XP_013791211.1(GTP-binding protein Di-Ras2-like [Limulus polyphemus])
TRINITY_DN10961_c0_g3	up	XP_002407507.1(long chain fatty acid CoA ligase, putative [Ixodes scapularis] )
TRINITY_DN17054_c0_g1	up	PIK59245.1(hypothetical protein BSL78_03829 [Apostichopus japonicus])
TRINITY_DN617_c0_g1	up	XP_013793330.1(toll-like receptor 3, partial [Limulus polyphemus])
TRINITY_DN2326_c0_g1	up	XP_022242480.1(zinc finger E-box-binding homeobox 1-like isoform X3 [Limulus polyphemus])
TRINITY_DN4151_c0_g2	up	XP_013788567.1(major facilitator superfamily domain-containing protein 12-like [Limulus polyphemus] )
TRINITY_DN357_c0_g1	down	XP_022236924.1(zinc finger protein rotund-like [Limulus polyphemus])
TRINITY_DN845_c0_g2	up	XP_022248084.1(ubiquitin-like protein 7 isoform X1 [Limulus polyphemus])
TRINITY_DN8613_c0_g1	down	XP_013780307.1(NAD-dependent protein deacetylase Sirt6-like isoform X1 [Limulus polyphemus])
TRINITY_DN222_c1_g1	up	XP_022248872.1(rho guanine nucleotide exchange factor 10-like [Limulus polyphemus])
TRINITY_DN3193_c1_g4	up	KDR22379.1(hypothetical protein L798_02470 [Zootermopsis nevadensis])
TRINITY_DN52563_c0_g1	down	XP_013785108.1(nuclear transcription factor Y subunit gamma-like [Limulus polyphemus] )
TRINITY_DN27253_c0_g1	down	XP_013794403.1(cathepsin L-like [Limulus polyphemus])
TRINITY_DN30025_c0_g1	up
TRINITY_DN11543_c0_g1	down	XP_022242168.1(iroquois-class homeodomain protein IRX-6-like isoform X3 [Limulus polyphemus])
TRINITY_DN12467_c0_g1	down
TRINITY_DN61559_c0_g3	down	XP_013784845.1(cleavage stimulation factor subunit 2-like [Limulus polyphemus])
TRINITY_DN5165_c0_g1	up
TRINITY_DN7127_c0_g1	down	XP_013778759.2(ataxin-1-like isoform X1 [Limulus polyphemus])
TRINITY_DN61924_c0_g3	up
TRINITY_DN5068_c0_g2	up	XP_022241693.1(uncharacterized protein LOC111085781 [Limulus polyphemus])
TRINITY_DN30408_c0_g2	up	XP_027210592.1(uncharacterized protein LOC113803981 [Penaeus vannamei])
TRINITY_DN3742_c1_g1	down
TRINITY_DN4356_c0_g2	up
TRINITY_DN555_c0_g1	up	XP_022244572.1(GTPase-activating protein and VPS9 domain-containing protein 1-like isoform X1 [Limulus polyphemus] )
TRINITY_DN11654_c0_g2	down	XP_013772479.1(uncharacterized protein LOC106457588 [Limulus polyphemus])
TRINITY_DN7272_c0_g2	up
TRINITY_DN21081_c0_g1	down	XP_022256947.1(glycogen debranching enzyme-like, partial [Limulus polyphemus])
TRINITY_DN10507_c0_g1	up
TRINITY_DN1745_c0_g1	up	XP_022252405.1(clustered mitochondria protein homolog [Limulus polyphemus] )
TRINITY_DN22764_c0_g1	up	XP_022249523.1(valine--tRNA ligase-like [Limulus polyphemus])
TRINITY_DN67809_c0_g1	up	XP_013785248.1(peptidase M20 domain-containing protein 2-like isoform X1 [Limulus polyphemus])
TRINITY_DN14025_c0_g2	down	XP_022253014.1(hemicentin-1-like isoform X4 [Limulus polyphemus])
TRINITY_DN55640_c0_g1	down	XP_013794643.1(RNA-binding protein MEX3B-like [Limulus polyphemus])
TRINITY_DN30209_c0_g3	up
TRINITY_DN2887_c0_g1	up	XP_013784664.1(uncharacterized protein LOC106468769 [Limulus polyphemus])
TRINITY_DN72573_c0_g1	up
TRINITY_DN9975_c0_g1	up	XP_022244007.1(ubiquitin carboxyl-terminal hydrolase 24-like [Limulus polyphemus])
TRINITY_DN14280_c1_g1	down
TRINITY_DN1938_c0_g3	up	KMQ82439.1(transposase domain containing protein [Lasius niger])
TRINITY_DN5163_c0_g3	up	XP_013778555.1(hippocampus abundant transcript 1 protein-like [Limulus polyphemus] )
TRINITY_DN29812_c0_g4	down	XP_013775598.1(ornithine decarboxylase-like isoform X1 [Limulus polyphemus] )
TRINITY_DN41646_c1_g6	down	XP_013790976.1(uncharacterized protein LOC106474830 [Limulus polyphemus] )
TRINITY_DN4042_c0_g2	up
TRINITY_DN23450_c0_g1	down	XP_013777386.1(uncharacterized protein LOC106462055 [Limulus polyphemus])
TRINITY_DN8112_c0_g1	up	XP_022248775.1(hemocyte protein-glutamine gamma-glutamyltransferase-like, partial [Limulus polyphemus])
TRINITY_DN2955_c0_g4	up	XP_011436216.1(PREDICTED: cytidine deaminase-like [Crassostrea gigas] )
TRINITY_DN32779_c0_g1	up	XP_013780470.2(transmembrane protease serine 9-like [Limulus polyphemus])
TRINITY_DN12784_c0_g1	up	XP_013782604.1(leukocyte elastase inhibitor-like [Limulus polyphemus])
TRINITY_DN6310_c0_g1	up	XP_013774227.1(uncharacterized protein LOC106459176 isoform X1 [Limulus polyphemus])
TRINITY_DN656_c0_g1	up	XP_013791661.1(uncharacterized protein LOC106475530 [Limulus polyphemus])
TRINITY_DN3534_c0_g1	down	XP_022248661.1(uncharacterized protein LOC106465116, partial [Limulus polyphemus])
TRINITY_DN22563_c0_g2	down	XP_028415016.1(zinc finger MYM-type protein 1-like [Dendronephthya gigantea])
TRINITY_DN1565_c0_g3	down
TRINITY_DN1368_c0_g1	up	XP_013781259.1(amphiphysin-like, partial [Limulus polyphemus])
TRINITY_DN3188_c0_g1	up	XP_025405320.1(SCAN domain-containing protein 3-like [Sipha flava])
TRINITY_DN6225_c0_g3	down	XP_013787202.1(chitinase domain-containing protein 1-like [Limulus polyphemus] )
TRINITY_DN6968_c0_g1	down	XP_013794812.1(40S ribosomal protein SA-like [Limulus polyphemus])
TRINITY_DN5509_c0_g1	down	XP_013775719.1(uncharacterized protein LOC106460548 [Limulus polyphemus])
TRINITY_DN4235_c0_g1	down	XP_013776603.1(DNA repair endonuclease XPF-like [Limulus polyphemus])
TRINITY_DN3201_c1_g1	up	XP_012152731.1(PREDICTED: histone-lysine N-methyltransferase SETMAR-like [Megachile rotundata])
TRINITY_DN71_c1_g1	up
TRINITY_DN6031_c0_g2	up
TRINITY_DN3521_c0_g1	up	XP_013786029.1(saccharopine dehydrogenase-like oxidoreductase isoform X1 [Limulus polyphemus])
TRINITY_DN7100_c1_g1	down
TRINITY_DN47032_c0_g1	down
TRINITY_DN3124_c0_g1	up
TRINITY_DN168_c1_g1	up
TRINITY_DN40344_c0_g1	up	XP_013786046.2(slit homolog 3 protein-like [Limulus polyphemus] )
TRINITY_DN1060_c0_g1	down
TRINITY_DN7147_c1_g1	up
TRINITY_DN14474_c0_g1	down	XP_013789944.1(eukaryotic translation initiation factor 5-like [Limulus polyphemus])
TRINITY_DN8722_c0_g1	down	XP_023219127.1(NADH dehydrogenase [ubiquinone] flavoprotein 1, mitochondrial-like [Centruroides sculpturatus])
TRINITY_DN5606_c0_g2	up
TRINITY_DN2083_c0_g1	up	XP_013788339.1(unconventional myosin-VI-like [Limulus polyphemus] )
TRINITY_DN69307_c0_g4	up
TRINITY_DN1668_c0_g1	up	XP_013782584.1(ectonucleotide pyrophosphatase/phosphodiesterase family member 5-like [Limulus polyphemus])
TRINITY_DN29522_c0_g2	down	XP_022246289.1(coiled-coil domain-containing protein CG32809-like isoform X3 [Limulus polyphemus])
TRINITY_DN50777_c0_g4	up	XP_022239658.1(uncharacterized protein LOC106457882 [Limulus polyphemus])
TRINITY_DN40744_c1_g1	up	XP_022251876.1(uncharacterized protein LOC106467938 isoform X2 [Limulus polyphemus])
TRINITY_DN15319_c0_g1	down	XP_022255414.1(mevalonate kinase-like, partial [Limulus polyphemus])
TRINITY_DN11781_c0_g2	down	XP_022251126.1(protein OSCP1-like isoform X1 [Limulus polyphemus])
TRINITY_DN2790_c0_g1	down	XP_013779811.1(protein FAM107A-like [Limulus polyphemus])
TRINITY_DN18264_c0_g2	down	XP_021379630.1(uncharacterized protein LOC110467064 [Mizuhopecten yessoensis])
TRINITY_DN9931_c0_g1	up	XP_022238852.1(fasciclin-1-like [Limulus polyphemus])
TRINITY_DN1004_c4_g1	down
TRINITY_DN2754_c8_g1	down	Q27084.1(RecName: Full=Tachylectin-2; AltName: Full=Lectin L10c; Flags: Precursor )
TRINITY_DN3653_c0_g1	up
TRINITY_DN2776_c0_g1	down	XP_013785903.2(kynurenine--oxoglutarate transaminase 3-like [Limulus polyphemus])
TRINITY_DN816_c0_g3	up	AAL75577.1(factor C precursor [Tachypleus tridentatus])
TRINITY_DN87363_c0_g1	down
TRINITY_DN16145_c0_g1	down
TRINITY_DN7517_c0_g1	up
TRINITY_DN53254_c0_g4	down	XP_022241924.1(GAS2-like protein 1 [Limulus polyphemus])
TRINITY_DN57336_c0_g1	up
TRINITY_DN1892_c0_g1	up
TRINITY_DN18783_c0_g1	down
TRINITY_DN3029_c0_g3	up	XP_013779102.1(glucose-6-phosphate 1-dehydrogenase-like isoform X1 [Limulus polyphemus])
TRINITY_DN3706_c0_g1	up	XP_013780147.1(uncharacterized protein LOC106464548 [Limulus polyphemus] )
TRINITY_DN2731_c0_g1	up	XP_013776461.1(O-acyltransferase like protein-like [Limulus polyphemus])
TRINITY_DN706_c0_g1	down
TRINITY_DN61821_c0_g2	up
TRINITY_DN5580_c1_g2	down	XP_013778813.2(calpain-B-like [Limulus polyphemus])
TRINITY_DN3213_c0_g1	up	XP_022250245.1(disintegrin and metalloproteinase domain-containing protein 10-like isoform X1 [Limulus polyphemus])
TRINITY_DN14280_c0_g1	up
TRINITY_DN3222_c0_g1	down
TRINITY_DN130_c0_g1	down	XP_013786468.1(arf-GAP with dual PH domain-containing protein 1-like [Limulus polyphemus])
TRINITY_DN1429_c0_g3	down
TRINITY_DN5172_c0_g1	down	XP_022258922.1(DNA polymerase iota-like [Limulus polyphemus])
TRINITY_DN53254_c0_g5	down
TRINITY_DN28824_c1_g1	down	XP_013777781.1(serine/threonine-protein kinase 17B-like [Limulus polyphemus])
TRINITY_DN2036_c3_g1	down
TRINITY_DN6999_c1_g1	down
TRINITY_DN18931_c0_g3	down	XP_013783583.1(endoplasmic reticulum lectin 1-like isoform X1 [Limulus polyphemus] )
TRINITY_DN14918_c0_g3	up	XP_013772053.1(leucine-rich repeat and calponin homology domain-containing protein 3-like isoform X1 [Limulus polyphemus])
TRINITY_DN13392_c0_g1	up	KOF67504.1(hypothetical protein OCBIM_22009568mg [Octopus bimaculoides])
TRINITY_DN253_c0_g2	up	XP_022240031.1(single-stranded DNA-binding protein 3-like isoform X3 [Limulus polyphemus])
TRINITY_DN773_c10_g1	down
TRINITY_DN17610_c1_g1	up
TRINITY_DN21470_c0_g1	up	XP_013781790.2(solute carrier family 35 member C2-like isoform X1 [Limulus polyphemus])
TRINITY_DN5161_c0_g1	down	XP_013784372.1(microsomal glutathione S-transferase 3-like [Limulus polyphemus])
TRINITY_DN35649_c0_g1	down	XP_022255971.1(endoplasmic reticulum aminopeptidase 1-like, partial [Limulus polyphemus])
TRINITY_DN12461_c0_g1	up	XP_013778277.1(ubiquitin-like modifier-activating enzyme 5 [Limulus polyphemus] )
TRINITY_DN7589_c0_g1	up	XP_013777977.1(homocysteine-responsive endoplasmic reticulum-resident ubiquitin-like domain member 2 protein [Limulus polyphemus] )
TRINITY_DN3084_c0_g3	up	XP_023221136.1(uncharacterized protein LOC111622907 [Centruroides sculpturatus])
TRINITY_DN3806_c0_g1	up	XP_023933599.1(protein unc-13 homolog B isoform X12 [Lingula anatina])
TRINITY_DN10539_c0_g2	down	PNF29616.1(hypothetical protein B7P43_G16921 [Cryptotermes secundus])
TRINITY_DN41085_c0_g1	down
TRINITY_DN25382_c0_g2	down	XP_022257401.1(structural maintenance of chromosomes protein 6-like [Limulus polyphemus])
TRINITY_DN3582_c0_g3	up	PIK62472.1(pol-like protein [Apostichopus japonicus])
TRINITY_DN3680_c0_g1	down	XP_013775831.1(uncharacterized protein LOC106460649 isoform X1 [Limulus polyphemus])
TRINITY_DN67361_c0_g2	down
TRINITY_DN6211_c0_g1	down	XP_013774094.1(SET domain-containing protein 4-like isoform X1 [Limulus polyphemus] )
TRINITY_DN2505_c0_g2	up	XP_013782730.1(heat shock 70 kDa protein 4-like [Limulus polyphemus])
TRINITY_DN1118_c0_g2	up	XP_013794333.1(serine/threonine-protein kinase LATS1-like isoform X1 [Limulus polyphemus])
TRINITY_DN31805_c0_g1	up	XP_013785986.1(myeloid leukemia factor 1-like isoform X1 [Limulus polyphemus])
TRINITY_DN9576_c0_g1	down
TRINITY_DN9609_c3_g1	up	XP_013787111.1(perivitellin-2 67 kDa subunit-like [Limulus polyphemus])
TRINITY_DN49889_c0_g1	down	XP_022243190.1(5' exonuclease Apollo-like [Limulus polyphemus])
TRINITY_DN6819_c0_g1	down	XP_022253859.1(insulin-like [Limulus polyphemus])
TRINITY_DN13334_c1_g1	down	XP_013794404.1(transmembrane protein 208-like [Limulus polyphemus])
TRINITY_DN1140_c0_g1	up	ABC75034.1(relish [Carcinoscorpius rotundicauda])
TRINITY_DN7105_c0_g4	up	XP_013773604.1(V-type proton ATPase catalytic subunit A [Limulus polyphemus])
TRINITY_DN2243_c0_g1	down	XP_013777610.1(atrial natriuretic peptide receptor 1-like [Limulus polyphemus])
TRINITY_DN7203_c0_g2	down
TRINITY_DN6881_c0_g1	down	XP_022256485.1(microphthalmia-associated transcription factor-like isoform X1 [Limulus polyphemus])
TRINITY_DN1870_c0_g2	down	XP_013783861.1(RNA-binding protein lark-like [Limulus polyphemus])
TRINITY_DN15449_c0_g7	up	EGI60941.1(Histone-lysine N-methyltransferase SETMAR, partial [Acromyrmex echinatior])
TRINITY_DN6072_c3_g1	up
TRINITY_DN6426_c0_g2	down	XP_013781507.1(brahma-associated protein of 60 kDa-like [Limulus polyphemus])
TRINITY_DN6128_c0_g1	up	XP_013780348.1(low-density lipoprotein receptor-related protein 3-like [Limulus polyphemus] )
TRINITY_DN50590_c0_g3	down	XP_013787217.1(male-specific lethal 3 homolog isoform X1 [Limulus polyphemus] )
TRINITY_DN556_c0_g2	up
TRINITY_DN17412_c0_g4	down
TRINITY_DN14623_c0_g1	down	XP_013786172.1(nesprin-2-like [Limulus polyphemus])
TRINITY_DN21165_c0_g1	up	XP_013786685.1(ankycorbin-like, partial [Limulus polyphemus])
TRINITY_DN8157_c0_g2	down	XP_022247560.1(regulator of G-protein signaling 7-like isoform X1 [Limulus polyphemus])
TRINITY_DN22003_c0_g2	up	XP_013774318.1(serpin B6-like [Limulus polyphemus])
TRINITY_DN23144_c0_g2	up	XP_023235743.1(uncharacterized protein LOC111635118 [Centruroides sculpturatus])
TRINITY_DN192_c0_g1	up	XP_023240622.1(integrin alpha-9-like [Centruroides sculpturatus])
TRINITY_DN15645_c0_g1	up	XP_013773995.1(chloride intracellular channel exc-4-like [Limulus polyphemus])
TRINITY_DN18539_c0_g1	up	XP_021001546.1(dedicator of cytokinesis protein 1 [Parasteatoda tepidariorum])
TRINITY_DN28891_c0_g1	down
TRINITY_DN6138_c0_g1	down	XP_013782830.1(SOSS complex subunit C-like [Limulus polyphemus])
TRINITY_DN4882_c0_g1	down	XP_013781668.1(mediator of RNA polymerase II transcription subunit 8-B-like [Limulus polyphemus])
TRINITY_DN34533_c0_g3	up
TRINITY_DN1759_c0_g5	up	XP_013783043.1(14-3-3 protein zeta-like [Limulus polyphemus])
TRINITY_DN51005_c0_g1	down
TRINITY_DN3481_c0_g1	down	XP_013781540.2(multiple PDZ domain protein-like, partial [Limulus polyphemus])
TRINITY_DN32087_c0_g3	up	KFM63533.1(hypothetical protein X975_19515, partial [Stegodyphus mimosarum])
TRINITY_DN665_c0_g1	down	XP_015752364.1(PREDICTED: uncharacterized protein LOC107332154 [Acropora digitifera])
TRINITY_DN4622_c0_g1	up
TRINITY_DN57779_c0_g1	down
TRINITY_DN11818_c1_g2	down	XP_013786807.1(40S ribosomal protein S2 [Limulus polyphemus] )
TRINITY_DN29709_c0_g1	down	XP_013781933.1(E3 ubiquitin-protein ligase TRAIP-like [Limulus polyphemus] )
TRINITY_DN551_c1_g1	up	XP_011671409.1(PREDICTED: uncharacterized protein LOC105441715 [Strongylocentrotus purpuratus])
TRINITY_DN7977_c0_g2	up	XP_013781957.1(bone morphogenetic protein 7-like [Limulus polyphemus])
TRINITY_DN6296_c0_g3	up
TRINITY_DN22305_c0_g2	down
TRINITY_DN10820_c0_g1	down	XP_013785774.1(RNA-binding protein Rsf1-like isoform X1 [Limulus polyphemus])
TRINITY_DN8776_c0_g1	down
TRINITY_DN129_c1_g1	down	XP_013783774.1(centromere-associated protein E-like isoform X1 [Limulus polyphemus])
TRINITY_DN2180_c0_g1	up	XP_013785807.1(probable 28S ribosomal protein S16, mitochondrial [Limulus polyphemus] )
TRINITY_DN338_c0_g1	up	XP_013780058.1(protein ced-11-like isoform X3 [Limulus polyphemus])
TRINITY_DN5044_c0_g1	down
TRINITY_DN1251_c0_g1	up	XP_013773618.1(calsyntenin-1-like [Limulus polyphemus])
TRINITY_DN33480_c0_g1	up	XP_022245429.1(probable phospholipid-transporting ATPase IF isoform X1 [Limulus polyphemus] )
TRINITY_DN960_c0_g1	up	XP_013771701.1(beta-arrestin-1-like [Limulus polyphemus])
TRINITY_DN27366_c0_g1	down
TRINITY_DN5714_c1_g1	up	XP_022244407.1(choline transporter-like protein 1 [Limulus polyphemus])
TRINITY_DN29875_c0_g1	down	XP_013794140.1(ras-responsive element-binding protein 1-like [Limulus polyphemus] )
TRINITY_DN1966_c0_g1	up	XP_973868.1(PREDICTED: probable RNA-directed DNA polymerase from transposon X-element [Tribolium castaneum] )
TRINITY_DN27161_c0_g1	up	XP_013773969.1(proclotting enzyme-like [Limulus polyphemus] )
TRINITY_DN3883_c0_g1	down	XP_022247240.1(serine/threonine-protein kinase TBK1-like [Limulus polyphemus])
TRINITY_DN8297_c0_g1	up	XP_013792495.2(uncharacterized protein LOC106476380 isoform X2 [Limulus polyphemus])
TRINITY_DN23284_c0_g1	up	XP_022237577.1(uncharacterized protein LOC106478138 [Limulus polyphemus])
TRINITY_DN8861_c0_g1	down	XP_013776732.1(uncharacterized protein LOC106461456 [Limulus polyphemus])
TRINITY_DN18562_c0_g1	down
TRINITY_DN154_c0_g2	up	XP_013784774.1(WD repeat and FYVE domain-containing protein 2-like isoform X1 [Limulus polyphemus])
TRINITY_DN6493_c1_g1	down	XP_013785215.2(TBC1 domain family member 30-like isoform X2 [Limulus polyphemus])
TRINITY_DN21573_c4_g1	up
TRINITY_DN4010_c0_g1	up
TRINITY_DN21028_c0_g1	down
TRINITY_DN46513_c0_g1	up
TRINITY_DN29050_c0_g1	up
TRINITY_DN314_c0_g1	up	XP_022236294.1(calsequestrin-1-like [Limulus polyphemus])
TRINITY_DN25533_c1_g5	up	XP_021355721.1(uncharacterized protein LOC110451837 [Mizuhopecten yessoensis])
TRINITY_DN4372_c0_g1	down	XP_013789797.2(plasminogen receptor (KT)-like, partial [Limulus polyphemus])
TRINITY_DN20137_c1_g1	down
TRINITY_DN3000_c0_g1	down	XP_022238901.1(ubiquitin-conjugating enzyme E2 J1-like isoform X2 [Limulus polyphemus])
TRINITY_DN8404_c0_g1	up	XP_022244123.1(rho GTPase-activating protein 12-like isoform X1 [Limulus polyphemus] )
TRINITY_DN88890_c0_g1	down
TRINITY_DN7341_c0_g3	down	XP_022317975.1(RNA 3'-terminal phosphate cyclase-like protein [Crassostrea virginica])
TRINITY_DN222_c2_g1	up
TRINITY_DN8042_c0_g1	down	XP_013772650.1(eukaryotic translation initiation factor 4E-binding protein 2-like [Limulus polyphemus])
TRINITY_DN3633_c0_g1	down	XP_001607092.1(PREDICTED: probable splicing factor 3B subunit 5 [Nasonia vitripennis] )
TRINITY_DN714_c2_g1	up
TRINITY_DN2527_c0_g3	up	XP_023227498.1(dnaJ homolog subfamily C member 7-like, partial [Centruroides sculpturatus])
TRINITY_DN11690_c3_g1	up
TRINITY_DN8605_c0_g2	down	XP_022245571.1(rho GTPase-activating protein 45-like isoform X2 [Limulus polyphemus])
TRINITY_DN1473_c0_g1	up	XP_013786671.1(uncharacterized protein LOC106470649 isoform X1 [Limulus polyphemus])
TRINITY_DN68574_c0_g1	up
TRINITY_DN2764_c0_g2	up	XP_013778305.1(jun dimerization protein 2-like [Limulus polyphemus])
TRINITY_DN4498_c0_g1	down	XP_022236598.1(zinc metalloproteinase nas-4-like, partial [Limulus polyphemus])
TRINITY_DN1336_c0_g1	down
TRINITY_DN27755_c0_g1	up	XP_022250329.1(CAP-Gly domain-containing linker protein 1-like, partial [Limulus polyphemus])
TRINITY_DN1196_c1_g2	up	XP_013777140.1(galectin-8-like isoform X1 [Limulus polyphemus])
TRINITY_DN8094_c0_g1	up	XP_013778383.1(large neutral amino acids transporter small subunit 2-like isoform X1 [Limulus polyphemus])
TRINITY_DN9356_c0_g1	up	XP_013777859.1(ADP-ribosylation factor-like protein 8B [Limulus polyphemus])
TRINITY_DN10252_c0_g1	down	XP_013786869.1(histone H2A.V-like [Limulus polyphemus])
TRINITY_DN14405_c1_g2	up
TRINITY_DN21152_c0_g1	down	XP_022241768.1(collagen alpha-1(I) chain-like isoform X3 [Limulus polyphemus])
TRINITY_DN3396_c0_g2	down
TRINITY_DN26501_c0_g4	up	XP_013772967.1(glypican-5-like isoform X1 [Limulus polyphemus])
TRINITY_DN5537_c0_g1	up	XP_022241465.1(epidermal growth factor receptor-like isoform X2 [Limulus polyphemus])
TRINITY_DN33006_c0_g2	up	XP_022249891.1(inositol hexakisphosphate kinase 3-like [Limulus polyphemus])
TRINITY_DN1695_c0_g1	down	P80957.2(RecName: Full=Big defensin; Flags: Precursor)
TRINITY_DN16006_c0_g1	up	XP_022258732.1(gamma-glutamyltranspeptidase 1-like isoform X1 [Limulus polyphemus])
TRINITY_DN13259_c0_g1	down	XP_013783517.2(isochorismatase domain-containing protein 1-like [Limulus polyphemus])
TRINITY_DN28539_c0_g1	up
TRINITY_DN7281_c0_g1	up	XP_013774491.1(ras-related and estrogen-regulated growth inhibitor-like protein [Limulus polyphemus])
TRINITY_DN13206_c0_g1	down	XP_022250192.1(serine/threonine-protein phosphatase with EF-hands 2-like isoform X1 [Limulus polyphemus])
TRINITY_DN12952_c0_g1	up
TRINITY_DN1175_c0_g1	up	XP_013794886.1(charged multivesicular body protein 2a-like isoform X1 [Limulus polyphemus])
TRINITY_DN1105_c0_g3	down
TRINITY_DN2861_c0_g1	down
TRINITY_DN3054_c0_g1	up
TRINITY_DN2779_c0_g2	down	XP_013775655.1(DNA-directed RNA polymerase III subunit RPC8-like [Limulus polyphemus])
TRINITY_DN169_c1_g1	up	XP_013776483.1(IST1 homolog [Limulus polyphemus])
TRINITY_DN55058_c0_g1	down	XP_023212118.1(N(4)-(Beta-N-acetylglucosaminyl)-L-asparaginase-like [Centruroides sculpturatus])
TRINITY_DN3163_c0_g2	up
TRINITY_DN1379_c0_g1	up	XP_022240285.1(palmitoyltransferase ZDHHC2-like [Limulus polyphemus])
TRINITY_DN2132_c0_g1	down	XP_029187405.1(dynein light chain 1, axonemal-like [Acropora millepora])
TRINITY_DN7452_c0_g1	up
TRINITY_DN56092_c0_g4	up	XP_015903460.1(protocadherin Fat 4-like isoform X1 [Parasteatoda tepidariorum])
TRINITY_DN16823_c0_g1	up	XP_013781593.1(ubiquitin carboxyl-terminal hydrolase 10-like [Limulus polyphemus])
TRINITY_DN19129_c0_g1	down
TRINITY_DN4247_c0_g1	down	XP_022258809.1(signaling mucin HKR1-like isoform X4 [Limulus polyphemus])
TRINITY_DN762_c0_g1	down	XP_013792567.1(heparan sulfate glucosamine 3-O-sulfotransferase 3B1-like, partial [Limulus polyphemus])
TRINITY_DN340_c2_g1	up
TRINITY_DN11888_c0_g1	down
TRINITY_DN5181_c0_g1	up	XP_013781885.1(GTP-binding protein SAR1b-like [Limulus polyphemus])
TRINITY_DN8459_c0_g1	up	XP_013781324.1(toxin-like protein 14 isoform X1 [Limulus polyphemus] )
TRINITY_DN54664_c0_g1	up	XP_022241016.1(uncharacterized protein LOC111085658 [Limulus polyphemus])
TRINITY_DN1350_c0_g1	up	XP_011566271.1(PREDICTED: transcriptional repressor CTCF-like [Plutella xylostella])
TRINITY_DN57897_c0_g1	up
TRINITY_DN1569_c0_g1	up	XP_013774327.1(protein sidekick-2-like [Limulus polyphemus] )
TRINITY_DN4309_c0_g1	down	XP_022254279.1(B-cell receptor-associated protein 31-like isoform X2 [Limulus polyphemus])
TRINITY_DN4_c0_g1	up
TRINITY_DN56075_c0_g1	down
TRINITY_DN10568_c0_g1	up
TRINITY_DN10109_c0_g1	up
TRINITY_DN2841_c0_g1	up	XP_013789401.1(uncharacterized protein LOC106473261 [Limulus polyphemus])
TRINITY_DN8763_c1_g1	down
TRINITY_DN8344_c0_g2	down	XP_013781689.1(M-phase inducer phosphatase 1-B-like [Limulus polyphemus] )
TRINITY_DN120_c0_g4	down
TRINITY_DN1824_c0_g1	up	XP_013779548.1(serine/threonine-protein phosphatase 2A catalytic subunit beta isoform-like [Limulus polyphemus] )
TRINITY_DN1895_c0_g1	up	XP_022257948.1(ADP-ribosylation factor-like protein 15 [Limulus polyphemus] )
TRINITY_DN14744_c0_g2	down	XP_013775983.1(PITH domain-containing protein GA19395-like [Limulus polyphemus])
TRINITY_DN5801_c0_g1	up	XP_013773472.1(leucine-rich repeat-containing protein 70-like [Limulus polyphemus] )
TRINITY_DN2901_c0_g2	down	XP_022238479.1(uncharacterized protein LOC111085209 [Limulus polyphemus])
TRINITY_DN665_c3_g2	up	XP_002410751.1(coagulation factor precursor, putative [Ixodes scapularis] )
TRINITY_DN1625_c0_g1	up	XP_013781682.1(uncharacterized protein LOC106465979 [Limulus polyphemus])
TRINITY_DN60557_c0_g1	up
TRINITY_DN29815_c0_g1	down
TRINITY_DN3082_c0_g2	down
TRINITY_DN36739_c0_g1	down	KZS10819.1(Uncharacterized protein APZ42_024615 [Daphnia magna])
TRINITY_DN2261_c4_g1	up
TRINITY_DN7039_c0_g2	up	XP_013780883.1(G-protein coupled receptor moody-like [Limulus polyphemus])
TRINITY_DN877_c1_g3	down	XP_013776217.1(toxin-like protein 14 [Limulus polyphemus])
TRINITY_DN2117_c1_g1	up	XP_013781843.1(casein kinase II subunit beta [Limulus polyphemus] )
TRINITY_DN23317_c0_g1	down	XP_013775323.1(leucine-rich repeat neuronal protein 1-like [Limulus polyphemus])
TRINITY_DN8056_c0_g1	up	XP_013772189.1(ras-related protein Rab6 isoform X2 [Limulus polyphemus])
TRINITY_DN203_c2_g1	up
TRINITY_DN2919_c1_g1	up	XP_013789712.2(dual 3',5'-cyclic-AMP and -GMP phosphodiesterase 11A-like isoform X1 [Limulus polyphemus] )
TRINITY_DN350_c1_g2	up
TRINITY_DN5939_c0_g1	up	XP_013778347.1(uridine phosphorylase 1-like [Limulus polyphemus])
TRINITY_DN42078_c0_g2	down	XP_013788033.2(uncharacterized protein LOC106471955 [Limulus polyphemus])
TRINITY_DN44662_c0_g1	down
TRINITY_DN5162_c0_g2	down	XP_022240823.1(ecdysone-induced protein 74EF-like isoform X3 [Limulus polyphemus])
TRINITY_DN3271_c0_g2	up
TRINITY_DN11937_c0_g1	up	XP_013781980.2(zinc finger protein Noc-like [Limulus polyphemus])
TRINITY_DN86283_c0_g1	up	XP_013780173.2(early growth response protein 1-B-like isoform X1 [Limulus polyphemus])
TRINITY_DN1623_c1_g1	down
TRINITY_DN7726_c0_g2	down	XP_013787383.1(alpha-(1,3)-fucosyltransferase C-like [Limulus polyphemus])
TRINITY_DN16815_c0_g1	up	XP_022252965.1(uncharacterized protein LOC111088141 isoform X2 [Limulus polyphemus])
TRINITY_DN8388_c0_g1	down
TRINITY_DN5211_c0_g2	up	XP_013775838.1(protein roadkill-like [Limulus polyphemus])
TRINITY_DN5791_c0_g2	down	XP_013777564.1(COMM domain-containing protein 4-like [Limulus polyphemus])
TRINITY_DN3855_c0_g2	up
TRINITY_DN7367_c0_g1	down	XP_013774317.1(transmembrane protein 69-like [Limulus polyphemus] )
TRINITY_DN7645_c0_g3	down
TRINITY_DN55821_c0_g2	down
TRINITY_DN40377_c0_g2	down
TRINITY_DN3353_c0_g1	down
TRINITY_DN17839_c0_g1	up
TRINITY_DN9060_c0_g1	down	XP_013782917.1(peptide chain release factor 1-like, mitochondrial [Limulus polyphemus] )
TRINITY_DN21268_c0_g1	down	XP_022242177.1(nuclear transcription factor Y subunit beta-like isoform X2 [Limulus polyphemus])
TRINITY_DN3336_c0_g2	up
TRINITY_DN8675_c0_g1	up
TRINITY_DN5135_c0_g1	up	XP_022253673.1(ETS domain-containing protein Elk-4-like isoform X1 [Limulus polyphemus])
TRINITY_DN667_c0_g1	up	XP_013775291.1(gamma-glutamylaminecyclotransferase-like isoform X1 [Limulus polyphemus])
TRINITY_DN63099_c0_g1	down	XP_013772240.1(pyrethroid hydrolase Ces2e-like isoform X1 [Limulus polyphemus])
TRINITY_DN14010_c0_g1	up
TRINITY_DN15046_c0_g2	up
TRINITY_DN15605_c0_g2	up
TRINITY_DN8124_c0_g2	down
TRINITY_DN5298_c0_g1	up	XP_022249078.1(cation-independent mannose-6-phosphate receptor-like [Limulus polyphemus])
TRINITY_DN2085_c0_g1	down	XP_022254825.1(LIM domain-containing protein unc-97-like [Limulus polyphemus])
TRINITY_DN17411_c0_g1	down	XP_013781595.1(COX assembly mitochondrial protein 2 homolog [Limulus polyphemus])
TRINITY_DN1848_c0_g1	up	XP_027229857.1(piggyBac transposable element-derived protein 4-like [Penaeus vannamei])
TRINITY_DN5244_c0_g2	up
TRINITY_DN7651_c0_g1	up
TRINITY_DN1203_c0_g1	up	XP_013792474.2(protein toll-like [Limulus polyphemus])
TRINITY_DN54066_c0_g1	up	XP_013789196.1(lactosylceramide 4-alpha-galactosyltransferase-like [Limulus polyphemus])
TRINITY_DN8040_c0_g3	down
TRINITY_DN38762_c0_g2	up	XP_022252582.1(calnexin-like isoform X2 [Limulus polyphemus])
TRINITY_DN14650_c0_g1	down
TRINITY_DN2132_c0_g2	down
TRINITY_DN939_c1_g1	up
TRINITY_DN89133_c0_g1	up	XP_013793849.1(protein obstructor-E-like [Limulus polyphemus])
TRINITY_DN8058_c0_g4	up	XP_013784435.1(4-aminobutyrate aminotransferase, mitochondrial-like [Limulus polyphemus])
TRINITY_DN25509_c0_g1	up
TRINITY_DN8518_c0_g2	up
TRINITY_DN10879_c0_g3	down	XP_022252062.1(uncharacterized peptidase C1-like protein F26E4.3 isoform X1 [Limulus polyphemus])
TRINITY_DN777_c0_g1	up	XP_013775740.1(calcium-transporting ATPase sarcoplasmic/endoplasmic reticulum type-like isoform X1 [Limulus polyphemus])
TRINITY_DN8280_c0_g1	up
TRINITY_DN3309_c0_g3	down
TRINITY_DN4607_c0_g1	down	XP_013783175.1(RING finger and SPRY domain-containing protein 1-like [Limulus polyphemus])
TRINITY_DN13982_c0_g1	up	XP_013772283.2(four-jointed box protein 1-like [Limulus polyphemus])
TRINITY_DN78315_c0_g1	up
TRINITY_DN2946_c0_g2	up
TRINITY_DN2485_c0_g1	down	XP_013775737.2(protein DGCR14-like [Limulus polyphemus])
TRINITY_DN12101_c0_g1	up	XP_022248775.1(hemocyte protein-glutamine gamma-glutamyltransferase-like, partial [Limulus polyphemus])
TRINITY_DN67935_c0_g1	down	XP_013777957.2(uncharacterized protein LOC106462567 [Limulus polyphemus])
TRINITY_DN21163_c0_g4	down	XP_013792052.1(dipeptidyl peptidase 1-like [Limulus polyphemus])
TRINITY_DN6028_c0_g1	down	XP_013791778.2(CDKN2A-interacting protein-like [Limulus polyphemus] )
TRINITY_DN40924_c0_g1	down
TRINITY_DN1367_c0_g1	up	XP_013793972.1(stathmin-2-like [Limulus polyphemus])
TRINITY_DN4944_c0_g1	up
TRINITY_DN654_c0_g2	down
TRINITY_DN37530_c0_g1	up	XP_013779196.1(AT-rich interactive domain-containing protein 1A-like [Limulus polyphemus])
TRINITY_DN8754_c0_g3	up	XP_013773679.1(uncharacterized protein LOC106458690 isoform X3 [Limulus polyphemus])
TRINITY_DN857_c1_g1	down	XP_023244745.1(histone H1-III-like [Centruroides sculpturatus])
TRINITY_DN32209_c0_g1	down	ELT88568.1(hypothetical protein CAPTEDRAFT_166318 [Capitella teleta])
TRINITY_DN4870_c0_g1	down	XP_022246432.1(serine/threonine-protein kinase Sgk1-like [Limulus polyphemus])
TRINITY_DN2446_c0_g1	down
TRINITY_DN4634_c0_g1	down
TRINITY_DN12364_c1_g1	up
TRINITY_DN43525_c0_g1	up
TRINITY_DN29587_c0_g1	up
TRINITY_DN39983_c0_g1	up
TRINITY_DN8113_c0_g1	down
TRINITY_DN1582_c0_g1	down	XP_022249931.1(uncharacterized protein LOC106466244 [Limulus polyphemus])
TRINITY_DN1366_c2_g1	up
TRINITY_DN65147_c0_g1	down
TRINITY_DN3693_c0_g1	down	XP_022254372.1(histone deacetylase 4-like isoform X2 [Limulus polyphemus] )
TRINITY_DN5325_c0_g1	up
TRINITY_DN3246_c0_g1	down	P0C1Z8.1(RecName: Full=Tachystatin-B1 )
TRINITY_DN2487_c0_g1	down	XP_013778672.1(glutamyl-tRNA(Gln) amidotransferase subunit A, mitochondrial-like isoform X1 [Limulus polyphemus])
TRINITY_DN3030_c0_g1	down	XP_023232192.1(neural cell adhesion molecule 1-A-like, partial [Centruroides sculpturatus])
TRINITY_DN5594_c0_g1	down
TRINITY_DN5635_c0_g1	up
TRINITY_DN38982_c0_g1	up
TRINITY_DN35572_c0_g1	up
TRINITY_DN5301_c0_g1	down	AAF74774.1(LPS-binding protein [Tachypleus tridentatus])
TRINITY_DN5730_c0_g1	down	XP_013775188.1(E3 ubiquitin-protein ligase TTC3-like [Limulus polyphemus] )
TRINITY_DN4464_c0_g1	down
TRINITY_DN32348_c1_g5	down	PIK33996.1(putative RNA-directed DNA polymerase from mobile element jockey-like [Apostichopus japonicus])
TRINITY_DN3731_c0_g3	up	ELT88203.1(hypothetical protein CAPTEDRAFT_183902 [Capitella teleta])
TRINITY_DN21592_c0_g1	up
TRINITY_DN7186_c0_g2	up	XP_013779883.1(eukaryotic translation initiation factor 4 gamma 3-like [Limulus polyphemus])
TRINITY_DN1438_c0_g1	down	XP_013777796.1(protein extra-macrochaetae-like [Limulus polyphemus])
TRINITY_DN5913_c0_g2	down	XP_013771906.1(neuropeptide CCHamide-1 receptor-like [Limulus polyphemus])
TRINITY_DN34931_c0_g1	up
TRINITY_DN73725_c0_g2	up	XP_011432652.1(PREDICTED: mannose-1-phosphate guanyltransferase beta [Crassostrea gigas])
TRINITY_DN12538_c0_g1	up
TRINITY_DN715_c0_g2	up	XP_013786247.2(uncharacterized protein LOC106470250 isoform X1 [Limulus polyphemus])
TRINITY_DN3106_c0_g1	down
TRINITY_DN9593_c0_g2	down
TRINITY_DN15472_c0_g6	up
TRINITY_DN14795_c0_g1	up	XP_013781797.1(sodium-independent sulfate anion transporter-like, partial [Limulus polyphemus])
TRINITY_DN8055_c0_g2	up	XP_013782192.1(uncharacterized protein LOC106466450 [Limulus polyphemus])
TRINITY_DN435_c3_g1	down
TRINITY_DN11587_c0_g1	down	XP_022248788.1(protein unc-45 homolog B-like [Limulus polyphemus])
TRINITY_DN1790_c2_g1	down	XP_013778485.1(histone-lysine N-methyltransferase SETMAR-like [Limulus polyphemus])
TRINITY_DN3345_c0_g1	up	XP_013782150.1(transmembrane emp24 domain-containing protein bai-like [Limulus polyphemus])
TRINITY_DN35673_c0_g1	down
TRINITY_DN5386_c0_g1	up	XP_013778968.1(tetraspanin-33-like [Limulus polyphemus])
TRINITY_DN3324_c0_g1	down	XP_022247244.1(transcription initiation factor TFIID subunit 3-like [Limulus polyphemus])
TRINITY_DN14124_c0_g1	up	XP_013789468.1(suppressor of cytokine signaling 2-like [Limulus polyphemus])
TRINITY_DN81318_c0_g1	up
TRINITY_DN17042_c1_g1	down	XP_013774543.1(max dimerization protein 1-like isoform X1 [Limulus polyphemus])
TRINITY_DN32319_c0_g2	up	XP_013779294.1(sorting nexin-17-like [Limulus polyphemus])
TRINITY_DN6369_c0_g1	down	XP_023212009.1(uncharacterized protein LOC111614875 [Centruroides sculpturatus])
TRINITY_DN21884_c0_g1	up	XP_022252481.1(tubulin alpha-8 chain-like [Limulus polyphemus])
TRINITY_DN38517_c0_g1	down
TRINITY_DN10569_c0_g1	down	KFM61834.1(RNA-directed DNA polymerase from mobile element jockey, partial [Stegodyphus mimosarum])

## Sheet: DEGs_24h(0.001)
Gene_id	Regulate	NR description
TRINITY_DN43206_c0_g1	up	XP_013784478.1(serine/threonine-protein phosphatase 1 regulatory subunit 10-like [Limulus polyphemus])
TRINITY_DN665_c2_g1	up
TRINITY_DN665_c4_g2	up	XP_013774470.1(argininosuccinate synthase-like [Limulus polyphemus])
TRINITY_DN665_c4_g1	up	XP_013774470.1(argininosuccinate synthase-like [Limulus polyphemus])
TRINITY_DN2450_c0_g1	up	XP_013774470.1(argininosuccinate synthase-like [Limulus polyphemus])
TRINITY_DN7752_c0_g1	up	XP_013774470.1(argininosuccinate synthase-like [Limulus polyphemus])
TRINITY_DN50618_c0_g1	up	XP_022257641.1(uncharacterized protein LOC106473507 [Limulus polyphemus])
TRINITY_DN169_c0_g1	up	XP_013790410.2(sodium-dependent phosphate transport protein 2B-like [Limulus polyphemus])
TRINITY_DN2565_c0_g1	up	XP_013780389.1(protein obstructor-E-like [Limulus polyphemus])
TRINITY_DN48581_c0_g1	up	XP_013784683.1(uncharacterized protein LOC106468790 [Limulus polyphemus])
TRINITY_DN698_c0_g1	up	XP_013793120.1(uncharacterized protein LOC106477066 [Limulus polyphemus])
TRINITY_DN1630_c0_g1	up	XP_013781197.1(uncharacterized protein CG3556-like isoform X1 [Limulus polyphemus])
TRINITY_DN11416_c0_g1	up	XP_013786753.1(uncharacterized protein LOC106470734 isoform X1 [Limulus polyphemus])
TRINITY_DN5945_c0_g1	up
TRINITY_DN7945_c0_g1	down	XP_013783074.2(synaptotagmin-7-like isoform X2 [Limulus polyphemus])
TRINITY_DN10413_c2_g1	up
TRINITY_DN24456_c0_g3	down	XP_013790426.1(acidic phospholipase A2 PLA-2-like [Limulus polyphemus])
TRINITY_DN3462_c1_g1	up	XP_013776153.1(normal mucosa of esophagus-specific gene 1 protein-like [Limulus polyphemus] )
TRINITY_DN2892_c1_g1	up	XP_013781993.1(high-affinity choline transporter 1-like isoform X1 [Limulus polyphemus])
TRINITY_DN10413_c0_g1	up	XP_013783362.1(transmembrane protein 161B-like isoform X1 [Limulus polyphemus])
TRINITY_DN156_c0_g1	up	XP_013789468.1(suppressor of cytokine signaling 2-like [Limulus polyphemus])
TRINITY_DN73_c1_g1	up	XP_022237812.1(nitric oxide synthase, inducible-like [Limulus polyphemus])
TRINITY_DN69_c0_g1	up	XP_013785503.1(hexokinase-1-like [Limulus polyphemus])
TRINITY_DN3283_c0_g2	down	XP_013775389.2(protein henna-like isoform X2 [Limulus polyphemus])
TRINITY_DN80829_c0_g1	down	XP_022250399.1(protein Skeletor, isoforms B/C-like, partial [Limulus polyphemus])
TRINITY_DN12998_c0_g2	up	XP_013774559.2(uncharacterized protein LOC106459481 [Limulus polyphemus])
TRINITY_DN26833_c0_g1	up	XP_022238201.1(uncharacterized protein LOC106478816 [Limulus polyphemus] )
TRINITY_DN7905_c1_g3	up	XP_013785018.1(failed axon connections-like [Limulus polyphemus])
TRINITY_DN542_c8_g2	up	XP_013785525.1(uncharacterized protein LOC106469570 isoform X2 [Limulus polyphemus])
TRINITY_DN45002_c0_g2	down	XP_015921860.1(maltase-glucoamylase, intestinal isoform X1 [Parasteatoda tepidariorum])
TRINITY_DN9593_c0_g1	down	XP_022235677.1(uncharacterized protein LOC111083447 [Limulus polyphemus])
TRINITY_DN1049_c0_g1	up	XP_013776153.1(normal mucosa of esophagus-specific gene 1 protein-like [Limulus polyphemus] )
TRINITY_DN38358_c0_g3	up
TRINITY_DN3754_c0_g1	up
TRINITY_DN10812_c0_g1	up	XP_013783006.1(serum amyloid A-2 protein-like [Limulus polyphemus] )
TRINITY_DN5941_c1_g1	down	XP_022243770.1(uncharacterized protein LOC111086193 [Limulus polyphemus])
TRINITY_DN149_c0_g1	up	XP_022237072.1(organic cation transporter protein-like isoform X1 [Limulus polyphemus])
TRINITY_DN7095_c0_g1	up	XP_013775002.1(metabotropic glutamate receptor 7-like [Limulus polyphemus])
TRINITY_DN1960_c0_g1	up
TRINITY_DN1785_c0_g1	up
TRINITY_DN1420_c0_g1	up	XP_013781353.1(lipoma HMGIC fusion partner-like 2 protein [Limulus polyphemus] )
TRINITY_DN55083_c0_g1	down	XP_013791145.1(diuretic hormone receptor-like, partial [Limulus polyphemus])
TRINITY_DN176_c1_g3	up	XP_022251895.1(uncharacterized protein LOC111087892 [Limulus polyphemus])
TRINITY_DN4781_c0_g2	up	XP_013777577.1(FRAS1-related extracellular matrix protein 2-like [Limulus polyphemus])
TRINITY_DN162_c6_g1	down	XP_022241487.1(uncharacterized protein LOC106459319 isoform X7 [Limulus polyphemus])
TRINITY_DN176_c1_g2	up	XP_013794718.1(matrix metalloproteinase-2-like [Limulus polyphemus])
TRINITY_DN4799_c0_g1	down	CFW94192.1(Csa-PI kinase, partial [Cupiennius salei])
TRINITY_DN9362_c0_g1	up	XP_013787795.1(uncharacterized protein LOC106471717 [Limulus polyphemus])
TRINITY_DN1762_c0_g1	up	XP_022247919.1(probable G-protein coupled receptor Mth-like 10 [Limulus polyphemus])
TRINITY_DN7099_c0_g1	down
TRINITY_DN203_c0_g1	up	XP_013778648.1(ABC transporter G family member 21-like isoform X3 [Limulus polyphemus])
TRINITY_DN1909_c0_g2	up	XP_013786513.1(exonuclease GOR-like [Limulus polyphemus])
TRINITY_DN15449_c0_g4	up	XP_022235721.1(protein toll-like [Limulus polyphemus])
TRINITY_DN15496_c0_g1	down	XP_013787263.1(UPF0389 protein CG9231-like [Limulus polyphemus] )
TRINITY_DN2384_c0_g2	up	XP_013789468.1(suppressor of cytokine signaling 2-like [Limulus polyphemus])
TRINITY_DN2956_c1_g2	up	XP_022258342.1(sodium- and chloride-dependent glycine transporter 2-like [Limulus polyphemus])
TRINITY_DN12800_c0_g1	up	XP_022248843.1(uncharacterized protein LOC106465275 [Limulus polyphemus])
TRINITY_DN7378_c0_g1	down	XP_013787781.1(urease-like, partial [Limulus polyphemus])
TRINITY_DN1730_c0_g2	up	XP_013791764.1(uncharacterized protein LOC106475632 [Limulus polyphemus] )
TRINITY_DN2531_c0_g1	up	XP_013774619.1(protein big brother-like [Limulus polyphemus])
TRINITY_DN2250_c0_g1	down	XP_013774675.1(F-box/LRR-repeat protein 20-like [Limulus polyphemus])
TRINITY_DN3456_c0_g1	down	XP_013794125.1(protein FAM13B-like [Limulus polyphemus])
TRINITY_DN5624_c0_g1	up
TRINITY_DN1730_c0_g1	up	XP_013791764.1(uncharacterized protein LOC106475632 [Limulus polyphemus] )
TRINITY_DN1236_c0_g1	down	XP_013782240.1(probable E3 ubiquitin-protein ligase HECTD2 isoform X1 [Limulus polyphemus])
TRINITY_DN3907_c0_g1	up	XP_013784164.1(3-hydroxy-3-methylglutaryl-coenzyme A reductase-like [Limulus polyphemus])
TRINITY_DN7202_c0_g2	down	XP_013773836.1(calpain-B-like isoform X6 [Limulus polyphemus])
TRINITY_DN2383_c0_g1	up
TRINITY_DN1950_c0_g2	up	XP_013791348.1(uncharacterized protein LOC106475198 [Limulus polyphemus])
TRINITY_DN2300_c0_g2	up	XP_022235624.1(sodium- and chloride-dependent glycine transporter 2-like [Limulus polyphemus] )
TRINITY_DN789_c0_g1	up	XP_013785822.1(hemocyte protein-glutamine gamma-glutamyltransferase-like [Limulus polyphemus])
TRINITY_DN2376_c0_g1	down	XP_013791812.1(ras-related protein Rab-37-like [Limulus polyphemus])
TRINITY_DN9658_c1_g1	up	XP_013788286.1(uncharacterized protein LOC106472206 [Limulus polyphemus])
TRINITY_DN7902_c0_g1	up	XP_022239748.1(uncharacterized protein LOC106457952 [Limulus polyphemus])
TRINITY_DN1950_c1_g1	up
TRINITY_DN533_c1_g1	up
TRINITY_DN6885_c0_g1	down	XP_022236206.1(glutamate receptor ionotropic, delta-2-like, partial [Limulus polyphemus])
TRINITY_DN2384_c0_g1	up
TRINITY_DN725_c0_g1	up	XP_014675320.1(PREDICTED: uncharacterized protein LOC106815379 [Priapulus caudatus])
TRINITY_DN2240_c0_g1	down
TRINITY_DN2565_c1_g1	up
TRINITY_DN5289_c0_g1	up	XP_013778227.1(growth factor receptor-bound protein 14-like isoform X1 [Limulus polyphemus])
TRINITY_DN1883_c1_g1	down	P81281.1(RecName: Full=8.6 kDa transglutaminase substrate )
TRINITY_DN1792_c0_g1	up	XP_022257641.1(uncharacterized protein LOC106473507 [Limulus polyphemus])
TRINITY_DN1371_c0_g1	down
TRINITY_DN20384_c0_g1	down	XP_013780142.1(protein NDNF-like [Limulus polyphemus])
TRINITY_DN1359_c0_g1	up	XP_022249504.1(tetraspanin-1-like isoform X1 [Limulus polyphemus])
TRINITY_DN41973_c0_g2	down	XP_013789148.1(protein muscleblind-like isoform X2 [Limulus polyphemus])
TRINITY_DN450_c0_g1	up
TRINITY_DN8013_c0_g1	down	XP_013784312.1(Na(+)/H(+) exchanger protein 7-like [Limulus polyphemus] )
TRINITY_DN41729_c0_g1	up
TRINITY_DN710_c1_g1	up
TRINITY_DN189_c0_g1	down
TRINITY_DN611_c0_g4	down
TRINITY_DN1665_c1_g3	up	XP_013772257.2(uncharacterized protein LOC106457393 [Limulus polyphemus])
TRINITY_DN11791_c0_g1	up	XP_013780666.1(sulfide:quinone oxidoreductase, mitochondrial-like [Limulus polyphemus])
TRINITY_DN54_c0_g4	up	XP_022243352.1(IQ motif and SEC7 domain-containing protein 1-like [Limulus polyphemus])
TRINITY_DN1742_c0_g4	down	XP_013780932.1(guanine nucleotide-binding protein subunit beta-2-like [Limulus polyphemus])
TRINITY_DN365_c1_g1	down	XP_013781173.1(mediator of DNA damage checkpoint protein 1-like [Limulus polyphemus])
TRINITY_DN11758_c0_g1	up	XP_022251649.1(matrix metalloproteinase-16-like [Limulus polyphemus])
TRINITY_DN351_c0_g1	up	XP_013789679.1(acetylcholinesterase-like [Limulus polyphemus])
TRINITY_DN7510_c0_g1	down	XP_013790633.1(uncharacterized protein LOC106474485 [Limulus polyphemus])
TRINITY_DN2138_c1_g1	up	XP_022246663.1(MAP kinase-activated protein kinase 2-like [Limulus polyphemus])
TRINITY_DN26_c0_g2	down	XP_022252614.1(hemocytin-like [Limulus polyphemus])
TRINITY_DN9486_c0_g2	down
TRINITY_DN3416_c0_g1	up	XP_013781589.2(DNA-binding protein D-ETS-4-like [Limulus polyphemus])
TRINITY_DN2950_c1_g2	down
TRINITY_DN2873_c0_g1	down	XP_013774841.1(LIM domain transcription factor LMO4-like [Limulus polyphemus])
TRINITY_DN64_c0_g1	up
TRINITY_DN998_c0_g1	up	XP_013772477.1(serine/threonine-protein kinase pim-3-like [Limulus polyphemus])
TRINITY_DN9995_c0_g2	up	XP_013779932.1(uncharacterized protein LOC106464350 [Limulus polyphemus])
TRINITY_DN923_c0_g1	up	XP_013775221.1(paxillin-like isoform X3 [Limulus polyphemus])
TRINITY_DN11210_c0_g1	up	XP_022235152.1(ras-related protein Rab-20-like, partial [Limulus polyphemus])
TRINITY_DN1058_c0_g1	up	XP_013771750.1(BTB/POZ domain-containing protein 6-like [Limulus polyphemus])
TRINITY_DN5964_c0_g1	up	XP_013772873.1(tribbles homolog 2-like [Limulus polyphemus] )
TRINITY_DN43769_c1_g2	up	XP_022250530.1(alpha-amylase-like [Limulus polyphemus])
TRINITY_DN16938_c0_g2	up	XP_013790396.2(5'-AMP-activated protein kinase subunit gamma-2-like [Limulus polyphemus])
TRINITY_DN1796_c1_g2	down	P28175.1(RecName: Full=Limulus clotting factor C; Short=FC; Contains: RecName: Full=Limulus clotting factor C heavy chain; Contains: RecName: Full=Limulus clotting factor C light chain; Contains: RecName: Full=Limulus clotting factor C chain A; Contains: RecName: Full=Limulus clotting factor C chain B; Flags: Precursor )
TRINITY_DN9428_c0_g1	down	XP_022254841.1(uncharacterized protein LOC106470527 isoform X1 [Limulus polyphemus])
TRINITY_DN703_c0_g1	down	XP_013778734.1(cell division control protein 42 homolog [Limulus polyphemus])
TRINITY_DN1905_c1_g1	up	XP_011663659.1(PREDICTED: RNA-directed DNA polymerase from mobile element jockey-like [Strongylocentrotus purpuratus])
TRINITY_DN30165_c0_g1	down	XP_013773067.2(glutathione peroxidase-like [Limulus polyphemus])
TRINITY_DN3740_c1_g1	up	XP_013788770.1(CCAAT/enhancer-binding protein-like [Limulus polyphemus])
TRINITY_DN419_c0_g1	down	XP_013774388.1(PDZ and LIM domain protein Zasp-like isoform X1 [Limulus polyphemus])
TRINITY_DN19190_c0_g1	up	XP_013788770.1(CCAAT/enhancer-binding protein-like [Limulus polyphemus])
TRINITY_DN4943_c0_g1	up	BAA04044.1(clotting factor G alpha subunit precursor [Tachypleus tridentatus])
TRINITY_DN773_c6_g1	up
TRINITY_DN59503_c0_g1	down
TRINITY_DN1750_c0_g2	up	XP_013778741.1(polypyrimidine tract-binding protein 3-like isoform X1 [Limulus polyphemus])
TRINITY_DN12678_c1_g1	down	XP_013792539.1(transcription factor SOX-4-like [Limulus polyphemus])
TRINITY_DN1813_c0_g1	up
TRINITY_DN1095_c0_g1	down	XP_013772923.1(tachykinin-like peptides receptor 99D [Limulus polyphemus])
TRINITY_DN3073_c0_g1	down	XP_013790047.1(leucine-rich repeat and immunoglobulin-like domain-containing nogo receptor-interacting protein 3 [Limulus polyphemus])
TRINITY_DN4454_c0_g2	up	XP_022237912.1(LOW QUALITY PROTEIN: filamin-A-like [Limulus polyphemus])
TRINITY_DN6528_c0_g1	up
TRINITY_DN40264_c0_g1	down	XP_022245638.1(cyclin-dependent kinase inhibitor 1B-like [Limulus polyphemus])
TRINITY_DN691_c0_g2	up	XP_022237747.1(cytohesin-1-like isoform X4 [Limulus polyphemus])
TRINITY_DN45433_c0_g1	down	XP_013774306.1(uncharacterized protein LOC106459254 isoform X2 [Limulus polyphemus])
TRINITY_DN1979_c1_g1	down	XP_013789451.1(dexamethasone-induced Ras-related protein 1-like [Limulus polyphemus])
TRINITY_DN1978_c0_g1	down	XP_022247397.1(receptor-type tyrosine-protein phosphatase T-like isoform X2 [Limulus polyphemus] )
TRINITY_DN2723_c0_g1	up	XP_022256848.1(ribonuclease Oy-like [Limulus polyphemus])
TRINITY_DN3467_c0_g4	up	XP_013793540.2(uncharacterized protein PB18E9.04c-like [Limulus polyphemus])
TRINITY_DN45433_c0_g2	down
TRINITY_DN62621_c0_g1	up
TRINITY_DN590_c0_g1	up	XP_022251563.1(ETS domain-containing protein Elk-3-like isoform X2 [Limulus polyphemus] )
TRINITY_DN234_c1_g2	up	XP_013786947.1(tetratricopeptide repeat protein 28-like [Limulus polyphemus])
TRINITY_DN3054_c0_g2	up	XP_013790269.1(kidney mitochondrial carrier protein 1-like [Limulus polyphemus] )
TRINITY_DN71_c1_g3	down	XP_013782087.1(G1/S-specific cyclin-D2-like [Limulus polyphemus])
TRINITY_DN1515_c0_g1	down
TRINITY_DN9538_c0_g1	up
TRINITY_DN16_c1_g2	down	XP_013788141.1(eukaryotic elongation factor 2 kinase-like isoform X1 [Limulus polyphemus] )
TRINITY_DN5024_c0_g1	up	XP_022255606.1(protein SSUH2 homolog [Limulus polyphemus])
TRINITY_DN1654_c0_g1	down	XP_013781607.1(protein phosphatase 1 regulatory subunit 3C-B-like [Limulus polyphemus] )
TRINITY_DN20194_c0_g1	down
TRINITY_DN798_c0_g1	down	XP_022255012.1(Down syndrome cell adhesion molecule-like protein Dscam2 [Limulus polyphemus])
TRINITY_DN1532_c0_g1	down	XP_013775701.2(MDS1 and EVI1 complex locus protein EVI1-B-like [Limulus polyphemus])
TRINITY_DN25230_c0_g1	up	XP_022250988.1(inositol-pentakisphosphate 2-kinase-like [Limulus polyphemus])
TRINITY_DN3314_c0_g2	up	XP_013791134.1(uncharacterized protein LOC106474982 [Limulus polyphemus])
TRINITY_DN9498_c0_g1	up	XP_022249668.1(solute carrier family 12 member 2-like isoform X1 [Limulus polyphemus])
TRINITY_DN3244_c0_g2	down
TRINITY_DN60231_c2_g1	down	XP_022247964.1(serine/threonine-protein kinase SBK1-like [Limulus polyphemus])
TRINITY_DN6428_c0_g1	down	XP_022249911.1(uncharacterized protein LOC106466227 [Limulus polyphemus])
TRINITY_DN735_c0_g1	down	XP_022250121.1(anoctamin-7-like isoform X1 [Limulus polyphemus])
TRINITY_DN6369_c0_g1	down	XP_023212009.1(uncharacterized protein LOC111614875 [Centruroides sculpturatus])
TRINITY_DN25252_c0_g2	up	XP_014773434.1(PREDICTED: histone-lysine N-methyltransferase SETMAR-like [Octopus bimaculoides])
TRINITY_DN4581_c0_g1	down	XP_013775745.1(LIM domain only protein 3-like [Limulus polyphemus] )
TRINITY_DN340_c0_g1	up	XP_013777064.2(uncharacterized protein LOC106461762 isoform X2 [Limulus polyphemus])
TRINITY_DN4661_c0_g1	up	XP_022254249.1(uncharacterized protein LOC106469979 [Limulus polyphemus])
TRINITY_DN82450_c0_g1	up	XP_022235912.1(uncharacterized protein LOC111083590 [Limulus polyphemus])
TRINITY_DN203_c0_g2	up	XP_026806400.1(zinc finger BED domain-containing protein 5-like [Rhopalosiphum maidis])
TRINITY_DN12172_c0_g1	down	XP_013793394.1(KH domain-containing, RNA-binding, signal transduction-associated protein 3-like, partial [Limulus polyphemus])
TRINITY_DN3339_c0_g1	down	XP_022249942.1(uncharacterized protein LOC106466261 [Limulus polyphemus])
TRINITY_DN17415_c0_g2	up	XP_013788378.1(mRNA decay activator protein ZFP36L2-A-like [Limulus polyphemus])
TRINITY_DN1604_c0_g2	down
TRINITY_DN15009_c0_g1	up	XP_013785652.1(folliculin-interacting protein 2-like [Limulus polyphemus])
TRINITY_DN6230_c1_g1	up	XP_013786728.1(histone-lysine N-methyltransferase SETMAR-like [Limulus polyphemus])
TRINITY_DN5471_c0_g1	up	XP_013784070.1(LOW QUALITY PROTEIN: N(G),N(G)-dimethylarginine dimethylaminohydrolase 1-like [Limulus polyphemus])
TRINITY_DN6625_c0_g1	up	XP_022249763.1(toll-like receptor 13 [Limulus polyphemus])
TRINITY_DN1794_c0_g1	up	XP_022236212.1(solute carrier family 28 member 3-like, partial [Limulus polyphemus])
TRINITY_DN3242_c0_g4	down	XP_022235581.1(uncharacterized protein LOC111083379 [Limulus polyphemus])
TRINITY_DN3886_c0_g1	up	XP_013791466.1(glycine-rich cell wall structural protein-like [Limulus polyphemus])
TRINITY_DN11277_c1_g1	up
TRINITY_DN19830_c0_g1	down	XP_022243007.1(uncharacterized protein LOC111086022 [Limulus polyphemus])
TRINITY_DN1033_c1_g1	down	OXA48472.1(Transposable element Tc3 transposase [Folsomia candida])
TRINITY_DN2325_c0_g1	down	XP_013782267.1(octopamine receptor Oamb-like [Limulus polyphemus] )
TRINITY_DN6936_c0_g1	up	XP_022252742.1(leukocyte elastase inhibitor-like isoform X1 [Limulus polyphemus])
TRINITY_DN1578_c0_g2	up	XP_013790637.1(serpin B6-like [Limulus polyphemus] )
TRINITY_DN8684_c0_g1	up	XP_013779833.1(serpin B3-like [Limulus polyphemus])
TRINITY_DN6275_c0_g2	down	XP_022250103.1(uncharacterized protein LOC111087517 [Limulus polyphemus] )
TRINITY_DN39093_c0_g1	down	XP_013772601.1(lipoma HMGIC fusion partner homolog [Limulus polyphemus])
TRINITY_DN2590_c0_g1	up	XP_013786087.1(peroxiredoxin 1-like [Limulus polyphemus])
TRINITY_DN4374_c0_g1	down	XP_013793672.2(fibroblast growth factor receptor-like 1 isoform X1 [Limulus polyphemus])
TRINITY_DN9106_c0_g1	down	XP_013780127.1(laminin subunit gamma-1-like isoform X1 [Limulus polyphemus])
TRINITY_DN2301_c0_g1	down	XP_013790566.1(innexin inx2-like [Limulus polyphemus])
TRINITY_DN9152_c1_g1	down	XP_013772961.1(epithelial chloride channel protein-like [Limulus polyphemus] )
TRINITY_DN1090_c1_g1	down	BAA12864.1(tachycitin [Tachypleus tridentatus])
TRINITY_DN5110_c0_g1	up
TRINITY_DN595_c0_g1	up	XP_013776502.2(exonuclease GOR-like isoform X1 [Limulus polyphemus])
TRINITY_DN6612_c0_g1	down	XP_013784556.1(histamine H2 receptor-like [Limulus polyphemus])
TRINITY_DN20476_c0_g1	up	XP_013781594.1(uncharacterized protein LOC106465902 [Limulus polyphemus])
TRINITY_DN3665_c0_g1	up	XP_013789694.1(DNA repair protein RAD50-like [Limulus polyphemus])
TRINITY_DN11351_c1_g3	up	XP_013772478.1(dual specificity protein phosphatase 7-like [Limulus polyphemus])
TRINITY_DN6698_c0_g1	down	XP_025208739.1(zinc finger BED domain-containing protein 5-like [Melanaphis sacchari])
TRINITY_DN11831_c0_g1	up	XP_022239046.1(scavenger receptor class B member 1-like isoform X1 [Limulus polyphemus])
TRINITY_DN195_c1_g1	down
TRINITY_DN4557_c0_g2	down	XP_022237912.1(LOW QUALITY PROTEIN: filamin-A-like [Limulus polyphemus])
TRINITY_DN13006_c0_g2	up	XP_013790056.1(LOW QUALITY PROTEIN: zinc finger MYND domain-containing protein 10-like [Limulus polyphemus])
TRINITY_DN24132_c1_g2	down	XP_022245826.1(synaptic vesicle 2-related protein-like [Limulus polyphemus])
TRINITY_DN6151_c0_g1	down	XP_022238863.1(uncharacterized protein LOC111085288 [Limulus polyphemus])
TRINITY_DN6072_c2_g1	up
TRINITY_DN18452_c0_g1	up	XP_022243522.1(dual specificity testis-specific protein kinase 2-like [Limulus polyphemus])
TRINITY_DN1911_c0_g1	down	XP_013775740.1(calcium-transporting ATPase sarcoplasmic/endoplasmic reticulum type-like isoform X1 [Limulus polyphemus])
TRINITY_DN17731_c0_g1	up	BAA13312.1(limulus factor D [Tachypleus tridentatus])
TRINITY_DN3742_c1_g1	down
TRINITY_DN28570_c0_g1	up	XP_022240522.1(tetraspanin-11-like isoform X2 [Limulus polyphemus])
TRINITY_DN39804_c0_g2	down	XP_013792162.1(potassium channel subfamily T member 1-like [Limulus polyphemus])
TRINITY_DN2338_c0_g2	up	XP_013772127.1(disintegrin and metalloproteinase domain-containing protein 10-like [Limulus polyphemus])
TRINITY_DN3464_c0_g4	down
TRINITY_DN1146_c0_g1	down	XP_013783738.1(protein MRVI1-like isoform X3 [Limulus polyphemus])
TRINITY_DN2127_c0_g1	up	XP_013775412.1(bone morphogenetic protein receptor type-1B-like [Limulus polyphemus])
TRINITY_DN1391_c0_g1	down	XP_022255312.1(hemocytin-like [Limulus polyphemus])
TRINITY_DN1300_c0_g2	up
TRINITY_DN1947_c0_g1	down	XP_013783704.1(alkaline phosphatase-like isoform X1 [Limulus polyphemus])
TRINITY_DN2964_c0_g1	up	XP_022240832.1(discoidin domain-containing receptor 2-like isoform X1 [Limulus polyphemus] )
TRINITY_DN19091_c0_g1	up	XP_013785098.2(SLIT and NTRK-like protein 2 [Limulus polyphemus])
TRINITY_DN901_c0_g1	down	P14213.2(RecName: Full=Tachyplesin-1; AltName: Full=Tachyplesin I; Flags: Precursor )
TRINITY_DN18810_c0_g1	down	XP_013776570.1(cysteine protease ATG4B-like isoform X2 [Limulus polyphemus])
TRINITY_DN3653_c0_g1	up
TRINITY_DN3135_c0_g1	up	XP_013785742.1(uncharacterized protein LOC106469775 [Limulus polyphemus] )
TRINITY_DN3496_c0_g5	down	XP_022245428.1(muscleblind-like protein 2 isoform X1 [Limulus polyphemus])
TRINITY_DN11952_c0_g2	down	XP_013772812.1(Y-box factor homolog [Limulus polyphemus])
TRINITY_DN413_c1_g1	up	AVW89189.1(calmodulin, partial [Lampsilis siliquoidea])
TRINITY_DN6200_c0_g1	up	XP_013779682.1(zinc finger protein Noc-like [Limulus polyphemus])
TRINITY_DN3661_c0_g5	up	XP_013780935.1(nuclear factor NF-kappa-B p105 subunit-like isoform X1 [Limulus polyphemus])
TRINITY_DN4942_c0_g1	down	XP_013792900.2(uncharacterized protein LOC106476826, partial [Limulus polyphemus])
TRINITY_DN6263_c0_g2	up	XP_013772136.1(uncharacterized protein LOC106457293 [Limulus polyphemus])
TRINITY_DN5833_c0_g1	up	XP_022258408.1(GTP-binding protein 2-like isoform X2 [Limulus polyphemus])
TRINITY_DN7753_c0_g1	up	XP_013789960.2(uncharacterized protein LOC106473831 [Limulus polyphemus])
TRINITY_DN6143_c0_g1	down
TRINITY_DN1437_c0_g1	up	XP_022248090.1(kinesin-like protein KIF12, partial [Limulus polyphemus])
TRINITY_DN3853_c0_g1	up	XP_022237898.1(serine/threonine-protein kinase SIK2-like isoform X1 [Limulus polyphemus])
TRINITY_DN404_c0_g1	up
TRINITY_DN54225_c0_g1	up	XP_013794199.1(E3 ubiquitin-protein ligase RNF34-like isoform X1 [Limulus polyphemus])
TRINITY_DN2167_c0_g1	up	XP_022250116.1(monocarboxylate transporter 7-like isoform X1 [Limulus polyphemus])
TRINITY_DN25_c0_g1	up	PIK59722.1(hypothetical protein BSL78_03385 [Apostichopus japonicus])
TRINITY_DN2161_c0_g1	up	XP_022243315.1(prominin-like protein isoform X3 [Limulus polyphemus])
TRINITY_DN2257_c0_g1	up
TRINITY_DN12838_c0_g1	up
TRINITY_DN1643_c0_g2	down	XP_013794730.1(neuroendocrine convertase 1-like [Limulus polyphemus])
TRINITY_DN16156_c0_g1	down	XP_022652558.1(BAI1-associated protein 3-like isoform X2 [Varroa destructor])
TRINITY_DN26_c1_g1	down
TRINITY_DN2308_c1_g1	up	XP_013784924.1(uncharacterized protein LOC106469018 [Limulus polyphemus] )
TRINITY_DN12745_c0_g1	up	XP_022247717.1(nuclear hormone receptor HR96-like isoform X2 [Limulus polyphemus] )
TRINITY_DN5913_c0_g2	down	XP_013771906.1(neuropeptide CCHamide-1 receptor-like [Limulus polyphemus])
TRINITY_DN53394_c0_g1	down
TRINITY_DN9945_c0_g1	down
TRINITY_DN8559_c0_g1	down	XP_022252792.1(Down syndrome cell adhesion molecule-like protein Dscam2 [Limulus polyphemus])
TRINITY_DN3759_c0_g1	up	AAZ40334.1(IkB [Carcinoscorpius rotundicauda])
TRINITY_DN786_c0_g4	up	XP_022243808.1(ras-related protein Rab-32-like isoform X1 [Limulus polyphemus])
TRINITY_DN6471_c0_g1	down	XP_022250946.1(cell wall protein AWA1-like [Limulus polyphemus] )
TRINITY_DN611_c0_g3	down
TRINITY_DN11934_c1_g1	up
TRINITY_DN8632_c0_g1	down	XP_022238133.1(synaptotagmin-5-like [Limulus polyphemus] )
TRINITY_DN6427_c0_g1	down
TRINITY_DN63975_c0_g3	up	XP_013772346.1(uncharacterized protein LOC106457472 isoform X2 [Limulus polyphemus])
TRINITY_DN1606_c1_g1	up	XP_013777417.1(neuromodulin-like isoform X1 [Limulus polyphemus])
TRINITY_DN71245_c0_g2	down	XP_013780883.1(G-protein coupled receptor moody-like [Limulus polyphemus])
TRINITY_DN2959_c0_g1	up	XP_022255914.1(uncharacterized protein LOC111088910 [Limulus polyphemus] )
TRINITY_DN14790_c0_g1	down	XP_013789223.1(uncharacterized protein LOC106473089 [Limulus polyphemus])
TRINITY_DN2413_c1_g3	up
TRINITY_DN6997_c1_g1	up
TRINITY_DN75765_c0_g2	down	ABB77209.1(carcinolectin-5C [Carcinoscorpius rotundicauda])
TRINITY_DN4253_c0_g1	down
TRINITY_DN84238_c0_g1	up	XP_013789825.1(zinc finger protein Noc-like [Limulus polyphemus])
TRINITY_DN1336_c2_g1	up	XP_013772105.1(uncharacterized protein LOC106457258 isoform X1 [Limulus polyphemus])
TRINITY_DN22092_c0_g1	down	XP_022251251.1(LOW QUALITY PROTEIN: fibroblast growth factor 1-like [Limulus polyphemus])
TRINITY_DN2057_c0_g1	down	XP_022245667.1(zinc finger protein 800-like [Limulus polyphemus] )
TRINITY_DN1782_c0_g1	up
TRINITY_DN1665_c4_g1	up
TRINITY_DN5_c0_g1	down	Q9U8X3.1(RecName: Full=Tachystatin-A2; Flags: Precursor )
TRINITY_DN5690_c0_g2	down
TRINITY_DN611_c0_g1	down	XP_022240913.1(uncharacterized protein LOC106458856 [Limulus polyphemus])
TRINITY_DN937_c0_g1	down
TRINITY_DN33981_c0_g1	down
TRINITY_DN246_c0_g1	up	XP_013773211.1(ETS homologous factor-like isoform X4 [Limulus polyphemus])
TRINITY_DN5371_c0_g1	down	XP_022241327.1(LOW QUALITY PROTEIN: focal adhesion kinase 1-like [Limulus polyphemus])
TRINITY_DN4113_c1_g1	up
TRINITY_DN2954_c0_g2	up	XP_013787840.1(alpha-1,6-mannosyl-glycoprotein 2-beta-N-acetylglucosaminyltransferase-like [Limulus polyphemus])
TRINITY_DN1165_c0_g1	up	XP_013779833.1(serpin B3-like [Limulus polyphemus])
TRINITY_DN25051_c0_g1	up	XP_013790365.1(serine proteinase stubble-like [Limulus polyphemus] )
TRINITY_DN23183_c0_g1	up	XP_022244036.1(protein big brother-like [Limulus polyphemus])
TRINITY_DN2287_c0_g1	up
TRINITY_DN5216_c0_g1	up
TRINITY_DN12049_c0_g3	down	XP_013783789.1(gelsolin, cytoplasmic-like [Limulus polyphemus])
TRINITY_DN2102_c1_g3	up
TRINITY_DN6071_c0_g2	down	XP_022239477.1(ankyrin repeat domain-containing protein SOWAHB-like [Limulus polyphemus])
TRINITY_DN338_c1_g1	down
TRINITY_DN2985_c0_g1	up	XP_013773338.1(adenylate kinase isoenzyme 6-like [Limulus polyphemus])
TRINITY_DN4554_c0_g4	down
TRINITY_DN84790_c0_g1	up
TRINITY_DN7117_c0_g1	up	ETN67215.1(hypothetical protein AND_000981 [Anopheles darlingi])
TRINITY_DN877_c1_g2	down
TRINITY_DN765_c0_g2	up
TRINITY_DN7945_c1_g1	down
TRINITY_DN1413_c0_g1	up	XP_022250400.1(sodium-coupled monocarboxylate transporter 1-like [Limulus polyphemus])
TRINITY_DN691_c2_g1	up	XP_013790768.1(vascular endothelial growth factor receptor kdr-like [Limulus polyphemus])
TRINITY_DN1408_c0_g1	down
TRINITY_DN706_c0_g2	down	XP_013776232.1(CCR4-NOT transcription complex subunit 4-like isoform X1 [Limulus polyphemus])
TRINITY_DN12668_c0_g1	up
TRINITY_DN9486_c0_g1	down
TRINITY_DN10391_c0_g1	up	XP_022239061.1(zinc transporter ZIP8-like [Limulus polyphemus])
TRINITY_DN253_c0_g2	up	XP_022240031.1(single-stranded DNA-binding protein 3-like isoform X3 [Limulus polyphemus])
TRINITY_DN1193_c0_g1	down	XP_022235912.1(uncharacterized protein LOC111083590 [Limulus polyphemus])
TRINITY_DN5479_c0_g1	down
TRINITY_DN1794_c1_g1	down	XP_013794397.1(PMS1 protein homolog 1-like [Limulus polyphemus] )
TRINITY_DN2730_c2_g1	down	XP_013788098.1(annexin B9-like [Limulus polyphemus] )
TRINITY_DN9537_c2_g2	down
TRINITY_DN4269_c0_g1	up	BAA03374.1(intracellular coagulation inhibitor precursor [Tachypleus tridentatus])
TRINITY_DN15521_c0_g4	down	XP_022255780.1(uncharacterized protein LOC106471455 [Limulus polyphemus])
TRINITY_DN1366_c0_g1	up	XP_013778770.1(carboxy-terminal domain RNA polymerase II polypeptide A small phosphatase 1-like [Limulus polyphemus])
TRINITY_DN34325_c0_g1	down	XP_022256288.1(uncharacterized protein LOC106471972 [Limulus polyphemus] )
TRINITY_DN6707_c0_g1	down
TRINITY_DN2413_c0_g1	up	XP_013780887.1(G-protein coupled receptor moody-like [Limulus polyphemus] )
TRINITY_DN1701_c0_g1	down	XP_022244701.1(probable phospholipid-transporting ATPase IIB [Limulus polyphemus])
TRINITY_DN25285_c0_g1	up
TRINITY_DN4830_c3_g1	down	XP_022254372.1(histone deacetylase 4-like isoform X2 [Limulus polyphemus] )
TRINITY_DN11680_c1_g1	down	XP_013783488.1(MAP kinase-interacting serine/threonine-protein kinase 1-like [Limulus polyphemus])
TRINITY_DN3327_c0_g1	up	XP_013787519.1(TBC1 domain family member 20-like [Limulus polyphemus])
TRINITY_DN233_c0_g2	down	XP_022253692.1(protein spaetzle 5-like [Limulus polyphemus])
TRINITY_DN47610_c0_g1	up
TRINITY_DN22099_c0_g1	down	XP_022235169.1(5-hydroxytryptamine receptor 1-like [Limulus polyphemus])
TRINITY_DN2715_c0_g1	down	XP_022257054.1(receptor-type guanylate cyclase Gyc76C-like, partial [Limulus polyphemus])
TRINITY_DN3866_c0_g1	up	XP_013785878.1(syndecan-like [Limulus polyphemus])
TRINITY_DN7058_c0_g1	up	XP_013782768.1(protein phosphatase 1 regulatory subunit 14C-like [Limulus polyphemus] )
TRINITY_DN361_c0_g2	down
TRINITY_DN3082_c0_g1	up	XP_013783927.1(excitatory amino acid transporter 1-like [Limulus polyphemus])
TRINITY_DN10529_c0_g3	down
TRINITY_DN1235_c0_g1	down	XP_013774480.1(EF-hand calcium-binding domain-containing protein 14-like isoform X3 [Limulus polyphemus])
TRINITY_DN24_c2_g1	down
TRINITY_DN40_c0_g1	up	XP_013783079.1(rho guanine nucleotide exchange factor 11-like [Limulus polyphemus])
TRINITY_DN32290_c0_g1	down	XP_023239957.1(exocyst complex component 6B-like isoform X5 [Centruroides sculpturatus])
TRINITY_DN1778_c0_g3	up	XP_013784752.1(zinc transporter ZIP1-like [Limulus polyphemus])
TRINITY_DN1103_c0_g1	up	XP_013776752.1(syndetin-like isoform X1 [Limulus polyphemus])
TRINITY_DN843_c0_g1	down
TRINITY_DN11076_c0_g2	up	XP_013779236.1(thymidine phosphorylase-like [Limulus polyphemus])
TRINITY_DN675_c0_g1	up	XP_022249367.1(protein c-ets-1-A-like isoform X1 [Limulus polyphemus] )
TRINITY_DN3138_c1_g1	up
TRINITY_DN3405_c0_g1	up	XP_013784749.1(uncharacterized protein LOC106468854 [Limulus polyphemus])
TRINITY_DN2519_c0_g1	down	XP_022236928.1(nephrin-like [Limulus polyphemus])
TRINITY_DN8058_c0_g1	down	XP_013784435.1(4-aminobutyrate aminotransferase, mitochondrial-like [Limulus polyphemus])
TRINITY_DN2121_c0_g1	up	XP_013785746.1(slit homolog 1 protein-like [Limulus polyphemus])
TRINITY_DN5460_c0_g2	down
TRINITY_DN1827_c0_g1	down	XP_022240087.1(Down syndrome cell adhesion molecule-like protein Dscam2 [Limulus polyphemus])
TRINITY_DN916_c0_g2	up	XP_013785984.1(uncharacterized protein LOC106470010 [Limulus polyphemus])
TRINITY_DN1788_c0_g2	up	KFM56758.1(putative glutamate synthase [NADPH], partial [Stegodyphus mimosarum])
TRINITY_DN1320_c0_g2	up	XP_022250212.1(protein numb-like isoform X1 [Limulus polyphemus] )
TRINITY_DN9962_c0_g1	up	XP_013788552.1(uncharacterized protein LOC106472447 [Limulus polyphemus])
TRINITY_DN43723_c0_g1	up	XP_013772407.1(aromatic-L-amino-acid decarboxylase-like isoform X1 [Limulus polyphemus] )
TRINITY_DN9760_c0_g1	up	XP_013779902.2(transcription factor HES-4-like [Limulus polyphemus])
TRINITY_DN15948_c0_g1	down	XP_022235919.1(rho GTPase-activating protein 15-like [Limulus polyphemus])
TRINITY_DN120_c1_g1	up
TRINITY_DN68020_c0_g1	up	XP_022252435.1(coagulogen-like [Limulus polyphemus])
TRINITY_DN199_c0_g2	up	XP_013788449.1(actin-3 [Limulus polyphemus] )
TRINITY_DN4461_c0_g1	down	XP_013772002.1(glutamine synthetase-like [Limulus polyphemus] )
TRINITY_DN1617_c2_g1	up	XP_013786519.1(uncharacterized protein LOC106470507 [Limulus polyphemus])
TRINITY_DN19113_c0_g2	down
TRINITY_DN6935_c0_g3	down	OXA40618.1(Transposable element Tcb1 transposase [Folsomia candida])
TRINITY_DN36739_c0_g1	down	KZS10819.1(Uncharacterized protein APZ42_024615 [Daphnia magna])
TRINITY_DN5261_c0_g1	up	BAA12203.1(Kex2-like protease [Tachypleus tridentatus])
TRINITY_DN11418_c0_g4	down	XP_022257682.1(uncharacterized protein LOC106473568 [Limulus polyphemus])
TRINITY_DN2916_c0_g1	up	XP_013779922.1(uncharacterized protein LOC106464338 [Limulus polyphemus])
TRINITY_DN3425_c0_g1	up	XP_013776326.1(uncharacterized protein LOC106461081 [Limulus polyphemus])
TRINITY_DN2398_c0_g2	up	XP_013788725.1(mitochondrial import receptor subunit TOM40 homolog 1-like [Limulus polyphemus] )
TRINITY_DN7439_c0_g1	down	XP_013784261.1(mRNA decay activator protein ZFP36L1-like [Limulus polyphemus])
TRINITY_DN6905_c0_g1	up	XP_013784291.1(alpha-(1,3)-fucosyltransferase 9-like [Limulus polyphemus])
TRINITY_DN8083_c0_g1	down	XP_013790438.1(beta-mannosidase-like [Limulus polyphemus])
TRINITY_DN7929_c0_g1	down
TRINITY_DN18361_c0_g1	up	XP_013775058.1(N-acylneuraminate-9-phosphatase-like isoform X1 [Limulus polyphemus])
TRINITY_DN2008_c0_g2	down
TRINITY_DN3082_c0_g2	down
TRINITY_DN2460_c1_g1	up	XP_013781972.1(uncharacterized protein LOC106466260 [Limulus polyphemus])
TRINITY_DN23296_c0_g2	down
TRINITY_DN22618_c0_g1	down	XP_013791040.1(insulin-like growth factor-binding protein complex acid labile subunit [Limulus polyphemus])
TRINITY_DN65521_c0_g1	down	XP_013776179.1(G1/S-specific cyclin-D2-like [Limulus polyphemus])
TRINITY_DN34629_c0_g1	down	XP_022244736.1(uncharacterized protein LOC106461926 [Limulus polyphemus])
TRINITY_DN2497_c0_g1	up	XP_013780069.1(rRNA methyltransferase 1, mitochondrial-like [Limulus polyphemus])
TRINITY_DN6632_c0_g1	up	XP_013779799.1(CD109 antigen-like [Limulus polyphemus] )
TRINITY_DN733_c0_g1	up
TRINITY_DN5532_c0_g1	down	XP_022243395.1(otoferlin-like isoform X2 [Limulus polyphemus])
TRINITY_DN26466_c0_g1	down
TRINITY_DN11861_c0_g2	up	XP_022256098.1(uncharacterized protein LOC111088957 [Limulus polyphemus])
TRINITY_DN28307_c0_g1	up	XP_013772779.1(inositol-trisphosphate 3-kinase A-like [Limulus polyphemus] )
TRINITY_DN16183_c0_g2	down	XP_013790749.1(uncharacterized protein LOC106474602 [Limulus polyphemus])
TRINITY_DN547_c0_g1	up	XP_022257603.1(uncharacterized protein LOC106473463, partial [Limulus polyphemus])
TRINITY_DN9049_c0_g2	up
TRINITY_DN24_c3_g2	down
TRINITY_DN9596_c0_g1	down	KDR15750.1(Nuclear protein 1 [Zootermopsis nevadensis])
TRINITY_DN11721_c0_g1	up
TRINITY_DN280_c1_g2	down
TRINITY_DN35175_c0_g1	down	XP_022245838.1(LOW QUALITY PROTEIN: disheveled-associated activator of morphogenesis 1-like [Limulus polyphemus])
TRINITY_DN6094_c0_g1	up	KFM58712.1(hypothetical protein X975_23003, partial [Stegodyphus mimosarum])
TRINITY_DN9889_c0_g1	up	ALM09354.1(ubiquitin carboxyl-terminal esterase L3 [Penaeus monodon])
TRINITY_DN3545_c0_g1	up	XP_022248592.1(TNF receptor-associated factor 4-like isoform X1 [Limulus polyphemus])
TRINITY_DN2864_c0_g1	up	XP_022238722.1(metabotropic glutamate receptor 3-like [Limulus polyphemus])
TRINITY_DN18560_c0_g2	up	XP_013787889.1(annexin A4-like [Limulus polyphemus])
TRINITY_DN8826_c3_g1	down
TRINITY_DN29304_c0_g1	up	XP_022252396.1(fibroblast growth factor receptor 1-like isoform X1 [Limulus polyphemus])
TRINITY_DN63310_c0_g1	down	PFX18481.1(Retrovirus-related Pol polyprotein [Stylophora pistillata])
TRINITY_DN59012_c1_g1	up	XP_022243286.1(transcription factor AP-2-epsilon-like isoform X3 [Limulus polyphemus])
TRINITY_DN3138_c4_g1	up
TRINITY_DN4366_c1_g1	up	XP_022237074.1(organic cation transporter protein-like isoform X1 [Limulus polyphemus])
TRINITY_DN272_c1_g1	up
TRINITY_DN9776_c0_g1	down	XP_022254185.1(PX domain-containing protein kinase-like protein isoform X3 [Limulus polyphemus])
TRINITY_DN2529_c0_g2	up
TRINITY_DN15605_c0_g1	up
TRINITY_DN3940_c0_g2	up	XP_022255649.1(sperm flagellar protein 1-like, partial [Limulus polyphemus])
TRINITY_DN3950_c0_g1	up	XP_022243350.1(uncharacterized protein LOC111086099 [Limulus polyphemus])
TRINITY_DN834_c3_g1	down	XP_022240813.1(ecdysone-induced protein 74EF-like isoform X1 [Limulus polyphemus])
TRINITY_DN2228_c0_g1	up
TRINITY_DN10881_c0_g1	down	XP_022256441.1(kunitz-type serine protease inhibitor A-like [Limulus polyphemus])
TRINITY_DN1030_c0_g2	down
TRINITY_DN6619_c0_g2	up	XP_013771881.1(diuretic hormone receptor-like [Limulus polyphemus])
TRINITY_DN71_c0_g1	up	XP_022237074.1(organic cation transporter protein-like isoform X1 [Limulus polyphemus])
TRINITY_DN5567_c0_g2	up	XP_022242255.1(uncharacterized protein LOC106459967 isoform X1 [Limulus polyphemus])
TRINITY_DN2772_c0_g4	up
TRINITY_DN773_c3_g1	down
TRINITY_DN6413_c0_g1	up	XP_013785333.1(leupaxin-like [Limulus polyphemus] )
TRINITY_DN5772_c0_g3	up	AUV47082.1(heat shock protein 90 protein [Rhipicephalus pulchellus])
TRINITY_DN4203_c0_g2	up	XP_022239993.1(glutamine--fructose-6-phosphate aminotransferase [isomerizing] 2-like [Limulus polyphemus])
TRINITY_DN2569_c0_g1	down	XP_022244854.1(uncharacterized protein LOC106462027 isoform X2 [Limulus polyphemus])
TRINITY_DN3362_c0_g1	down	XP_022236659.1(myb-like protein X [Limulus polyphemus])
TRINITY_DN3371_c0_g1	up	XP_013780956.2(rho GTPase-activating protein 7-like [Limulus polyphemus])
TRINITY_DN2616_c0_g1	up	XP_013781969.1(LMBR1 domain-containing protein 2-like isoform X1 [Limulus polyphemus] )
TRINITY_DN6291_c0_g1	up	XP_023235374.1(carboxypeptidase M-like [Centruroides sculpturatus])
TRINITY_DN7245_c0_g3	down
TRINITY_DN11482_c0_g1	up	XP_013775367.1(10 kDa heat shock protein, mitochondrial-like [Limulus polyphemus])
TRINITY_DN2320_c0_g1	down
TRINITY_DN29896_c0_g1	down
TRINITY_DN60275_c0_g2	down	XP_022246799.1(cytochrome b561-like isoform X1 [Limulus polyphemus])
TRINITY_DN821_c0_g1	up	XP_023235323.1(uncharacterized protein LOC111634715 isoform X2 [Centruroides sculpturatus])
TRINITY_DN2117_c1_g1	up	XP_013781843.1(casein kinase II subunit beta [Limulus polyphemus] )
TRINITY_DN6734_c0_g1	down
TRINITY_DN5801_c0_g1	up	XP_013773472.1(leucine-rich repeat-containing protein 70-like [Limulus polyphemus] )
TRINITY_DN441_c0_g1	up
TRINITY_DN1660_c1_g1	up	XP_013788689.2(UBX domain-containing protein 1-B-like [Limulus polyphemus])
TRINITY_DN1721_c0_g1	up	XP_022240391.1(probable assembly chaperone of rpl4 isoform X1 [Limulus polyphemus] )
TRINITY_DN5823_c0_g2	down	XP_013786215.1(F-box only protein 5-like [Limulus polyphemus])
TRINITY_DN20424_c0_g1	up	XP_013794023.1(probable serine incorporator [Limulus polyphemus])
TRINITY_DN4106_c0_g1	down
TRINITY_DN11086_c0_g1	down
TRINITY_DN21129_c0_g1	down
TRINITY_DN3278_c0_g1	down	XP_022253819.1(uncharacterized protein LOC111088327 [Limulus polyphemus] )
TRINITY_DN234_c0_g1	up	BAA19844.1(alpha-2-macroglobulin [Limulus sp.])
TRINITY_DN27270_c0_g4	down
TRINITY_DN6072_c3_g1	up
TRINITY_DN849_c0_g1	up	XP_013784329.1(alpha-crystallin B chain-like [Limulus polyphemus])
TRINITY_DN5480_c0_g1	down	XP_022237490.1(atrial natriuretic peptide receptor 1-like [Limulus polyphemus])
TRINITY_DN15734_c0_g2	up
TRINITY_DN42078_c0_g2	down	XP_013788033.2(uncharacterized protein LOC106471955 [Limulus polyphemus])
TRINITY_DN2015_c0_g1	up
TRINITY_DN877_c0_g1	down
TRINITY_DN26875_c0_g1	down	XP_022237052.1(serine proteinase stubble-like isoform X1 [Limulus polyphemus])
TRINITY_DN15076_c0_g1	up	XP_022258625.1(uncharacterized protein LOC106474605 isoform X2 [Limulus polyphemus])
TRINITY_DN2060_c0_g1	up
TRINITY_DN3344_c0_g1	down	XP_022248953.1(nuclear hormone receptor FTZ-F1-like [Limulus polyphemus])
TRINITY_DN22653_c0_g1	up	XP_006822644.1(PREDICTED: uncharacterized protein LOC102802360, partial [Saccoglossus kowalevskii])
TRINITY_DN9290_c0_g3	up	XP_022236396.1(uncharacterized protein LOC106476957 [Limulus polyphemus])
TRINITY_DN23238_c0_g2	down
TRINITY_DN2976_c0_g1	down
TRINITY_DN691_c0_g1	up	XP_022254710.1(tryptophan 5-hydroxylase 1-like [Limulus polyphemus])
TRINITY_DN21152_c0_g2	down	XP_022241767.1(collagen alpha-1(I) chain-like isoform X2 [Limulus polyphemus])
TRINITY_DN55343_c0_g1	up
TRINITY_DN621_c0_g1	up	XP_022252585.1(semaphorin-1A-like isoform X4 [Limulus polyphemus])
TRINITY_DN14106_c0_g2	down	XP_022246293.1(calcitonin gene-related peptide type 1 receptor-like [Limulus polyphemus])
TRINITY_DN15278_c0_g1	up
TRINITY_DN46868_c0_g1	up	XP_022240048.1(sodium- and chloride-dependent GABA transporter 1-like isoform X1 [Limulus polyphemus])
TRINITY_DN15549_c0_g1	down	XP_022242255.1(uncharacterized protein LOC106459967 isoform X1 [Limulus polyphemus])
TRINITY_DN25454_c0_g1	down	XP_022240161.1(uncharacterized protein LOC106458123 [Limulus polyphemus])
TRINITY_DN937_c0_g2	down	XP_013777165.1(mite allergen Lep d 7-like [Limulus polyphemus] )
TRINITY_DN71_c1_g2	up
TRINITY_DN53813_c0_g2	down	XP_013786968.1(solute carrier organic anion transporter family member 5A1-like [Limulus polyphemus])
TRINITY_DN4464_c0_g1	down
TRINITY_DN58671_c0_g1	up	XP_013785037.1(sodium/potassium-transporting ATPase subunit beta-like [Limulus polyphemus])
TRINITY_DN843_c1_g1	up
TRINITY_DN10471_c0_g3	down	XP_022257876.1(uncharacterized protein LOC111089518, partial [Limulus polyphemus])
TRINITY_DN804_c3_g2	down
TRINITY_DN13320_c0_g1	down	XP_022245442.1(slit homolog 2 protein-like [Limulus polyphemus])
TRINITY_DN1991_c0_g2	down	XP_013792255.1(peptidoglycan-recognition protein SC2-like [Limulus polyphemus])
TRINITY_DN2040_c0_g1	up
TRINITY_DN13413_c0_g1	down	KFM57431.1(Laminin subunit alpha, partial [Stegodyphus mimosarum])
TRINITY_DN3561_c0_g1	up	XP_013794519.2(triple functional domain protein-like isoform X1 [Limulus polyphemus])
TRINITY_DN836_c0_g1	up	XP_013785472.1(actin cytoskeleton-regulatory complex protein PAN1-like isoform X1 [Limulus polyphemus])
TRINITY_DN8611_c0_g2	down
TRINITY_DN5189_c0_g1	up	XP_013782725.1(transcription factor AP-1-like [Limulus polyphemus])
TRINITY_DN9467_c0_g1	down	XP_013783216.1(prickle-like protein 3 [Limulus polyphemus])
TRINITY_DN5787_c0_g1	up	XP_013788819.1(upstream stimulatory factor-like isoform X1 [Limulus polyphemus])
TRINITY_DN7967_c0_g1	up	XP_022246194.1(ras-responsive element-binding protein 1-like [Limulus polyphemus])
TRINITY_DN5671_c0_g1	down
TRINITY_DN9990_c0_g1	down	XP_022257901.1(extended synaptotagmin-2-like, partial [Limulus polyphemus])
TRINITY_DN4261_c0_g1	up	XP_013781867.1(BMP and activin membrane-bound inhibitor homolog [Limulus polyphemus])
TRINITY_DN20567_c0_g1	up	XP_013794547.1(CD109 antigen-like [Limulus polyphemus])
TRINITY_DN3580_c0_g1	down	XP_013772377.1(uncharacterized protein LOC106457498 [Limulus polyphemus])
TRINITY_DN3817_c0_g2	up	PIK33996.1(putative RNA-directed DNA polymerase from mobile element jockey-like [Apostichopus japonicus])
TRINITY_DN11077_c0_g1	up	XP_022243323.1(protein extra-macrochaetae-like [Limulus polyphemus])
TRINITY_DN2413_c3_g1	down
TRINITY_DN8569_c0_g1	up	XP_022252968.1(patched domain-containing protein 3-like [Limulus polyphemus])
TRINITY_DN18357_c0_g1	down	XP_013783166.1(transcriptional regulator Erg-like [Limulus polyphemus])
TRINITY_DN7566_c0_g1	down	XP_022245090.1(calcium/calmodulin-dependent 3',5'-cyclic nucleotide phosphodiesterase 1A-like isoform X2 [Limulus polyphemus])
TRINITY_DN1198_c0_g2	up	XP_013778822.1(ras-related protein Rab-1A-like [Limulus polyphemus])
TRINITY_DN2810_c0_g1	down
TRINITY_DN549_c0_g1	up	XP_013790793.1(lipoma-preferred partner homolog [Limulus polyphemus])
TRINITY_DN28572_c0_g1	down
TRINITY_DN7651_c0_g1	up
TRINITY_DN56270_c0_g1	up	XP_022236369.1(lysozyme-like [Limulus polyphemus])
TRINITY_DN578_c0_g1	up	XP_022255561.1(eukaryotic initiation factor 4A-II-like [Limulus polyphemus])
TRINITY_DN10453_c0_g1	down	XP_023218122.1(nitric oxide synthase-like protein isoform X1 [Centruroides sculpturatus])
TRINITY_DN1450_c0_g1	down	XP_013774757.1(epithelial chloride channel protein-like [Limulus polyphemus] )
TRINITY_DN2622_c0_g1	down	XP_022247695.1(dual oxidase 2-like isoform X2 [Limulus polyphemus])
TRINITY_DN542_c5_g1	up
TRINITY_DN11143_c0_g1	down	XP_013787754.1(protein dpy-30 homolog [Limulus polyphemus])
TRINITY_DN17042_c1_g1	down	XP_013774543.1(max dimerization protein 1-like isoform X1 [Limulus polyphemus])
TRINITY_DN8801_c0_g1	down	XP_013791337.1(uncharacterized protein LOC106475187, partial [Limulus polyphemus])
TRINITY_DN1836_c0_g2	up
TRINITY_DN1412_c3_g1	up	XP_013773641.1(uncharacterized protein LOC106458657 [Limulus polyphemus])
TRINITY_DN5072_c0_g2	up	XP_022246580.1(latrophilin Cirl-like [Limulus polyphemus])
TRINITY_DN4107_c1_g1	down
TRINITY_DN24878_c0_g1	down	XP_013779966.2(uncharacterized protein LOC106464375 isoform X1 [Limulus polyphemus])
TRINITY_DN3491_c0_g1	up	XP_022251627.1(E3 ubiquitin-protein ligase MIB2-like [Limulus polyphemus])
TRINITY_DN6999_c0_g1	up
TRINITY_DN5933_c0_g2	up	XP_013778704.1(zonadhesin-like isoform X1 [Limulus polyphemus] )
TRINITY_DN816_c1_g1	up	XP_022242222.1(GTP cyclohydrolase 1-like [Limulus polyphemus])
TRINITY_DN15881_c0_g2	up	XP_013780850.1(heat shock 70 kDa protein cognate 4-like [Limulus polyphemus])
TRINITY_DN13717_c0_g2	down	XP_013782034.1(rabphilin-3A-like [Limulus polyphemus])
TRINITY_DN5388_c0_g1	down	XP_013793297.1(cationic amino acid transporter 3-like, partial [Limulus polyphemus])
TRINITY_DN148_c0_g1	up	XP_013790342.1(serine/arginine-rich splicing factor 1-like [Limulus polyphemus])
TRINITY_DN2036_c3_g1	down
TRINITY_DN1638_c4_g2	down
TRINITY_DN4038_c0_g1	up	XP_013775933.1(bone morphogenetic protein 2-like [Limulus polyphemus])
TRINITY_DN1892_c0_g1	up
TRINITY_DN42475_c0_g1	up	XP_023218660.1(sushi, von Willebrand factor type A, EGF and pentraxin domain-containing protein 1-like isoform X2 [Centruroides sculpturatus])
TRINITY_DN11980_c0_g1	down
TRINITY_DN26768_c0_g1	up	XP_013783187.1(epididymal secretory protein E1-like [Limulus polyphemus])
TRINITY_DN27955_c1_g2	up
TRINITY_DN1382_c0_g1	up	XP_022253242.1(WD repeat-containing protein 47-like [Limulus polyphemus])
TRINITY_DN4286_c0_g2	down	XP_022252836.1(uncharacterized protein LOC106468765 isoform X1 [Limulus polyphemus])
TRINITY_DN24244_c0_g3	down	XP_013782838.1(myophilin-like [Limulus polyphemus])
TRINITY_DN2249_c0_g2	down	XP_013774200.1(uncharacterized protein LOC106459152 [Limulus polyphemus])
TRINITY_DN2456_c0_g1	down	XP_013772065.1(uncharacterized protein LOC106457218, partial [Limulus polyphemus])
TRINITY_DN6733_c0_g2	down	XP_013783742.1(histone deacetylase 4-like isoform X2 [Limulus polyphemus])
TRINITY_DN10655_c0_g2	down	XP_013791158.1(multiple epidermal growth factor-like domains protein 6, partial [Limulus polyphemus])
TRINITY_DN4825_c0_g1	down	XP_022254798.1(RNA-binding motif, single-stranded-interacting protein 3-like [Limulus polyphemus])
TRINITY_DN7585_c0_g1	down
TRINITY_DN978_c2_g1	down
TRINITY_DN34401_c0_g1	up
TRINITY_DN11018_c0_g6	up	XP_013789084.1(sodium- and chloride-dependent glycine transporter 1-like [Limulus polyphemus])
TRINITY_DN207_c0_g1	up	XP_013776213.1(ecdysone-induced protein 74EF-like [Limulus polyphemus])
TRINITY_DN5074_c1_g2	up
TRINITY_DN49934_c0_g1	up	XP_022257868.1(probable endochitinase [Limulus polyphemus])
TRINITY_DN2047_c5_g2	up
TRINITY_DN12527_c0_g1	up	XP_013788659.1(uncharacterized protein LOC106472554 [Limulus polyphemus])
TRINITY_DN10250_c0_g1	up	XP_013790947.1(leukocyte elastase inhibitor-like [Limulus polyphemus])
TRINITY_DN4603_c0_g1	down	XP_022246936.1(rap guanine nucleotide exchange factor 6-like isoform X2 [Limulus polyphemus])
TRINITY_DN930_c1_g2	down	XP_013774844.1(frequenin-1-like [Limulus polyphemus])
TRINITY_DN1478_c0_g4	up
TRINITY_DN11067_c0_g1	up	XP_013772567.1(solute carrier family 41 member 1-like [Limulus polyphemus] )
TRINITY_DN3421_c0_g1	down	XP_022244872.1(cilia- and flagella-associated protein 251-like [Limulus polyphemus])
TRINITY_DN12364_c1_g1	up
TRINITY_DN210_c0_g2	up	XP_022240951.1(ganglioside GM2 activator-like [Limulus polyphemus])
TRINITY_DN4781_c0_g1	up
TRINITY_DN1666_c0_g2	up	XP_025414965.1(protein GVQW3-like [Sipha flava])
TRINITY_DN70017_c0_g1	down	XP_013780395.1(cytochrome P450 1A1-like isoform X1 [Limulus polyphemus])
TRINITY_DN1336_c0_g2	down	BAF76636.1(tachylectin-4 [Tachypleus tridentatus])
TRINITY_DN1861_c0_g1	up	XP_013786842.1(calcium homeostasis modulator protein-like [Limulus polyphemus])
TRINITY_DN22365_c0_g1	up	XP_022255465.1(zinc finger protein 395-like [Limulus polyphemus])
TRINITY_DN51599_c0_g1	up
TRINITY_DN3268_c0_g1	up
TRINITY_DN1763_c0_g1	down
TRINITY_DN8162_c0_g2	up
TRINITY_DN29348_c0_g2	up
TRINITY_DN10365_c0_g2	down	XP_022243079.1(protein FAM49B-like isoform X2 [Limulus polyphemus])
TRINITY_DN33407_c0_g1	down
TRINITY_DN21112_c0_g1	up
TRINITY_DN1790_c0_g4	up	AAC28155.1(mariner transposase, partial [Delphinia picta])
TRINITY_DN1550_c0_g1	down	XP_013773637.1(actin, clone 403-like [Limulus polyphemus] )
TRINITY_DN7389_c0_g1	up	XP_013783135.1(transcription factor AP-1-like [Limulus polyphemus])
TRINITY_DN2462_c0_g1	up
TRINITY_DN2372_c0_g1	up	XP_013777964.1(beta-1,4-glucuronyltransferase 1-like [Limulus polyphemus] )
TRINITY_DN1836_c0_g1	down
TRINITY_DN9536_c0_g1	up	XP_013787194.1(CCAAT/enhancer-binding protein-like [Limulus polyphemus])
TRINITY_DN23284_c0_g1	up	XP_022237577.1(uncharacterized protein LOC106478138 [Limulus polyphemus])
TRINITY_DN69_c0_g3	up
TRINITY_DN410_c0_g3	down	XP_013789709.1(14-3-3 protein zeta-like [Limulus polyphemus] )
TRINITY_DN3505_c0_g1	down
TRINITY_DN6778_c0_g1	up
TRINITY_DN12726_c0_g1	down
TRINITY_DN57492_c0_g1	down	XP_013772487.1(DNA damage-inducible transcript 4-like protein [Limulus polyphemus])
TRINITY_DN42_c0_g2	up	XP_013787626.2(T-complex protein 1 subunit beta-like [Limulus polyphemus])
TRINITY_DN5067_c2_g1	up
TRINITY_DN222_c0_g2	up
TRINITY_DN1983_c0_g1	up
TRINITY_DN40985_c0_g1	down	PNF15057.1(hypothetical protein B7P43_G16760 [Cryptotermes secundus])
TRINITY_DN2660_c1_g1	down
TRINITY_DN10147_c0_g1	up	XP_013786882.1(ski oncogene-like, partial [Limulus polyphemus])
TRINITY_DN29305_c0_g2	up	XP_013794467.1(glypican-6-like isoform X1 [Limulus polyphemus])
TRINITY_DN903_c0_g1	up	XP_022248761.1(pleckstrin homology domain-containing family D member 1-like [Limulus polyphemus])
TRINITY_DN2930_c0_g1	up
TRINITY_DN9864_c0_g1	down
TRINITY_DN11111_c0_g3	down	XP_023217226.1(sedoheptulokinase-like [Centruroides sculpturatus])
TRINITY_DN151_c0_g2	up	XP_013780009.2(neurogenic locus Notch protein-like [Limulus polyphemus])
TRINITY_DN43788_c0_g2	down	XP_022242843.1(disks large 1 tumor suppressor protein-like isoform X2 [Limulus polyphemus])
TRINITY_DN9971_c0_g1	down
TRINITY_DN9799_c0_g3	down
TRINITY_DN1597_c0_g1	down	XP_022239246.1(glutamate--cysteine ligase-like [Limulus polyphemus])
TRINITY_DN6999_c0_g2	up
TRINITY_DN2915_c0_g1	down
TRINITY_DN1991_c0_g1	down	XP_013792255.1(peptidoglycan-recognition protein SC2-like [Limulus polyphemus])
TRINITY_DN17450_c0_g1	down	XP_022252826.1(solute carrier family 35 member G1-like [Limulus polyphemus])
TRINITY_DN3750_c0_g1	up	XP_013777471.1(mRNA turnover protein 4 homolog isoform X1 [Limulus polyphemus])
TRINITY_DN7610_c0_g1	up	XP_023242825.1(uncharacterized protein LOC111640959 [Centruroides sculpturatus])
TRINITY_DN2101_c0_g1	up
TRINITY_DN16767_c0_g3	up
TRINITY_DN5661_c0_g1	down	XP_022248512.1(uncharacterized protein LOC111087153 [Limulus polyphemus])
TRINITY_DN1909_c0_g1	up
TRINITY_DN1223_c1_g1	down
TRINITY_DN586_c0_g1	down	XP_013778517.1(protein cycle-like [Limulus polyphemus])
TRINITY_DN17510_c0_g1	up	XP_013794731.1(yrdC domain-containing protein, mitochondrial-like isoform X3 [Limulus polyphemus])
TRINITY_DN3580_c0_g2	down
TRINITY_DN3625_c0_g1	up	XP_013791447.2(uncharacterized protein LOC106475301 [Limulus polyphemus])
TRINITY_DN3312_c0_g2	down
TRINITY_DN2008_c1_g1	up	XP_013782982.1(uncharacterized protein LOC106467203 [Limulus polyphemus])
TRINITY_DN20560_c1_g1	down
TRINITY_DN4042_c0_g1	up
TRINITY_DN2212_c0_g1	down
TRINITY_DN1617_c2_g4	up	XP_013786519.1(uncharacterized protein LOC106470507 [Limulus polyphemus])
TRINITY_DN7379_c0_g1	down
TRINITY_DN6567_c0_g1	up	XP_013781408.1(integrin alpha-PS1-like [Limulus polyphemus])
TRINITY_DN2822_c0_g1	up	XP_022245905.1(protein bicaudal C homolog 1-B-like isoform X2 [Limulus polyphemus])
TRINITY_DN1093_c1_g1	down	XP_013782087.1(G1/S-specific cyclin-D2-like [Limulus polyphemus])
TRINITY_DN9864_c0_g2	down
TRINITY_DN16383_c0_g3	down
TRINITY_DN4615_c0_g1	down	XP_013780767.1(uncharacterized protein LOC106464952 isoform X6 [Limulus polyphemus])
TRINITY_DN4590_c0_g1	up	XP_013780365.1(hemicentin-2-like [Limulus polyphemus])
TRINITY_DN6203_c0_g1	down
TRINITY_DN2498_c0_g1	down	XP_013379677.1(putative aminopeptidase W07G4.4 [Lingula anatina])
TRINITY_DN58544_c0_g1	down
TRINITY_DN3861_c0_g1	up	XP_022248044.1(folylpolyglutamate synthase, mitochondrial-like isoform X1 [Limulus polyphemus])
TRINITY_DN15721_c0_g2	down
TRINITY_DN9601_c2_g1	up	XP_013783952.1(serine/threonine-protein kinase pim-1-like [Limulus polyphemus])
TRINITY_DN676_c0_g2	down
TRINITY_DN42956_c0_g1	down
TRINITY_DN11543_c0_g1	down	XP_022242168.1(iroquois-class homeodomain protein IRX-6-like isoform X3 [Limulus polyphemus])
TRINITY_DN37420_c0_g1	up	XP_022240943.1(LOW QUALITY PROTEIN: annexin-B12-like [Limulus polyphemus])
TRINITY_DN35449_c0_g2	up	XP_022254948.1(uncharacterized protein LOC106470617, partial [Limulus polyphemus])
TRINITY_DN7583_c0_g1	up	XP_013787424.1(grpE protein homolog 1, mitochondrial-like [Limulus polyphemus])
TRINITY_DN17124_c1_g3	down
TRINITY_DN802_c0_g2	up	XP_029209166.1(uncharacterized protein LOC114972911 [Acropora millepora])
TRINITY_DN718_c0_g1	up
TRINITY_DN4707_c0_g2	down	XP_023212009.1(uncharacterized protein LOC111614875 [Centruroides sculpturatus])
TRINITY_DN4260_c0_g1	up	XP_013789596.1(myeloid leukemia factor 2-like [Limulus polyphemus])
TRINITY_DN5132_c0_g1	up	XP_013777911.1(mitochondrial inner membrane protease ATP23 homolog isoform X1 [Limulus polyphemus])
TRINITY_DN25957_c0_g1	down	XP_022246978.1(FERM domain-containing protein 4A-like [Limulus polyphemus])
TRINITY_DN6432_c0_g2	down	XP_022251521.1(LOW QUALITY PROTEIN: collagen alpha-1(I) chain-like [Limulus polyphemus])
TRINITY_DN6262_c0_g1	down
TRINITY_DN187_c0_g1	down	XP_013784638.1(uncharacterized protein LOC106468740 isoform X1 [Limulus polyphemus] )
TRINITY_DN1796_c0_g1	down	XP_022247378.1(SWI/SNF-related matrix-associated actin-dependent regulator of chromatin subfamily D member 3-like isoform X1 [Limulus polyphemus] )
TRINITY_DN61736_c0_g1	up	XP_013781077.1(hsp70-Hsp90 organizing protein 1-like isoform X1 [Limulus polyphemus])
TRINITY_DN3138_c4_g2	up
TRINITY_DN7170_c0_g1	down
TRINITY_DN26501_c0_g1	up
TRINITY_DN40185_c0_g2	down
TRINITY_DN76402_c0_g1	up	XP_022249706.1(cadherin-86C-like [Limulus polyphemus])
TRINITY_DN2824_c0_g2	down	XP_013781603.2(DNA replication complex GINS protein SLD5-like isoform X1 [Limulus polyphemus] )
TRINITY_DN14200_c0_g2	up	XP_013787079.1(THUMP domain-containing protein 3-like isoform X1 [Limulus polyphemus])
TRINITY_DN49_c0_g1	down	XP_022242845.1(spectrin alpha chain-like isoform X1 [Limulus polyphemus])
TRINITY_DN169_c5_g1	up	XP_022239457.1(ATP-binding cassette sub-family A member 1-like [Limulus polyphemus] )
TRINITY_DN52228_c0_g2	down	XP_013783612.1(gamma-interferon-inducible lysosomal thiol reductase-like isoform X1 [Limulus polyphemus])
TRINITY_DN3988_c0_g1	up	XP_022251658.1(1-phosphatidylinositol 3-phosphate 5-kinase-like, partial [Limulus polyphemus])
TRINITY_DN52575_c0_g1	down
TRINITY_DN4015_c0_g1	down	XP_022248091.1(iroquois-class homeodomain protein irx-3-like [Limulus polyphemus])
TRINITY_DN12095_c1_g1	up
TRINITY_DN37974_c0_g1	up	XP_013777382.1(sodium-dependent phosphate transport protein 2B-like [Limulus polyphemus])
TRINITY_DN3776_c0_g1	down	XP_022248283.1(solute carrier family 22 member 15-like [Limulus polyphemus])
TRINITY_DN3943_c0_g1	up	XP_013789001.1(tetratricopeptide repeat protein 28-like [Limulus polyphemus])
TRINITY_DN296_c1_g1	up
TRINITY_DN3139_c0_g1	up
TRINITY_DN11883_c0_g1	up	XP_022237820.1(lipopolysaccharide-induced tumor necrosis factor-alpha factor homolog isoform X2 [Limulus polyphemus] )
TRINITY_DN81464_c0_g1	down
TRINITY_DN554_c0_g1	down	XP_022248471.1(venom protein 59.1-like [Limulus polyphemus])
TRINITY_DN18701_c0_g2	down	XP_013784486.1(AP-5 complex subunit mu-1-like isoform X1 [Limulus polyphemus] )
TRINITY_DN5051_c0_g1	up	XP_013788307.1(putative glutathione-specific gamma-glutamylcyclotransferase 2 [Limulus polyphemus])
TRINITY_DN1773_c0_g1	down	XP_022239113.1(Down syndrome cell adhesion molecule-like protein Dscam2 isoform X1 [Limulus polyphemus])
TRINITY_DN73_c1_g3	up
TRINITY_DN58275_c0_g3	down	XP_022238745.1(LOW QUALITY PROTEIN: reelin-like [Limulus polyphemus])
TRINITY_DN3655_c1_g1	up	XP_013779240.1(suppressor of cytokine signaling 2-like [Limulus polyphemus] )
TRINITY_DN6261_c0_g1	up	XP_013791727.1(solute carrier family 25 member 51-like [Limulus polyphemus])
TRINITY_DN47123_c0_g1	up	XP_022256919.1(innexin shaking-B-like, partial [Limulus polyphemus])
TRINITY_DN8201_c1_g1	up	KMQ83189.1(paired box protein and transposase domain containing protein [Lasius niger])
TRINITY_DN14623_c0_g1	down	XP_013786172.1(nesprin-2-like [Limulus polyphemus])
TRINITY_DN3252_c0_g1	up	XP_013772717.1(homeobox protein Hox-C6-like [Limulus polyphemus])
TRINITY_DN9356_c0_g1	up	XP_013777859.1(ADP-ribosylation factor-like protein 8B [Limulus polyphemus])
TRINITY_DN9640_c0_g1	up	XP_022258189.1(solute carrier family 15 member 1-like [Limulus polyphemus])
TRINITY_DN3271_c0_g2	up
TRINITY_DN34607_c0_g1	up	XP_013794853.1(transmembrane protein 178B-like [Limulus polyphemus])
TRINITY_DN2217_c0_g1	up	XP_022237083.1(organic cation transporter protein-like, partial [Limulus polyphemus])
TRINITY_DN1082_c1_g1	up	XP_022239887.1(transcription factor Sp4-like isoform X1 [Limulus polyphemus] )
TRINITY_DN19212_c2_g1	up	XP_022258504.1(leukocyte elastase inhibitor A-like [Limulus polyphemus])
TRINITY_DN1872_c0_g1	up	XP_013787425.1(ets DNA-binding protein pokkuri-like [Limulus polyphemus])
TRINITY_DN15873_c0_g1	up
TRINITY_DN14788_c0_g2	down	XP_013791344.1(TBC1 domain family member 30-like [Limulus polyphemus])
TRINITY_DN9189_c0_g2	down
TRINITY_DN937_c4_g1	down
TRINITY_DN38517_c0_g1	down
TRINITY_DN36617_c0_g1	down
TRINITY_DN68618_c0_g2	up	XP_022241447.1(uncharacterized protein LOC106459288 isoform X1 [Limulus polyphemus] )
TRINITY_DN3048_c0_g1	up
TRINITY_DN1550_c0_g5	down	XP_013773637.1(actin, clone 403-like [Limulus polyphemus] )
TRINITY_DN9258_c0_g1	up	XP_013793750.1(cytochrome c [Limulus polyphemus])
TRINITY_DN62728_c0_g2	up	XP_022242656.1(LOW QUALITY PROTEIN: major facilitator superfamily domain-containing protein 1-like [Limulus polyphemus])
TRINITY_DN4562_c0_g1	up	XP_022236935.1(rRNA 2'-O-methyltransferase fibrillarin-like isoform X2 [Limulus polyphemus])
TRINITY_DN2292_c0_g1	down	XP_022247022.1(protein arginine N-methyltransferase 6-like [Limulus polyphemus])
TRINITY_DN120_c2_g1	up
TRINITY_DN1264_c0_g1	down	XP_013780066.1(uncharacterized protein LOC106464466 [Limulus polyphemus])
TRINITY_DN223_c0_g1	down	XP_013779573.1(uncharacterized protein LOC106464015 [Limulus polyphemus] )
TRINITY_DN4157_c0_g1	down	XP_022253847.1(anoctamin-1-like isoform X1 [Limulus polyphemus] )
TRINITY_DN6558_c0_g1	up	XP_013785627.1(uncharacterized protein LOC106469668 [Limulus polyphemus] )
TRINITY_DN3620_c0_g1	down	XP_013784639.1(uncharacterized protein LOC106468742 [Limulus polyphemus])
TRINITY_DN2159_c0_g1	up	XP_022251167.1(adenosine kinase-like [Limulus polyphemus])
TRINITY_DN7090_c0_g1	up
TRINITY_DN73_c0_g1	up	XP_013782267.1(octopamine receptor Oamb-like [Limulus polyphemus] )
TRINITY_DN18497_c0_g2	down
TRINITY_DN6476_c1_g1	down	XP_022257394.1(small G protein signaling modulator 1-like, partial [Limulus polyphemus])
TRINITY_DN270_c0_g1	up	XP_013785116.1(F-BAR and double SH3 domains protein 2-like, partial [Limulus polyphemus])
TRINITY_DN5750_c0_g1	down	XP_022250364.1(metalloprotease TIKI1-like isoform X3 [Limulus polyphemus])
TRINITY_DN773_c1_g1	down	ROT77825.1(hypothetical protein C7M84_003484 [Penaeus vannamei])
TRINITY_DN81416_c0_g1	down	XP_013781222.1(uncharacterized protein LOC106465543 [Limulus polyphemus])
TRINITY_DN2529_c0_g1	up
TRINITY_DN657_c0_g1	down	XP_013790602.1(uncharacterized protein LOC106474455 [Limulus polyphemus])
TRINITY_DN895_c1_g1	down
TRINITY_DN10115_c0_g1	up
TRINITY_DN84_c0_g1	up	XP_013772496.1(Krueppel-like factor 5 [Limulus polyphemus])
TRINITY_DN6203_c0_g2	down
TRINITY_DN25999_c0_g1	down
TRINITY_DN392_c0_g1	up	XP_013780523.1(meteorin-like protein [Limulus polyphemus])
TRINITY_DN1098_c0_g1	down	XP_013775299.2(uncharacterized protein LOC106460159 [Limulus polyphemus])
TRINITY_DN4575_c0_g3	up	XP_013789662.1(growth hormone-inducible transmembrane protein-like [Limulus polyphemus])
TRINITY_DN39087_c0_g2	down	XP_022243241.1(extracellular serine/threonine protein CG31145-like [Limulus polyphemus] )
TRINITY_DN10441_c0_g1	up	XP_022240552.1(semaphorin-5A-like isoform X1 [Limulus polyphemus] )
TRINITY_DN7540_c0_g1	up	XP_022235415.1(uncharacterized protein LOC111083294 [Limulus polyphemus])
TRINITY_DN6370_c0_g3	up
TRINITY_DN800_c0_g2	up	XP_022257114.1(ectonucleoside triphosphate diphosphohydrolase 5-like isoform X1 [Limulus polyphemus])
TRINITY_DN31062_c0_g2	up	XP_022252307.1(BTB/POZ domain-containing protein 2-like isoform X2 [Limulus polyphemus])
TRINITY_DN433_c0_g1	up	XP_013789987.1(innexin inx2-like [Limulus polyphemus])
TRINITY_DN23835_c0_g1	up	XP_025091773.1(kunitz-type serine protease inhibitor 2-like [Pomacea canaliculata] )
TRINITY_DN475_c0_g1	down	XP_013781202.1(arylsulfatase B-like isoform X1 [Limulus polyphemus])
TRINITY_DN21513_c0_g2	up
TRINITY_DN27270_c0_g2	down	XP_022258891.1(ADAMTS-like protein 1 isoform X2 [Limulus polyphemus])
TRINITY_DN15855_c0_g1	up	XP_013778300.1(protein Skeletor, isoforms B/C-like [Limulus polyphemus])
TRINITY_DN7406_c0_g1	down
TRINITY_DN12784_c0_g1	up	XP_013782604.1(leukocyte elastase inhibitor-like [Limulus polyphemus])
TRINITY_DN53033_c0_g1	up	BAE44197.1(cuticular protein [Tachypleus tridentatus])
TRINITY_DN2512_c0_g1	down
TRINITY_DN7743_c0_g1	down	XP_023236605.1(protein tyrosine phosphatase domain-containing protein 1-like isoform X1 [Centruroides sculpturatus] )
TRINITY_DN9474_c0_g1	down
TRINITY_DN7107_c0_g1	up	XP_013774318.1(serpin B6-like [Limulus polyphemus])
TRINITY_DN69831_c0_g3	down	XP_013774924.1(cAMP-specific 3',5'-cyclic phosphodiesterase, isoforms N/G-like isoform X1 [Limulus polyphemus])
TRINITY_DN2407_c0_g1	up	XP_022238860.1(5-phosphohydroxy-L-lysine phospho-lyase-like [Limulus polyphemus])
TRINITY_DN11721_c0_g2	up
TRINITY_DN6714_c0_g1	down	XP_013779632.2(runt-related transcription factor 1-like [Limulus polyphemus])
TRINITY_DN1360_c0_g1	down	XP_013772151.1(double-stranded RNA-binding protein Staufen homolog 2-like isoform X3 [Limulus polyphemus])
TRINITY_DN7395_c0_g1	down	XP_013775883.1(cold shock domain-containing protein E1-like [Limulus polyphemus])
TRINITY_DN4567_c0_g1	down
TRINITY_DN5033_c0_g1	up	XP_013772206.1(solute carrier family 35 member B1-like isoform X1 [Limulus polyphemus])
TRINITY_DN25291_c0_g1	up	XP_013779857.1(frizzled-4-like [Limulus polyphemus])
TRINITY_DN56656_c0_g1	down
TRINITY_DN5672_c0_g1	up	XP_013779240.1(suppressor of cytokine signaling 2-like [Limulus polyphemus] )
TRINITY_DN321_c0_g1	down	XP_013779727.1(uncharacterized protein LOC106464153 isoform X1 [Limulus polyphemus])
TRINITY_DN5234_c0_g1	down	XP_015924695.1(adenylate cyclase type 2 [Parasteatoda tepidariorum])
TRINITY_DN593_c0_g1	up	XP_013775238.1(inositol-trisphosphate 3-kinase homolog isoform X2 [Limulus polyphemus])
TRINITY_DN1768_c0_g4	down
TRINITY_DN900_c0_g1	down	XP_013777354.2(uncharacterized protein LOC106462028 [Limulus polyphemus])
TRINITY_DN4356_c0_g1	up	XP_013778498.1(reticulocyte binding protein 2 homolog b-like isoform X1 [Limulus polyphemus])
TRINITY_DN5301_c0_g1	down	AAF74774.1(LPS-binding protein [Tachypleus tridentatus])
TRINITY_DN8974_c0_g1	up	XP_013787089.2(ATP-dependent RNA helicase DDX39A, partial [Limulus polyphemus])
TRINITY_DN560_c0_g2	up
TRINITY_DN5475_c0_g1	up
TRINITY_DN47683_c0_g1	down	XP_022242989.1(forkhead box protein P1-like isoform X1 [Limulus polyphemus])
TRINITY_DN566_c2_g1	down
TRINITY_DN1803_c0_g1	down	KDR15750.1(Nuclear protein 1 [Zootermopsis nevadensis])
TRINITY_DN913_c0_g2	down	XP_013788960.1(uncharacterized protein LOC106472839 [Limulus polyphemus])
TRINITY_DN446_c1_g1	up
TRINITY_DN5539_c0_g1	up
TRINITY_DN24393_c0_g3	up	XP_013772666.1(neuroglian-like [Limulus polyphemus] )
TRINITY_DN4484_c0_g1	up
TRINITY_DN1728_c0_g1	down	BAE79252.1(keratinoxin [Tachypleus tridentatus])
TRINITY_DN8350_c1_g1	down
TRINITY_DN21884_c0_g1	up	XP_022252481.1(tubulin alpha-8 chain-like [Limulus polyphemus])
TRINITY_DN15314_c0_g1	down	XP_022236639.1(solute carrier family 35 member G1-like [Limulus polyphemus])
TRINITY_DN34781_c0_g1	down	XP_013789703.1(adipocyte plasma membrane-associated protein-like, partial [Limulus polyphemus])
TRINITY_DN1967_c0_g1	up	XP_013772014.1(lysophospholipid acyltransferase 5-like isoform X1 [Limulus polyphemus] )
TRINITY_DN2056_c1_g1	down	BAA13312.1(limulus factor D [Tachypleus tridentatus])
TRINITY_DN8082_c0_g1	up	XP_022237891.1(growth arrest-specific protein 2-like [Limulus polyphemus])
TRINITY_DN4856_c0_g1	up	XP_013779152.1(transmembrane protein 104-like [Limulus polyphemus])
TRINITY_DN1812_c0_g1	down	XP_013781158.1(slit homolog 1 protein-like [Limulus polyphemus])
TRINITY_DN12912_c0_g1	up
TRINITY_DN10066_c0_g1	down	KOF68074.1(hypothetical protein OCBIM_22008183mg [Octopus bimaculoides])
TRINITY_DN1742_c0_g5	up
TRINITY_DN11654_c0_g2	down	XP_013772479.1(uncharacterized protein LOC106457588 [Limulus polyphemus])
TRINITY_DN1221_c0_g1	down	XP_022244089.1(uncharacterized protein LOC106461422 isoform X1 [Limulus polyphemus])
TRINITY_DN1988_c0_g1	down
TRINITY_DN5883_c0_g2	up
TRINITY_DN25224_c0_g1	up	XP_013775369.1(60 kDa heat shock protein, mitochondrial-like [Limulus polyphemus])
TRINITY_DN927_c1_g4	down
TRINITY_DN83759_c0_g1	up	XP_013791392.1(notch-regulated ankyrin repeat-containing protein-like, partial [Limulus polyphemus])
TRINITY_DN9700_c0_g4	down	XP_023242466.1(pre-mRNA-splicing factor SPF27-like [Centruroides sculpturatus])
TRINITY_DN3700_c0_g1	up	XP_013790057.1(serine/threonine-protein kinase pelle-like, partial [Limulus polyphemus])
TRINITY_DN1759_c0_g5	up	XP_013783043.1(14-3-3 protein zeta-like [Limulus polyphemus])
TRINITY_DN3887_c0_g1	down	XP_013789440.1(uncharacterized protein LOC106473302 [Limulus polyphemus] )
TRINITY_DN2933_c0_g1	up	XP_013794303.2(integrin beta-PS-like [Limulus polyphemus])
TRINITY_DN3993_c0_g1	up	XP_022242606.1(LIM/homeobox protein Lhx1-like, partial [Limulus polyphemus])
TRINITY_DN52550_c0_g1	up	XP_013787426.1(carbonic anhydrase 6-like, partial [Limulus polyphemus])
TRINITY_DN1672_c0_g1	up	XP_013784559.2(serpin B6-like [Limulus polyphemus])
TRINITY_DN5182_c1_g2	up	XP_013772398.1(uncharacterized protein LOC106457518 isoform X1 [Limulus polyphemus])
TRINITY_DN35593_c0_g1	down	XP_022249769.1(sodium/calcium exchanger 3-like [Limulus polyphemus])
TRINITY_DN5534_c0_g1	up	XP_023220844.1(solute carrier family 22 member 5-like isoform X2 [Centruroides sculpturatus])
TRINITY_DN9187_c0_g1	up	XP_013794872.1(ribulose-phosphate 3-epimerase-like [Limulus polyphemus])
TRINITY_DN9288_c0_g1	down
TRINITY_DN2962_c0_g2	down	XP_022249647.1(uncharacterized protein LOC106465977 isoform X1 [Limulus polyphemus])
TRINITY_DN10482_c0_g1	up	XP_022245545.1(protein turtle-like isoform X1 [Limulus polyphemus])
TRINITY_DN25697_c0_g2	down	XP_013771963.1(isocitrate dehydrogenase [NADP], mitochondrial-like [Limulus polyphemus])
TRINITY_DN28916_c0_g2	up	XP_013775181.1(uncharacterized protein LOC106460044 [Limulus polyphemus])
TRINITY_DN5113_c0_g2	up	XP_022243231.1(glutamate receptor ionotropic, kainate 2-like isoform X1 [Limulus polyphemus])
TRINITY_DN5354_c0_g1	up	XP_023235607.1(suppressor of SWI4 1 homolog [Centruroides sculpturatus])
TRINITY_DN10733_c0_g2	down
TRINITY_DN8502_c0_g1	down	XP_022248206.1(sodium- and chloride-dependent GABA transporter 1-like [Limulus polyphemus])
TRINITY_DN89_c0_g1	up	XP_022237655.1(ubiquitin-conjugating enzyme E2-17 kDa-like [Limulus polyphemus])
TRINITY_DN4786_c0_g1	up	XP_013787906.2(monocarboxylate transporter 9-like [Limulus polyphemus] )
TRINITY_DN55892_c1_g1	down	XP_022242202.1(dual 3',5'-cyclic-AMP and -GMP phosphodiesterase 11-like isoform X1 [Limulus polyphemus])
TRINITY_DN15503_c1_g1	down
TRINITY_DN7174_c0_g2	up	XP_013773320.1(hydroxyacylglutathione hydrolase, mitochondrial-like [Limulus polyphemus])
TRINITY_DN74746_c0_g1	down	XP_002400004.1(growth hormone-inducible soluble protein, putative [Ixodes scapularis] )
TRINITY_DN1198_c0_g1	up	XP_013786664.1(ras-related protein Rab-1A [Limulus polyphemus])
TRINITY_DN501_c4_g1	up	XP_013776189.1(CD151 antigen-like [Limulus polyphemus] )
TRINITY_DN51389_c0_g1	down
TRINITY_DN44952_c0_g1	up
TRINITY_DN13226_c0_g1	up	XP_013794556.1(large neutral amino acids transporter small subunit 2-like [Limulus polyphemus])
TRINITY_DN879_c0_g1	up	XP_013772959.2(uncharacterized protein LOC106458051 [Limulus polyphemus])
TRINITY_DN3884_c0_g1	up	XP_022256591.1(uncharacterized protein LOC106472287, partial [Limulus polyphemus])
TRINITY_DN4274_c0_g1	up	XP_013785297.1(fumarate hydratase, mitochondrial-like [Limulus polyphemus])
TRINITY_DN5768_c0_g1	up	XP_022241469.1(disabled homolog 2-interacting protein-like [Limulus polyphemus])
TRINITY_DN4533_c0_g2	down	XP_022249920.1(inactive phospholipase C-like protein 2 [Limulus polyphemus])
TRINITY_DN47216_c0_g1	up
TRINITY_DN6012_c0_g2	down	XP_022237458.1(zinc finger E-box-binding homeobox 1-like isoform X2 [Limulus polyphemus])
TRINITY_DN1214_c0_g1	up	XP_013772652.1(CDC42 small effector protein 2-like [Limulus polyphemus])
TRINITY_DN4320_c0_g1	up	XP_013774308.1(uncharacterized protein LOC106459255 [Limulus polyphemus])
TRINITY_DN1568_c0_g1	up	XP_022239842.1(glutathione S-transferase 1-1-like [Limulus polyphemus])
TRINITY_DN1521_c3_g3	down
TRINITY_DN2901_c0_g2	down	XP_022238479.1(uncharacterized protein LOC111085209 [Limulus polyphemus])
TRINITY_DN16006_c0_g1	up	XP_022258732.1(gamma-glutamyltranspeptidase 1-like isoform X1 [Limulus polyphemus])
TRINITY_DN15437_c0_g1	up	XP_022245167.1(uncharacterized protein LOC111086475 [Limulus polyphemus])
TRINITY_DN73376_c0_g3	up	XP_022235357.1(ribosome biogenesis protein BRX1 homolog [Limulus polyphemus])
TRINITY_DN4885_c0_g1	up
TRINITY_DN162_c5_g1	up	XP_013783119.1(E3 ubiquitin-protein ligase RBBP6-like isoform X1 [Limulus polyphemus])
TRINITY_DN3534_c0_g1	down	XP_022248661.1(uncharacterized protein LOC106465116, partial [Limulus polyphemus])
TRINITY_DN4543_c0_g1	up
TRINITY_DN7116_c0_g1	up	XP_013784546.1(solute carrier family 25 member 44-like [Limulus polyphemus] )
TRINITY_DN69339_c0_g4	down	XP_013790957.1(uncharacterized protein LOC106474813 [Limulus polyphemus])
TRINITY_DN626_c1_g1	up	XP_022237937.1(UPF0729 protein GD16342-like [Limulus polyphemus])
TRINITY_DN6873_c0_g1	down	XP_022248096.1(Down syndrome cell adhesion molecule-like protein Dscam2, partial [Limulus polyphemus])
TRINITY_DN414_c0_g3	up	XP_022257199.1(sodium-dependent proline transporter-like, partial [Limulus polyphemus])
TRINITY_DN3346_c0_g1	down
TRINITY_DN1868_c0_g1	up	XP_013792299.1(ras-like protein 2 [Limulus polyphemus])
TRINITY_DN9189_c0_g1	down	XP_022242057.1(uncharacterized protein LOC111085850 isoform X2 [Limulus polyphemus] )
TRINITY_DN37733_c0_g1	up	XP_022257598.1(uncharacterized protein LOC106473456 [Limulus polyphemus])
TRINITY_DN67898_c0_g1	down	XP_022239300.1(cadherin-23-like [Limulus polyphemus])
TRINITY_DN3944_c0_g2	down	XP_022256850.1(acyl-coenzyme A synthetase ACSM3, mitochondrial-like [Limulus polyphemus])
TRINITY_DN54995_c0_g1	up
TRINITY_DN28462_c0_g1	up
TRINITY_DN1281_c0_g1	down
TRINITY_DN2330_c0_g1	down	XP_022251234.1(synaptonemal complex protein 2-like [Limulus polyphemus])
TRINITY_DN4779_c0_g2	up	XP_022240862.1(protein Wnt-5b-like [Limulus polyphemus])
TRINITY_DN7340_c0_g1	up	XP_022245557.1(histone acetyltransferase KAT6A-like isoform X2 [Limulus polyphemus])
TRINITY_DN1529_c0_g1	up	XP_013784205.1(uncharacterized protein C19orf60 homolog [Limulus polyphemus])
TRINITY_DN2190_c1_g1	down	XP_022240586.1(LOW QUALITY PROTEIN: uncharacterized protein LOC106458609 [Limulus polyphemus])
TRINITY_DN3049_c0_g2	down	XP_022237824.1(thyrostimulin beta-5 subunit-like [Limulus polyphemus])
TRINITY_DN706_c0_g1	down
TRINITY_DN74674_c0_g2	down	XP_022254485.1(uncharacterized protein LOC111088485 [Limulus polyphemus])
TRINITY_DN4016_c0_g1	down	XP_013781838.1(zonadhesin-like [Limulus polyphemus])
TRINITY_DN3372_c0_g1	up	XP_022244546.1(ephrin type-B receptor 1-B-like isoform X1 [Limulus polyphemus])
TRINITY_DN7263_c0_g1	up	XP_013788073.1(phospholipid-transporting ATPase ID-like [Limulus polyphemus] )
TRINITY_DN19610_c0_g1	up	XP_022240215.1(nephrin-like isoform X1 [Limulus polyphemus])
TRINITY_DN11913_c1_g1	up
TRINITY_DN15544_c1_g1	down	XP_013790695.1(triosephosphate isomerase [Limulus polyphemus])
TRINITY_DN3379_c0_g2	down	XP_013789562.1(follistatin-related protein 1-like [Limulus polyphemus])
TRINITY_DN1436_c0_g1	up	XP_013775806.1(uncharacterized protein LOC106460627 [Limulus polyphemus] )
TRINITY_DN5980_c0_g1	down	XP_022236098.1(uncharacterized protein LOC111083725 [Limulus polyphemus])
TRINITY_DN1895_c0_g1	up	XP_022257948.1(ADP-ribosylation factor-like protein 15 [Limulus polyphemus] )
TRINITY_DN9969_c0_g1	down	KFM66679.1(hypothetical protein X975_10843, partial [Stegodyphus mimosarum])
TRINITY_DN8098_c0_g1	up	XP_022239139.1(uncharacterized protein LOC106457481 isoform X1 [Limulus polyphemus])
TRINITY_DN435_c3_g1	down
TRINITY_DN10572_c0_g1	down
TRINITY_DN18783_c0_g1	down
TRINITY_DN78802_c0_g1	down	XP_013776863.1(phospholipid phosphatase-related protein type 1-like [Limulus polyphemus])
TRINITY_DN14124_c0_g1	up	XP_013789468.1(suppressor of cytokine signaling 2-like [Limulus polyphemus])
TRINITY_DN9546_c3_g1	up
TRINITY_DN24546_c0_g1	down
TRINITY_DN18928_c0_g1	up	XP_013783720.1(mpv17-like protein 2 [Limulus polyphemus] )
TRINITY_DN443_c0_g1	up	XP_013771861.1(chloride channel protein 2-like [Limulus polyphemus])
TRINITY_DN24967_c0_g1	down	XP_013789426.1(carbonyl reductase family member 4-like isoform X1 [Limulus polyphemus])
TRINITY_DN7205_c0_g2	up
TRINITY_DN20137_c1_g1	down
TRINITY_DN6399_c1_g1	down	XP_013784970.1(arfaptin-2-like [Limulus polyphemus] )
TRINITY_DN10906_c0_g1	up	XP_013791632.1(10 kDa heat shock protein, mitochondrial-like [Limulus polyphemus])
TRINITY_DN3638_c0_g1	down
TRINITY_DN22764_c0_g1	up	XP_022249523.1(valine--tRNA ligase-like [Limulus polyphemus])
TRINITY_DN192_c4_g1	up
TRINITY_DN5782_c0_g1	down	XP_013784967.1(pancreatic alpha-amylase-like isoform X1 [Limulus polyphemus] )
TRINITY_DN9524_c1_g1	down	XP_022252771.1(solute carrier family 35 member F6-like [Limulus polyphemus])
TRINITY_DN1217_c1_g1	up	XP_022256055.1(runt-related transcription factor 3-like isoform X1 [Limulus polyphemus])
TRINITY_DN2909_c1_g3	up
TRINITY_DN53_c1_g1	up	XP_013791751.1(uncharacterized protein LOC106475620 [Limulus polyphemus])
TRINITY_DN1672_c0_g2	up
TRINITY_DN9942_c0_g1	up	XP_013773197.1(DNA-directed RNA polymerases I and III subunit RPAC1-like isoform X1 [Limulus polyphemus])
TRINITY_DN1422_c0_g1	down
TRINITY_DN14025_c0_g2	down	XP_022253014.1(hemicentin-1-like isoform X4 [Limulus polyphemus])
TRINITY_DN11419_c0_g1	up	XP_013785953.2(U3 small nucleolar RNA-interacting protein 2-like [Limulus polyphemus])
TRINITY_DN674_c0_g1	down	XP_022255749.1(protein TMEPAI-like, partial [Limulus polyphemus])
TRINITY_DN9120_c0_g1	down	XP_022247630.1(uncharacterized protein LOC106464215, partial [Limulus polyphemus])
TRINITY_DN2783_c0_g1	up	XP_022257598.1(uncharacterized protein LOC106473456 [Limulus polyphemus])
TRINITY_DN21007_c0_g1	up
TRINITY_DN43509_c0_g1	up	XP_022250996.1(plasma membrane-associated cation-binding protein 2-like [Limulus polyphemus])
TRINITY_DN3326_c0_g1	up	XP_022256310.1(tetraspanin-17-like [Limulus polyphemus])
TRINITY_DN24132_c1_g1	down
TRINITY_DN2213_c0_g1	down	XP_013788089.2(disabled homolog 2-interacting protein-like isoform X1 [Limulus polyphemus])
TRINITY_DN54664_c0_g1	up	XP_022241016.1(uncharacterized protein LOC111085658 [Limulus polyphemus])
TRINITY_DN890_c0_g2	up	AHN53411.1(transposase [Nuttalliella namaqua])
TRINITY_DN6264_c0_g1	down
TRINITY_DN1247_c0_g2	up	XP_013776308.1(myeloid differentiation primary response protein MyD88-like [Limulus polyphemus] )
TRINITY_DN18457_c0_g1	down	XP_022234998.1(uncharacterized protein LOC106475082 [Limulus polyphemus])
TRINITY_DN4534_c0_g1	down
TRINITY_DN15307_c0_g1	down
TRINITY_DN551_c1_g1	up	XP_011671409.1(PREDICTED: uncharacterized protein LOC105441715 [Strongylocentrotus purpuratus])
TRINITY_DN60452_c0_g1	up	XP_013786596.2(metallophosphoesterase domain-containing protein 1-like isoform X1 [Limulus polyphemus] )
TRINITY_DN14167_c0_g1	up
TRINITY_DN12377_c0_g1	down
TRINITY_DN8412_c1_g1	up	XP_013774738.2(hairy/enhancer-of-split related with YRPW motif protein-like [Limulus polyphemus])
TRINITY_DN2083_c0_g1	up	XP_013788339.1(unconventional myosin-VI-like [Limulus polyphemus] )
TRINITY_DN35627_c0_g1	up
TRINITY_DN17412_c0_g4	down
TRINITY_DN942_c0_g1	down	XP_022249474.1(collagen alpha-1(I) chain-like isoform X2 [Limulus polyphemus] )
TRINITY_DN4151_c0_g2	up	XP_013788567.1(major facilitator superfamily domain-containing protein 12-like [Limulus polyphemus] )
TRINITY_DN906_c0_g2	down	XP_022245107.1(uncharacterized protein LOC106462208 [Limulus polyphemus])
TRINITY_DN18087_c0_g4	up
TRINITY_DN73_c1_g2	up	KZS15081.1(Syntaxin [Daphnia magna])
TRINITY_DN2661_c0_g1	up	XP_013777680.1(uncharacterized protein LOC106462321 isoform X1 [Limulus polyphemus])
TRINITY_DN1550_c0_g4	down	XP_013788449.1(actin-3 [Limulus polyphemus] )
TRINITY_DN33377_c0_g3	up	XP_013791698.2(methylmalonic aciduria and homocystinuria type D homolog, mitochondrial-like [Limulus polyphemus])
TRINITY_DN45370_c0_g1	up	XP_022243338.1(sodium-dependent nutrient amino acid transporter 1-like [Limulus polyphemus])
TRINITY_DN12467_c0_g1	down
TRINITY_DN13210_c0_g1	up	XP_013785213.1(ileal sodium/bile acid cotransporter-like [Limulus polyphemus])
TRINITY_DN17422_c0_g1	up	XP_022246929.1(proline-rich protein 5-like [Limulus polyphemus])
TRINITY_DN9609_c3_g1	up	XP_013787111.1(perivitellin-2 67 kDa subunit-like [Limulus polyphemus])
TRINITY_DN14481_c0_g2	up	XP_013794159.1(uncharacterized protein KIAA0513-like [Limulus polyphemus])
TRINITY_DN670_c2_g1	up	APO36713.1(heat shock protein 70-2393 [Haemaphysalis flava])
TRINITY_DN83679_c0_g1	down	XP_011680545.1(PREDICTED: DNA primase small subunit-like [Strongylocentrotus purpuratus])
TRINITY_DN5939_c0_g1	up	XP_013778347.1(uridine phosphorylase 1-like [Limulus polyphemus])
TRINITY_DN1756_c0_g1	up
TRINITY_DN9648_c0_g1	up	XP_013783352.1(reticulon-1-A-like [Limulus polyphemus])
TRINITY_DN22305_c0_g2	down
TRINITY_DN28156_c0_g1	down
TRINITY_DN9238_c0_g1	up	XP_022249640.1(probable rRNA-processing protein EBP2 isoform X2 [Limulus polyphemus])
TRINITY_DN21364_c0_g2	down	XP_022250491.1(zinc finger protein 768-like [Limulus polyphemus] )
TRINITY_DN1144_c0_g1	down
TRINITY_DN5404_c0_g1	down	XP_013781893.1(HRAS-like suppressor 3 [Limulus polyphemus])
TRINITY_DN28585_c1_g1	up	XP_013776196.1(ragulator complex protein LAMTOR2-like isoform X1 [Limulus polyphemus] )
TRINITY_DN2563_c3_g1	up	XP_022258238.1(tyrosine-protein kinase RYK-like [Limulus polyphemus])
TRINITY_DN2358_c0_g1	down	XP_023220747.1(alpha-N-acetylglucosaminidase-like [Centruroides sculpturatus])
TRINITY_DN47072_c0_g2	up	XP_013792073.1(uncharacterized protein LOC106475944 [Limulus polyphemus])
TRINITY_DN6230_c1_g2	up	XP_013786728.1(histone-lysine N-methyltransferase SETMAR-like [Limulus polyphemus])
TRINITY_DN15645_c0_g1	up	XP_013773995.1(chloride intracellular channel exc-4-like [Limulus polyphemus])
TRINITY_DN42560_c0_g1	down	XP_013789465.1(uncharacterized protein LOC106473329 isoform X2 [Limulus polyphemus])
TRINITY_DN15944_c0_g2	up	XP_013790351.1(uncharacterized protein LOC106474170 isoform X1 [Limulus polyphemus])
TRINITY_DN56547_c0_g1	up	XP_013785723.1(uncharacterized protein LOC106469760 [Limulus polyphemus] )
TRINITY_DN926_c0_g2	up
TRINITY_DN4024_c0_g1	up	XP_022243207.1(protein deadpan-like [Limulus polyphemus])
TRINITY_DN11006_c0_g1	up	XP_022246835.1(serine/threonine-protein kinase 32B-like isoform X2 [Limulus polyphemus])
TRINITY_DN1749_c0_g2	up	XP_974360.1(PREDICTED: 60S ribosomal protein L23 [Tribolium castaneum] )
TRINITY_DN4134_c0_g1	up	XP_013777734.1(V-type proton ATPase subunit G-like [Limulus polyphemus])
TRINITY_DN1499_c0_g1	up	XP_013781638.1(pyruvate kinase PKM-like isoform X1 [Limulus polyphemus])
TRINITY_DN43731_c0_g1	up	KOC63608.1(Histone-lysine N-methyltransferase SETMAR [Habropoda laboriosa])
TRINITY_DN5700_c0_g1	up
TRINITY_DN47271_c0_g2	up	XP_013773333.1(glutamate-rich WD repeat-containing protein 1-like [Limulus polyphemus])
TRINITY_DN4942_c0_g2	down
TRINITY_DN6716_c0_g2	down	XP_022239783.1(lactoperoxidase-like, partial [Limulus polyphemus])
TRINITY_DN8504_c0_g1	down	XP_022253391.1(uncharacterized protein LOC106469232, partial [Limulus polyphemus])
TRINITY_DN8776_c0_g1	down
TRINITY_DN20400_c1_g1	down
TRINITY_DN7340_c0_g2	up
TRINITY_DN7411_c0_g1	down
TRINITY_DN195_c1_g2	down	XP_022239746.1(uncharacterized protein LOC106457946 [Limulus polyphemus])
TRINITY_DN17274_c0_g1	up
TRINITY_DN1331_c1_g1	down
TRINITY_DN9803_c0_g1	up	XP_021002055.1(unconventional myosin-XV [Parasteatoda tepidariorum])
TRINITY_DN3875_c0_g1	down
TRINITY_DN12193_c1_g2	up	XP_015905729.1(E3 ubiquitin-protein ligase SMURF2 [Parasteatoda tepidariorum])
TRINITY_DN81545_c0_g1	down	XP_023223804.1(uncharacterized protein LOC111625027 [Centruroides sculpturatus])
TRINITY_DN15129_c0_g1	down
TRINITY_DN1665_c2_g2	up	XP_022255102.1(uncharacterized protein LOC111088662 [Limulus polyphemus])
TRINITY_DN2022_c0_g1	down	XP_013781094.1(poly(ADP-ribose) glycohydrolase-like [Limulus polyphemus])
TRINITY_DN801_c0_g2	down	XP_022250452.1(serine/threonine-protein kinase ATR-like, partial [Limulus polyphemus])
TRINITY_DN9159_c2_g1	up
TRINITY_DN21163_c0_g4	down	XP_013792052.1(dipeptidyl peptidase 1-like [Limulus polyphemus])
TRINITY_DN15269_c0_g1	down	KFM66679.1(hypothetical protein X975_10843, partial [Stegodyphus mimosarum])
TRINITY_DN2141_c2_g2	up
TRINITY_DN1516_c0_g1	up	XP_013786531.1(dual specificity protein phosphatase 23-like [Limulus polyphemus])
TRINITY_DN381_c6_g2	down	KFM64238.1(RNA-directed DNA polymerase from mobile element jockey, partial [Stegodyphus mimosarum])
TRINITY_DN83897_c0_g1	up	CDJ26731.1(cathepsin L-like cysteine peptidase 2 protein [Tityus serrulatus])
TRINITY_DN1502_c0_g2	down	XP_022249942.1(uncharacterized protein LOC106466261 [Limulus polyphemus])
TRINITY_DN6431_c0_g2	up	XP_022257607.1(periodic tryptophan protein 2 homolog [Limulus polyphemus])
TRINITY_DN12704_c0_g1	up	XP_023209505.1(fibrillin-1-like [Centruroides sculpturatus])
TRINITY_DN1582_c0_g1	down	XP_022249931.1(uncharacterized protein LOC106466244 [Limulus polyphemus])
TRINITY_DN875_c0_g1	up
TRINITY_DN11415_c0_g1	up	XP_013784973.1(neurogenic protein big brain-like [Limulus polyphemus])
TRINITY_DN17882_c0_g3	up	XP_013794426.1(ras-related protein Rap-2a-like [Limulus polyphemus])
TRINITY_DN2416_c0_g1	down	XP_013792341.1(uncharacterized protein LOC106476220 isoform X2 [Limulus polyphemus])
TRINITY_DN408_c0_g1	down
TRINITY_DN1247_c0_g1	up	XP_013776308.1(myeloid differentiation primary response protein MyD88-like [Limulus polyphemus] )
TRINITY_DN8720_c0_g2	down	XP_013774788.1(tolloid-like protein 1 [Limulus polyphemus] )
TRINITY_DN3160_c0_g3	down
TRINITY_DN71337_c0_g1	down
TRINITY_DN314_c0_g1	up	XP_022236294.1(calsequestrin-1-like [Limulus polyphemus])
TRINITY_DN453_c0_g1	up	XP_022242329.1(actin-binding LIM protein 1-like [Limulus polyphemus])
TRINITY_DN3726_c0_g1	down	XP_013788929.1(cytochrome b561-like isoform X2 [Limulus polyphemus])
TRINITY_DN3786_c0_g2	up	XP_013776983.1(microtubule-associated protein Jupiter-like isoform X1 [Limulus polyphemus])
TRINITY_DN4831_c1_g1	down
TRINITY_DN11760_c0_g4	up
TRINITY_DN76971_c0_g1	up	XP_013790852.1(complement component 1 Q subcomponent-binding protein, mitochondrial-like [Limulus polyphemus])
TRINITY_DN1010_c0_g1	up
TRINITY_DN47032_c0_g1	down
TRINITY_DN20214_c0_g3	down	XP_013781280.1(RNA-binding protein 45-like [Limulus polyphemus])
TRINITY_DN4264_c0_g1	up	XP_022243188.1(LOW QUALITY PROTEIN: elongation factor G, mitochondrial-like [Limulus polyphemus])
TRINITY_DN18321_c0_g1	up
TRINITY_DN1698_c0_g2	down	XP_022242049.1(uncharacterized protein LOC111085850 isoform X1 [Limulus polyphemus] )
TRINITY_DN61252_c1_g2	up	XP_013778400.1(cytosol aminopeptidase-like [Limulus polyphemus])
TRINITY_DN542_c8_g4	down	PCG65901.1(hypothetical protein B5V51_8475 [Heliothis virescens])
TRINITY_DN35910_c0_g1	up	XP_013772098.1(solute carrier family 2, facilitated glucose transporter member 1-like isoform X2 [Limulus polyphemus])
TRINITY_DN19102_c0_g1	up	XP_013771692.1(techylectin-5A-like isoform X1 [Limulus polyphemus] )
TRINITY_DN21077_c0_g1	up
TRINITY_DN815_c0_g1	up	XP_022235209.1(uncharacterized protein LOC111083187 isoform X1 [Limulus polyphemus])
TRINITY_DN3565_c0_g2	up	XP_013783468.1(protein arginine N-methyltransferase 1-like [Limulus polyphemus])
TRINITY_DN1204_c0_g1	down
TRINITY_DN10285_c0_g1	up	XP_023237876.1(uncharacterized protein LOC111636780 [Centruroides sculpturatus])
TRINITY_DN808_c0_g1	down	XP_022249239.1(LOW QUALITY PROTEIN: phosphatidylinositide phosphatase SAC1-A-like [Limulus polyphemus])
TRINITY_DN4618_c0_g1	up	XP_013774711.1(ATPase family AAA domain-containing protein 3-A-like [Limulus polyphemus])
TRINITY_DN10647_c0_g1	up	XP_022247352.1(H/ACA ribonucleoprotein complex subunit 1-like [Limulus polyphemus] )
TRINITY_DN1974_c0_g1	up
TRINITY_DN118_c1_g1	down	XP_013788201.1(tubulin alpha chain-like [Limulus polyphemus])
TRINITY_DN12461_c0_g1	up	XP_013778277.1(ubiquitin-like modifier-activating enzyme 5 [Limulus polyphemus] )
TRINITY_DN16383_c0_g1	down
TRINITY_DN9435_c0_g1	up	XP_022243300.1(frizzled-5-like [Limulus polyphemus] )
TRINITY_DN35128_c0_g1	down
TRINITY_DN4446_c0_g1	up
TRINITY_DN354_c0_g1	down	XP_013794668.1(ninjurin-2-like [Limulus polyphemus])
TRINITY_DN8248_c0_g1	up	XP_013790676.1(proteasome subunit beta type-2-like [Limulus polyphemus])
TRINITY_DN5489_c1_g3	up
TRINITY_DN197_c0_g1	up	XP_026677888.1(polyubiquitin-B-like, partial [Diaphorina citri])
TRINITY_DN29875_c0_g1	down	XP_013794140.1(ras-responsive element-binding protein 1-like [Limulus polyphemus] )
TRINITY_DN258_c0_g1	up	XP_013783784.1(dihydropteridine reductase-like [Limulus polyphemus])
TRINITY_DN2255_c0_g3	down	XP_013775659.1(uncharacterized protein LOC106460499 [Limulus polyphemus])
TRINITY_DN4226_c0_g1	up	XP_013785987.2(protein phosphatase 1 regulatory subunit 3B-like [Limulus polyphemus])
TRINITY_DN773_c10_g1	down
TRINITY_DN11952_c1_g1	down	XP_013772812.1(Y-box factor homolog [Limulus polyphemus])
TRINITY_DN37_c1_g2	up	XP_013783618.1(V-type proton ATPase subunit E-like [Limulus polyphemus])
TRINITY_DN804_c0_g1	down
TRINITY_DN28635_c0_g1	down
TRINITY_DN1719_c0_g1	up	XP_013775677.1(uncharacterized protein LOC106460512 [Limulus polyphemus] )
TRINITY_DN8650_c0_g1	up
TRINITY_DN11355_c0_g1	up
TRINITY_DN3007_c0_g1	down	XP_022248885.1(E3 ubiquitin-protein ligase LRSAM1-like isoform X1 [Limulus polyphemus] )
TRINITY_DN4645_c0_g1	down
TRINITY_DN3649_c0_g3	up	XP_013786370.1(uncharacterized protein LOC106470367 [Limulus polyphemus])
TRINITY_DN960_c0_g1	up	XP_013771701.1(beta-arrestin-1-like [Limulus polyphemus])
TRINITY_DN3029_c0_g3	up	XP_013779102.1(glucose-6-phosphate 1-dehydrogenase-like isoform X1 [Limulus polyphemus])
TRINITY_DN73825_c0_g1	down
TRINITY_DN18637_c0_g1	down	XP_017493843.1(PREDICTED: voltage-dependent calcium channel type A subunit alpha-1-like, partial [Rhagoletis zephyria])
TRINITY_DN116_c1_g1	down
TRINITY_DN13344_c0_g2	up	XP_013787657.1(protein max-like isoform X2 [Limulus polyphemus])
TRINITY_DN1649_c0_g4	up	XP_013772599.1(LOW QUALITY PROTEIN: acyl-protein thioesterase 1-like [Limulus polyphemus])
TRINITY_DN29896_c0_g2	down	XP_013783325.1(heparanase-like [Limulus polyphemus])
TRINITY_DN3853_c0_g2	up
TRINITY_DN2137_c0_g1	down	XP_013791668.1(solute carrier family 35 member G1-like [Limulus polyphemus])
TRINITY_DN1379_c0_g1	up	XP_022240285.1(palmitoyltransferase ZDHHC2-like [Limulus polyphemus])
TRINITY_DN68571_c0_g1	up	XP_023219498.1(tyrosine decarboxylase-like [Centruroides sculpturatus])
TRINITY_DN639_c0_g1	down	XP_013777899.1(5'-AMP-activated protein kinase subunit gamma-like [Limulus polyphemus])
TRINITY_DN886_c0_g1	up	XP_013786636.2(alpha-2Db adrenergic receptor-like [Limulus polyphemus])
TRINITY_DN10338_c0_g4	up	XP_013775246.1(glycine--tRNA ligase-like [Limulus polyphemus])
TRINITY_DN499_c1_g1	up	XP_013779174.1(uncharacterized protein LOC106463635 [Limulus polyphemus])
TRINITY_DN26541_c0_g1	up	XP_022257744.1(uncharacterized protein LOC106473632 [Limulus polyphemus])
TRINITY_DN4833_c2_g1	down
TRINITY_DN16800_c0_g2	up	XP_013784412.1(uncharacterized protein LOC106468526 [Limulus polyphemus])
TRINITY_DN1272_c1_g1	down	XP_013787819.1(putative extracellular sulfatase Sulf-1 homolog [Limulus polyphemus])
TRINITY_DN804_c1_g1	down
TRINITY_DN1799_c0_g2	up	XP_013781403.1(multidrug resistance-associated protein 1-like [Limulus polyphemus])
TRINITY_DN2831_c0_g2	up
TRINITY_DN1962_c0_g1	up	XP_022254522.1(cyclin-related protein FAM58A-like [Limulus polyphemus])
TRINITY_DN4391_c0_g2	up	KZC10438.1(hypothetical protein WN55_01867 [Dufourea novaeangliae])
TRINITY_DN29144_c0_g1	down	XP_013791212.1(nuclear pore complex protein Nup93-like [Limulus polyphemus] )
TRINITY_DN5167_c1_g2	down	XP_013777590.1(uncharacterized protein LOC106462232 [Limulus polyphemus])
TRINITY_DN7068_c0_g1	down
TRINITY_DN18892_c0_g1	up	XP_022250093.1(transmembrane protein FAM155A-like [Limulus polyphemus])
TRINITY_DN1481_c0_g1	up
TRINITY_DN12612_c0_g1	down	XP_013782586.1(puromycin-sensitive aminopeptidase-like [Limulus polyphemus])
TRINITY_DN567_c0_g2	up	XP_013779326.1(serine/threonine-protein kinase mig-15-like isoform X2 [Limulus polyphemus])
TRINITY_DN5537_c0_g1	up	XP_022241465.1(epidermal growth factor receptor-like isoform X2 [Limulus polyphemus])
TRINITY_DN5044_c0_g1	down
TRINITY_DN5457_c0_g4	up	XP_022237086.1(midasin-like [Limulus polyphemus])
TRINITY_DN3042_c0_g1	up	XP_013792780.1(uncharacterized protein LOC106476692 [Limulus polyphemus])
TRINITY_DN8426_c0_g2	down
TRINITY_DN1284_c0_g1	up	XP_022250587.1(uncharacterized family 31 glucosidase KIAA1161-like isoform X1 [Limulus polyphemus])
TRINITY_DN15013_c0_g2	down	XP_022242223.1(uncharacterized protein LOC106460726 [Limulus polyphemus])
TRINITY_DN13391_c0_g1	down	XP_022239481.1(glycine receptor subunit alpha-2-like isoform X1 [Limulus polyphemus])
TRINITY_DN9634_c0_g1	down
TRINITY_DN73822_c0_g1	up	XP_013778951.1(lipoma HMGIC fusion partner-like 3 protein [Limulus polyphemus])
TRINITY_DN350_c1_g2	up
TRINITY_DN7178_c0_g3	up	XP_023224629.1(mitochondrial import inner membrane translocase subunit Tim10-B-like [Centruroides sculpturatus])
TRINITY_DN448_c0_g1	up	XP_022251001.1(protein ced-11-like isoform X3 [Limulus polyphemus])
TRINITY_DN4866_c0_g1	down
TRINITY_DN11907_c0_g1	up	XP_013774576.1(vesicle-associated membrane protein 7-like [Limulus polyphemus] )
TRINITY_DN7624_c0_g2	up	KMQ82439.1(transposase domain containing protein [Lasius niger])
TRINITY_DN23350_c0_g3	down	XP_022254992.1(cyclin-dependent kinase inhibitor 1B-like [Limulus polyphemus])
TRINITY_DN10879_c0_g3	down	XP_022252062.1(uncharacterized peptidase C1-like protein F26E4.3 isoform X1 [Limulus polyphemus])
TRINITY_DN7276_c0_g1	down	XP_022245577.1(acyl-CoA dehydrogenase family member 11-like isoform X1 [Limulus polyphemus])
TRINITY_DN4267_c0_g1	up
TRINITY_DN19305_c0_g2	down	XP_022237523.1(ankyrin repeat and fibronectin type-III domain-containing protein 1-like [Limulus polyphemus])
TRINITY_DN3549_c0_g1	down	XP_013772075.1(probable nuclear hormone receptor HR3 [Limulus polyphemus])
TRINITY_DN2994_c0_g1	up	XP_022246655.1(phospholipase D1-like [Limulus polyphemus])
TRINITY_DN7519_c0_g1	up	XP_013790219.1(transketolase-like isoform X2 [Limulus polyphemus])
TRINITY_DN89271_c0_g1	up	AAZ40335.1(hemocyanin subunit I [Carcinoscorpius rotundicauda])
TRINITY_DN5512_c1_g3	up
TRINITY_DN5149_c0_g1	up	XP_013782440.1(CD63 antigen-like [Limulus polyphemus])
TRINITY_DN25294_c0_g1	up
TRINITY_DN4527_c0_g1	up
TRINITY_DN30544_c0_g1	up	XP_013794391.1(arginase-1-like [Limulus polyphemus])
TRINITY_DN3817_c0_g5	up	XP_013779516.2(uncharacterized protein LOC106463963 [Limulus polyphemus])
TRINITY_DN8264_c0_g2	up	XP_013777599.1(interferon-related developmental regulator 1-like isoform X1 [Limulus polyphemus])
TRINITY_DN18370_c0_g1	up	XP_013778539.1(H/ACA ribonucleoprotein complex subunit 2-like protein [Limulus polyphemus])
TRINITY_DN73725_c0_g2	up	XP_011432652.1(PREDICTED: mannose-1-phosphate guanyltransferase beta [Crassostrea gigas])
TRINITY_DN2854_c0_g1	up	XP_013781876.2(uncharacterized protein LOC106466179 isoform X1 [Limulus polyphemus])
TRINITY_DN73_c1_g4	up	XP_022237812.1(nitric oxide synthase, inducible-like [Limulus polyphemus])
TRINITY_DN15360_c0_g1	up	BAA04044.1(clotting factor G alpha subunit precursor [Tachypleus tridentatus])
TRINITY_DN882_c0_g2	down	XP_013789851.1(tubulin beta chain-like [Limulus polyphemus])
TRINITY_DN14162_c0_g1	up	XP_022242074.1(phytanoyl-CoA dioxygenase domain-containing protein 1-like [Limulus polyphemus])
TRINITY_DN3309_c0_g3	down
TRINITY_DN2329_c0_g1	down
TRINITY_DN2034_c0_g1	down
TRINITY_DN6031_c0_g2	up
TRINITY_DN4999_c1_g1	down
TRINITY_DN6843_c0_g1	up	XP_013776412.1(RNA-binding protein 7-like [Limulus polyphemus])
TRINITY_DN11680_c0_g1	down	XP_013783488.1(MAP kinase-interacting serine/threonine-protein kinase 1-like [Limulus polyphemus])
TRINITY_DN50157_c0_g1	down	XP_013773332.1(uncharacterized protein LOC106458370 [Limulus polyphemus])
TRINITY_DN27775_c0_g3	up
TRINITY_DN3678_c0_g2	down
TRINITY_DN14182_c0_g1	up	XP_022254953.1(balbiani ring protein 3-like [Limulus polyphemus])
TRINITY_DN23284_c0_g2	up
TRINITY_DN13589_c0_g1	up	XP_022252761.1(phosphatidylserine decarboxylase proenzyme, mitochondrial-like [Limulus polyphemus])
TRINITY_DN3725_c0_g1	up	XP_013776071.1(T-complex protein 1 subunit alpha-like [Limulus polyphemus])
TRINITY_DN11226_c0_g1	up	XP_013792385.1(uncharacterized protein LOC106476266 [Limulus polyphemus])
TRINITY_DN4061_c2_g1	up	XP_022239204.1(uncharacterized protein LOC106457513 [Limulus polyphemus])
TRINITY_DN762_c0_g1	down	XP_013792567.1(heparan sulfate glucosamine 3-O-sulfotransferase 3B1-like, partial [Limulus polyphemus])
TRINITY_DN9925_c0_g1	up
TRINITY_DN14317_c1_g1	down
TRINITY_DN1397_c0_g3	up	XP_022241232.1(6-phosphogluconate dehydrogenase, decarboxylating isoform X1 [Limulus polyphemus])
TRINITY_DN1003_c0_g2	up	XP_013774892.1(protein phosphatase PTC7 homolog [Limulus polyphemus])
TRINITY_DN4260_c2_g2	up	XP_022241717.1(uncharacterized protein LOC111085792 isoform X1 [Limulus polyphemus])
TRINITY_DN15449_c0_g1	up
TRINITY_DN9538_c1_g1	up
TRINITY_DN2470_c0_g1	down	XP_013791979.1(protein FAM46C-like [Limulus polyphemus])
TRINITY_DN47037_c0_g2	up	XP_013774109.1(cytosolic phospholipase A2-like [Limulus polyphemus] )
TRINITY_DN20722_c0_g1	down	XP_022252357.1(protein Gawky-like isoform X1 [Limulus polyphemus])
TRINITY_DN736_c0_g1	down
TRINITY_DN66573_c0_g1	up	XP_013791670.1(GTP-binding protein 1-like [Limulus polyphemus])
TRINITY_DN35046_c0_g1	down
TRINITY_DN63565_c0_g1	down
TRINITY_DN5242_c0_g1	up
TRINITY_DN19847_c0_g1	down
TRINITY_DN6965_c0_g1	down	XP_013791808.1(nucleoredoxin-like protein 2 isoform X1 [Limulus polyphemus])
TRINITY_DN32977_c0_g1	up
TRINITY_DN1058_c0_g2	up
TRINITY_DN1728_c3_g1	up
TRINITY_DN882_c0_g1	down	XP_013777772.1(tubulin beta chain-like [Limulus polyphemus])
TRINITY_DN89097_c0_g1	down	XP_013790100.1(uncharacterized protein LOC106473957 [Limulus polyphemus])
TRINITY_DN36575_c1_g2	up	XP_022253270.1(kinesin-like protein KIF2A [Limulus polyphemus])
TRINITY_DN338_c3_g4	up	XP_022243879.1(protein FAM43A-like [Limulus polyphemus])
TRINITY_DN5430_c0_g1	down
TRINITY_DN6781_c0_g3	up	XP_022250868.1(WD repeat-containing protein 89-like, partial [Limulus polyphemus])
TRINITY_DN79_c0_g1	down	XP_013782890.1(headcase protein-like [Limulus polyphemus])
TRINITY_DN2586_c0_g3	down	XP_013789634.1(proteasomal ubiquitin receptor ADRM1-A-like [Limulus polyphemus])
TRINITY_DN53216_c0_g3	down
TRINITY_DN6392_c0_g1	down
TRINITY_DN9641_c0_g1	up	XP_023220966.1(stress-induced-phosphoprotein 1-like [Centruroides sculpturatus])
TRINITY_DN6016_c0_g1	up	XP_013772344.1(programmed cell death protein 2-like [Limulus polyphemus])
TRINITY_DN8583_c0_g1	up	XP_013775752.2(solute carrier family 35 member F6-like [Limulus polyphemus])
TRINITY_DN34796_c0_g2	up	XP_013790216.1(mitochondrial import inner membrane translocase subunit TIM14-like [Limulus polyphemus])
TRINITY_DN20482_c0_g1	down	XP_013781830.1(glycerophosphocholine phosphodiesterase GPCPD1-like [Limulus polyphemus] )
TRINITY_DN929_c0_g1	up	XP_013783410.1(mechanosensory protein 2-like isoform X3 [Limulus polyphemus])
TRINITY_DN318_c1_g1	up	XP_013779525.1(SNF-related serine/threonine-protein kinase-like [Limulus polyphemus])
TRINITY_DN55235_c0_g1	up	XP_022235040.1(acanthoscurrin-2-like [Limulus polyphemus])
TRINITY_DN18951_c0_g2	up	XP_022244473.1(uncharacterized protein LOC111086329 isoform X2 [Limulus polyphemus])
TRINITY_DN4976_c0_g1	down
TRINITY_DN7438_c0_g1	up	XP_013772687.2(O-acyltransferase like protein-like [Limulus polyphemus])
TRINITY_DN25533_c1_g5	up	XP_021355721.1(uncharacterized protein LOC110451837 [Mizuhopecten yessoensis])
TRINITY_DN2298_c1_g3	up
TRINITY_DN6710_c0_g1	up
TRINITY_DN9276_c0_g2	down
TRINITY_DN1460_c3_g1	down	XP_013790678.1(uncharacterized protein LOC106474534 isoform X1 [Limulus polyphemus] )
TRINITY_DN3666_c0_g1	up	XP_015919562.1(SLIT-ROBO Rho GTPase-activating protein 1 [Parasteatoda tepidariorum])
TRINITY_DN205_c1_g3	down
TRINITY_DN6042_c0_g1	up	AAZ40340.1(hemocyanin subunit V [Carcinoscorpius rotundicauda])
TRINITY_DN11426_c0_g1	down	XP_013794203.1(GTP-binding protein Di-Ras2-like [Limulus polyphemus])
TRINITY_DN3908_c0_g2	up	QBH74292.1(hypothetical protein [Thermobia domestica])
TRINITY_DN791_c1_g1	down
TRINITY_DN877_c1_g3	down	XP_013776217.1(toxin-like protein 14 [Limulus polyphemus])
TRINITY_DN897_c0_g1	down
TRINITY_DN4058_c1_g2	up
TRINITY_DN906_c0_g3	down	XP_022242922.1(uncharacterized protein LOC106460476 [Limulus polyphemus])
TRINITY_DN10017_c0_g3	down
TRINITY_DN11699_c0_g1	down	XP_013792280.1(solute carrier family 2, facilitated glucose transporter member 1-like isoform X1 [Limulus polyphemus])
TRINITY_DN16514_c0_g2	down	XP_013784342.1(U11/U12 small nuclear ribonucleoprotein 25 kDa protein-like [Limulus polyphemus] )
TRINITY_DN56635_c0_g1	up	AAO12862.1(Camar1 transposase [Chymomyza amoena])
TRINITY_DN26754_c0_g2	up	XP_013793776.1(probable imidazolonepropionase [Limulus polyphemus])
TRINITY_DN250_c0_g1	down	XP_022248920.1(tenascin-like isoform X2 [Limulus polyphemus])
TRINITY_DN604_c0_g1	up	XP_013785142.1(lysine--tRNA ligase-like isoform X1 [Limulus polyphemus])
TRINITY_DN4790_c0_g1	up	XP_013794331.1(T-complex protein 1 subunit theta-like [Limulus polyphemus])
TRINITY_DN2298_c0_g1	down	XP_013790336.1(zinc finger BED domain-containing protein 5-like, partial [Limulus polyphemus])
TRINITY_DN2134_c0_g1	down	XP_013789663.2(uncharacterized protein LOC106473527 [Limulus polyphemus])
TRINITY_DN9863_c0_g1	down
TRINITY_DN617_c0_g1	up	XP_013793330.1(toll-like receptor 3, partial [Limulus polyphemus])
TRINITY_DN30165_c0_g2	up	XP_022255685.1(profilin-A-like [Limulus polyphemus])
TRINITY_DN41085_c0_g1	down
TRINITY_DN11121_c0_g1	down
TRINITY_DN7374_c0_g1	up	XP_022244914.1(ATP-dependent RNA helicase DDX55-like isoform X1 [Limulus polyphemus])
TRINITY_DN6248_c0_g2	down	XP_023239154.1(cyclin-D-binding Myb-like transcription factor 1 isoform X5 [Centruroides sculpturatus])
TRINITY_DN10473_c0_g1	up	XP_013788725.1(mitochondrial import receptor subunit TOM40 homolog 1-like [Limulus polyphemus] )
TRINITY_DN5831_c0_g1	up
TRINITY_DN11_c0_g2	up	KFM58116.1(hypothetical protein X975_17968, partial [Stegodyphus mimosarum])
TRINITY_DN15713_c1_g1	up	XP_022237208.1(pescadillo-like isoform X1 [Limulus polyphemus])
TRINITY_DN1127_c0_g2	up	XP_022256210.1(U3 small nucleolar RNA-associated protein 4 homolog [Limulus polyphemus])
TRINITY_DN33882_c0_g3	up	XP_013777523.1(leukocyte elastase inhibitor-like [Limulus polyphemus])
TRINITY_DN30683_c1_g6	up
TRINITY_DN1210_c0_g1	down	XP_013776270.1(LOW QUALITY PROTEIN: glycoprotein-N-acetylgalactosamine 3-beta-galactosyltransferase 1-like [Limulus polyphemus])
TRINITY_DN65147_c0_g1	down
TRINITY_DN1817_c0_g2	down
TRINITY_DN33648_c1_g2	down
TRINITY_DN7639_c0_g1	up	XP_013785955.1(serine/threonine-protein phosphatase 2A 65 kDa regulatory subunit A alpha isoform-like [Limulus polyphemus])
TRINITY_DN34520_c0_g1	down
TRINITY_DN648_c0_g3	down	XP_022236652.1(cytosolic Fe-S cluster assembly factor NUBP2 homolog, partial [Limulus polyphemus])
TRINITY_DN5687_c0_g1	down	XP_013785313.1(LOW QUALITY PROTEIN: high mobility group protein B1-like [Limulus polyphemus])
TRINITY_DN14022_c0_g1	down	XP_022252133.1(rho family-interacting cell polarization regulator 1-like [Limulus polyphemus])
TRINITY_DN34804_c0_g1	down	KMQ83189.1(paired box protein and transposase domain containing protein [Lasius niger])
TRINITY_DN1030_c3_g1	up
TRINITY_DN1350_c0_g1	up	XP_011566271.1(PREDICTED: transcriptional repressor CTCF-like [Plutella xylostella])
TRINITY_DN23638_c0_g2	up	XP_013781104.1(la-related protein 6-like [Limulus polyphemus])
TRINITY_DN38762_c0_g2	up	XP_022252582.1(calnexin-like isoform X2 [Limulus polyphemus])
TRINITY_DN141_c2_g2	down	XP_013790220.2(LOW QUALITY PROTEIN: peptide methionine sulfoxide reductase-like [Limulus polyphemus])
TRINITY_DN10293_c0_g1	up	PRD24500.1(hypothetical protein NCL1_43566 [Nephila clavipes])
TRINITY_DN5079_c0_g3	down	XP_013779234.1(lipopolysaccharide-induced tumor necrosis factor-alpha factor homolog [Limulus polyphemus])
TRINITY_DN1409_c1_g1	down
TRINITY_DN7455_c0_g1	down	XP_013794803.1(histamine H2 receptor-like [Limulus polyphemus] )
TRINITY_DN1562_c0_g1	up	XP_022255926.1(uncharacterized protein LOC106471605 isoform X2 [Limulus polyphemus])
TRINITY_DN43929_c0_g3	down	XP_013772275.1(ankyrin repeat and SAM domain-containing protein 1A-like isoform X2 [Limulus polyphemus])
TRINITY_DN7809_c0_g1	down	XP_022238765.1(transcription factor AP-4-like [Limulus polyphemus])
TRINITY_DN5606_c0_g2	up
TRINITY_DN35673_c0_g1	down
TRINITY_DN68574_c0_g1	up
TRINITY_DN8058_c1_g1	up
TRINITY_DN15690_c0_g1	down	XP_013778208.1(thyrostimulin alpha-2 subunit-like [Limulus polyphemus])
TRINITY_DN5167_c1_g5	down
TRINITY_DN116_c0_g3	down	XP_022250236.1(RNA-binding protein 5-B-like [Limulus polyphemus])
TRINITY_DN714_c3_g2	up
TRINITY_DN34699_c0_g1	up	RWS14156.1(Trans-1:2-dihydrobenzene-1:2-diol dehydrogenase-like protein [Dinothrombium tinctorium] )
TRINITY_DN1502_c1_g1	down	XP_022256831.1(uncharacterized protein LOC106472559 [Limulus polyphemus])
TRINITY_DN1184_c0_g1	up	XP_013791544.2(annexin B9-like isoform X1 [Limulus polyphemus])
TRINITY_DN6990_c0_g1	down	XP_013791617.2(multiple coagulation factor deficiency protein 2 homolog [Limulus polyphemus])
TRINITY_DN49237_c0_g1	up	XP_022239596.1(epidermal growth factor-like protein 8 isoform X1 [Limulus polyphemus])
TRINITY_DN9261_c0_g1	up	XP_013789843.1(L-threonine 3-dehydrogenase, mitochondrial-like [Limulus polyphemus] )
TRINITY_DN5361_c1_g1	up	XP_013777096.1(probable 28S rRNA (cytosine-C(5))-methyltransferase [Limulus polyphemus])
TRINITY_DN1613_c0_g1	up	XP_013784113.1(transaldolase-like [Limulus polyphemus])
TRINITY_DN5275_c0_g1	down
TRINITY_DN10143_c0_g2	down	XP_022245939.1(atypical kinase COQ8B, mitochondrial-like isoform X1 [Limulus polyphemus])
TRINITY_DN3590_c0_g1	down	XP_023217668.1(histone-lysine N-methyltransferase SETMAR-like [Centruroides sculpturatus])
TRINITY_DN15442_c0_g1	down	XP_022246851.1(N-acetylneuraminate lyase-like [Limulus polyphemus])
TRINITY_DN110_c0_g1	up	XP_013783209.1(dual specificity protein phosphatase 3-like isoform X1 [Limulus polyphemus])
TRINITY_DN397_c0_g1	up	XP_013781568.2(ras-related protein ced-10-like [Limulus polyphemus])
TRINITY_DN2848_c0_g2	down	XP_013781669.1(fizzy-related protein homolog [Limulus polyphemus] )
TRINITY_DN775_c0_g1	up	XP_013794250.1(annulin-like [Limulus polyphemus])
TRINITY_DN7371_c0_g1	down	XP_013773300.1(carbonic anhydrase-like [Limulus polyphemus])
TRINITY_DN7591_c0_g1	down	XP_013786933.1(Krueppel-like factor 10 [Limulus polyphemus])
TRINITY_DN24316_c0_g5	down	XP_022242658.1(uncharacterized protein LOC111085960 [Limulus polyphemus])
TRINITY_DN3441_c0_g1	up	XP_013787784.1(X-box-binding protein 1-like isoform X2 [Limulus polyphemus])
TRINITY_DN78133_c0_g1	down
TRINITY_DN21280_c2_g2	down	XP_013780628.1(histone H2A.V-like [Limulus polyphemus])
TRINITY_DN19525_c0_g1	down	XP_013777447.1(glucose-6-phosphate isomerase [Limulus polyphemus])
TRINITY_DN1546_c0_g3	down	XP_022238270.1(serine/threonine-protein kinase OSR1-like isoform X1 [Limulus polyphemus] )
TRINITY_DN2094_c0_g1	up
TRINITY_DN4199_c0_g1	up	XP_013775842.2(LOW QUALITY PROTEIN: solute carrier family 12 member 9-like [Limulus polyphemus])
TRINITY_DN9341_c0_g1	down
TRINITY_DN25129_c1_g3	up
TRINITY_DN16736_c0_g1	up
TRINITY_DN1592_c0_g2	up	XP_023212527.1(uncharacterized protein LOC111615331 [Centruroides sculpturatus])
TRINITY_DN28156_c1_g2	down
TRINITY_DN3784_c0_g1	down
TRINITY_DN25097_c0_g1	down	XP_022238556.1(neurogenic differentiation factor 1-like isoform X1 [Limulus polyphemus])
TRINITY_DN128_c0_g1	up	BAA12203.1(Kex2-like protease [Tachypleus tridentatus])
TRINITY_DN3731_c0_g3	up	ELT88203.1(hypothetical protein CAPTEDRAFT_183902 [Capitella teleta])
TRINITY_DN1620_c2_g1	down	XP_022240918.1(uncharacterized protein LOC111085639 [Limulus polyphemus])
TRINITY_DN8112_c0_g1	up	XP_022248775.1(hemocyte protein-glutamine gamma-glutamyltransferase-like, partial [Limulus polyphemus])
TRINITY_DN463_c3_g1	down	KOF93622.1(hypothetical protein OCBIM_22003862mg, partial [Octopus bimaculoides])
TRINITY_DN5879_c0_g2	up
TRINITY_DN12159_c3_g1	up	XP_022237074.1(organic cation transporter protein-like isoform X1 [Limulus polyphemus])
TRINITY_DN5290_c0_g1	up	XP_023235490.1(N-alpha-acetyltransferase 50-like [Centruroides sculpturatus])
TRINITY_DN11950_c0_g1	up	XP_022248447.1(uncharacterized protein LOC106464928 [Limulus polyphemus] )
TRINITY_DN8613_c0_g3	up	XP_013780307.1(NAD-dependent protein deacetylase Sirt6-like isoform X1 [Limulus polyphemus])
TRINITY_DN9902_c0_g1	up	XP_013777870.1(CD9 antigen-like [Limulus polyphemus] )
TRINITY_DN3231_c0_g1	down
TRINITY_DN53289_c0_g4	down
TRINITY_DN6735_c0_g1	down	XP_013775155.1(60S ribosomal protein L11 [Limulus polyphemus])
TRINITY_DN21116_c0_g2	up	XP_022238483.1(zinc finger E-box-binding homeobox 2-like isoform X1 [Limulus polyphemus])
TRINITY_DN2243_c0_g2	down	XP_023228430.1(atrial natriuretic peptide receptor 1-like [Centruroides sculpturatus])
TRINITY_DN9367_c0_g2	up	KZS10000.1(Uncharacterized protein APZ42_025640 [Daphnia magna])
TRINITY_DN13059_c0_g2	up	XP_013784491.1(protein fem-1 homolog C-like [Limulus polyphemus])
TRINITY_DN51491_c0_g2	down	XP_022235990.1(cytochrome b5-like, partial [Limulus polyphemus])
TRINITY_DN16680_c0_g1	down	KFM76766.1(Exocyst complex component 1, partial [Stegodyphus mimosarum])
TRINITY_DN2020_c0_g2	down	XP_013780137.2(transmembrane protein 131-like [Limulus polyphemus])
TRINITY_DN1196_c1_g1	up
TRINITY_DN1026_c6_g2	down
TRINITY_DN936_c0_g2	up	XP_013772762.1(acid phosphatase type 7-like [Limulus polyphemus])
TRINITY_DN501_c1_g1	up	XP_013773809.1(ubiquitin-like protein 4A-B isoform X2 [Limulus polyphemus])
TRINITY_DN8861_c0_g1	down	XP_013776732.1(uncharacterized protein LOC106461456 [Limulus polyphemus])
TRINITY_DN11808_c0_g1	up
TRINITY_DN357_c0_g1	down	XP_022236924.1(zinc finger protein rotund-like [Limulus polyphemus])
TRINITY_DN1004_c4_g1	down
TRINITY_DN40344_c0_g1	up	XP_013786046.2(slit homolog 3 protein-like [Limulus polyphemus] )
TRINITY_DN31805_c0_g1	up	XP_013785986.1(myeloid leukemia factor 1-like isoform X1 [Limulus polyphemus])
TRINITY_DN8146_c0_g1	up	XP_013774255.1(U3 small nucleolar RNA-associated protein 18 homolog [Limulus polyphemus] )
TRINITY_DN1630_c3_g1	up
TRINITY_DN2870_c0_g1	up
TRINITY_DN4450_c0_g1	down	XP_013789851.1(tubulin beta chain-like [Limulus polyphemus])
TRINITY_DN192_c7_g1	up
TRINITY_DN3685_c0_g4	up	XP_013780144.1(sterol regulatory element-binding protein 2-like isoform X1 [Limulus polyphemus])
TRINITY_DN5873_c0_g1	down	RMX43473.1(hypothetical protein pdam_00001966 [Pocillopora damicornis])
TRINITY_DN4996_c1_g1	up	XP_002416460.1(coiled-coil-helix-coiled-coil-helix domain-containing protein 2, putative [Ixodes scapularis] )
TRINITY_DN1802_c0_g2	up	XP_013790265.1(thioredoxin reductase 1, cytoplasmic-like [Limulus polyphemus])
TRINITY_DN2580_c0_g2	down	XP_022242191.1(tensin-3-like [Limulus polyphemus])
TRINITY_DN937_c1_g2	up
TRINITY_DN3065_c0_g1	up	XP_013790075.1(lipopolysaccharide-induced tumor necrosis factor-alpha factor homolog [Limulus polyphemus])
TRINITY_DN1004_c3_g1	up	XP_013773991.1(inorganic pyrophosphatase-like [Limulus polyphemus])
TRINITY_DN9723_c0_g1	up	XP_023230616.1(histone-lysine N-methyltransferase SETMAR-like [Centruroides sculpturatus] )
TRINITY_DN19097_c0_g1	up	XP_022256607.1(GATOR complex protein NPRL3-like [Limulus polyphemus])
TRINITY_DN117_c0_g1	down	XP_022237079.1(forkhead box protein O-like isoform X1 [Limulus polyphemus])
TRINITY_DN6358_c0_g1	down	XP_013772752.2(nose resistant to fluoxetine protein 6-like [Limulus polyphemus])
TRINITY_DN7246_c0_g1	down	XP_022257326.1(protein enabled homolog, partial [Limulus polyphemus])
TRINITY_DN1818_c0_g1	down	XP_013790247.2(cellular tumor antigen p53-like [Limulus polyphemus])
TRINITY_DN2754_c0_g2	up	XP_013777582.1(voltage-dependent anion-selective channel protein 2-like [Limulus polyphemus] )
TRINITY_DN104_c0_g1	down	XP_013788479.2(3-hydroxy-3-methylglutaryl-coenzyme A reductase-like [Limulus polyphemus])
TRINITY_DN1592_c0_g1	up	XP_022258851.1(phosphorylase b kinase gamma catalytic chain, skeletal muscle/heart isoform-like [Limulus polyphemus])
TRINITY_DN3910_c0_g1	up
TRINITY_DN32546_c0_g1	down	XP_022247900.1(beta-1,4-glucuronyltransferase 1-like [Limulus polyphemus] )
TRINITY_DN75438_c0_g1	up
TRINITY_DN72036_c0_g2	down	XP_022257007.1(uncharacterized protein LOC106471755 isoform X1 [Limulus polyphemus])
TRINITY_DN12506_c0_g1	down	XP_013786547.1(uncharacterized protein LOC106470534, partial [Limulus polyphemus])
TRINITY_DN8799_c0_g1	down
TRINITY_DN3333_c0_g1	down	XP_013791840.1(uncharacterized protein LOC106475707 isoform X2 [Limulus polyphemus])
TRINITY_DN8040_c0_g3	down
TRINITY_DN364_c0_g2	up	XP_022255251.1(anoctamin-1-like [Limulus polyphemus])
TRINITY_DN19338_c0_g3	up
TRINITY_DN31896_c0_g1	up	XP_022238886.1(uncharacterized protein LOC106457311 [Limulus polyphemus])
TRINITY_DN159_c1_g2	down	XP_022248563.1(beta-arrestin-1-like [Limulus polyphemus])
TRINITY_DN3082_c4_g1	down	XP_013780323.1(uncharacterized protein LOC106464717 [Limulus polyphemus])
TRINITY_DN65706_c0_g1	up	XP_022243375.1(zinc finger E-box-binding homeobox 1-like [Limulus polyphemus])
TRINITY_DN50590_c0_g3	down	XP_013787217.1(male-specific lethal 3 homolog isoform X1 [Limulus polyphemus] )
TRINITY_DN13079_c0_g1	up	XP_013774035.1(GTP-binding protein Rheb homolog [Limulus polyphemus])
TRINITY_DN3440_c0_g3	down	XP_013781809.1(nuclease-sensitive element-binding protein 1-like isoform X1 [Limulus polyphemus])
TRINITY_DN490_c0_g1	up	XP_013776948.1(mpv17-like protein 2 [Limulus polyphemus] )
TRINITY_DN5147_c0_g1	up	XP_022235761.1(glucoside xylosyltransferase 2-like isoform X1 [Limulus polyphemus])
TRINITY_DN492_c0_g4	up	XP_013787132.1(ETS-like protein pointed, partial [Limulus polyphemus])
TRINITY_DN7645_c0_g1	down
TRINITY_DN1871_c0_g3	up	XP_015436995.1(PREDICTED: RNA-directed DNA polymerase from mobile element jockey-like [Dufourea novaeangliae])
TRINITY_DN2773_c0_g1	up	XP_013773356.1(CD63 antigen-like [Limulus polyphemus])
TRINITY_DN6047_c0_g1	up	XP_022247611.1(eukaryotic translation initiation factor 5A-1-like isoform X1 [Limulus polyphemus])
TRINITY_DN15442_c0_g2	down
TRINITY_DN4565_c0_g1	up
TRINITY_DN1839_c0_g2	up
TRINITY_DN11545_c0_g1	up	XP_013775508.1(A-kinase anchor protein 1, mitochondrial-like [Limulus polyphemus] )
TRINITY_DN5205_c0_g1	down	XP_022253703.1(ankyrin repeat domain-containing protein SOWAHB-like isoform X2 [Limulus polyphemus])
TRINITY_DN21244_c0_g2	down	XP_022252653.1(alpha-2-macroglobulin-like protein 1 [Limulus polyphemus])
TRINITY_DN4826_c0_g5	up
TRINITY_DN2432_c0_g1	up	KFM78113.1(Cyclin-dependent kinase 5, partial [Stegodyphus mimosarum])
TRINITY_DN5882_c0_g1	down
TRINITY_DN1789_c0_g1	down	XP_013789883.2(centromere protein V-like [Limulus polyphemus] )
TRINITY_DN56485_c0_g3	up	XP_013784769.1(BAG domain-containing protein Samui-like [Limulus polyphemus])
TRINITY_DN7811_c0_g1	down
TRINITY_DN4042_c0_g2	up
TRINITY_DN2919_c0_g1	down
TRINITY_DN7515_c0_g1	up	XP_013789782.2(recombining binding protein suppressor of hairless-like isoform X2 [Limulus polyphemus])
TRINITY_DN2329_c0_g2	down	XP_022243786.1(uncharacterized protein LOC111086202 isoform X1 [Limulus polyphemus])
TRINITY_DN25404_c0_g1	up	XP_013771676.1(mannose-P-dolichol utilization defect 1 protein homolog [Limulus polyphemus])
TRINITY_DN30209_c0_g3	up
TRINITY_DN60314_c1_g1	up
TRINITY_DN67906_c0_g1	down
TRINITY_DN4554_c0_g1	down
TRINITY_DN7711_c0_g2	down
TRINITY_DN12254_c0_g1	up	XP_022238398.1(LOW QUALITY PROTEIN: syndecan-2-like [Limulus polyphemus])
TRINITY_DN13767_c0_g1	up
TRINITY_DN1996_c2_g1	down	XP_013784121.1(E3 ubiquitin-protein ligase Arkadia-like [Limulus polyphemus])
TRINITY_DN13975_c0_g1	up	XP_022257023.1(protein enabled homolog [Limulus polyphemus])
TRINITY_DN9125_c0_g4	up
TRINITY_DN53431_c1_g1	up
TRINITY_DN12493_c0_g1	up	XP_013779862.1(probable ATP-dependent RNA helicase DDX27 [Limulus polyphemus])
TRINITY_DN10648_c0_g1	down	XP_013790259.2(solute carrier family 25 member 46-like [Limulus polyphemus])
TRINITY_DN7481_c0_g3	down
TRINITY_DN5188_c0_g2	up
TRINITY_DN38670_c0_g4	up
TRINITY_DN281_c0_g1	up	XP_013782439.1(heterogeneous nuclear ribonucleoprotein 27C-like isoform X1 [Limulus polyphemus])
TRINITY_DN15449_c0_g7	up	EGI60941.1(Histone-lysine N-methyltransferase SETMAR, partial [Acromyrmex echinatior])
TRINITY_DN1588_c0_g1	up	XP_013788383.1(protein O-mannose kinase-like isoform X1 [Limulus polyphemus] )
TRINITY_DN926_c3_g1	up
TRINITY_DN3717_c0_g1	up
TRINITY_DN36880_c0_g2	down
TRINITY_DN6998_c0_g1	up	XP_013781525.2(dual specificity protein phosphatase 10-like [Limulus polyphemus] )
TRINITY_DN3726_c0_g2	down
TRINITY_DN191_c0_g3	up	XP_013771702.1(lysosome-associated membrane glycoprotein 1-like [Limulus polyphemus])
TRINITY_DN26568_c0_g1	up
TRINITY_DN15070_c4_g1	down	KMQ83189.1(paired box protein and transposase domain containing protein [Lasius niger])
TRINITY_DN43788_c0_g1	down	XP_022242865.1(discs large homolog 1-like protein isoform X6 [Limulus polyphemus])
TRINITY_DN20464_c0_g1	up	XP_022249653.1(25 kDa ookinete surface antigen-like [Limulus polyphemus])
TRINITY_DN5828_c0_g1	down	XP_022256599.1(LOW QUALITY PROTEIN: multiple C2 and transmembrane domain-containing protein 1-like, partial [Limulus polyphemus])
TRINITY_DN638_c0_g1	up	XP_013784637.1(immediate early response 3-interacting protein 1-like [Limulus polyphemus])
TRINITY_DN10483_c0_g2	down
TRINITY_DN4612_c0_g3	up	XP_013782590.1(uncharacterized protein LOC106466835 [Limulus polyphemus])
TRINITY_DN67966_c0_g1	up	XP_023240930.1(LOW QUALITY PROTEIN: surfeit locus protein 1-like [Centruroides sculpturatus])
TRINITY_DN39393_c1_g1	down
TRINITY_DN14917_c0_g3	down	XP_013779489.2(protein big brother-like [Limulus polyphemus])
TRINITY_DN9870_c0_g5	down
TRINITY_DN2180_c0_g1	up	XP_013785807.1(probable 28S ribosomal protein S16, mitochondrial [Limulus polyphemus] )
TRINITY_DN67986_c0_g1	down	AVN99063.1(xylose isomerase-like, partial [Procambarus clarkii])
TRINITY_DN3256_c0_g1	up	XP_013783491.1(kynurenine formamidase-like [Limulus polyphemus] )
TRINITY_DN1620_c3_g1	down	XP_022249833.1(uncharacterized protein LOC111087454 [Limulus polyphemus])
TRINITY_DN6921_c0_g1	up	XP_013789453.1(uncharacterized protein LOC106473317 [Limulus polyphemus] )
TRINITY_DN440_c0_g1	up	XP_022243783.1(triple functional domain protein-like [Limulus polyphemus])
TRINITY_DN8417_c0_g3	up
TRINITY_DN691_c1_g1	up	XP_029182455.1(uncharacterized protein LOC114950416 [Acropora millepora])
TRINITY_DN16040_c0_g2	down
TRINITY_DN183_c0_g1	up	XP_013775144.1(solute carrier organic anion transporter family member 4A1-like [Limulus polyphemus] )
TRINITY_DN3497_c0_g1	up	XP_013785508.1(atrial natriuretic peptide receptor 3-like, partial [Limulus polyphemus])
TRINITY_DN986_c0_g1	down	XP_022238946.1(inositol hexakisphosphate and diphosphoinositol-pentakisphosphate kinase 2-like isoform X5 [Limulus polyphemus])
TRINITY_DN2964_c0_g2	up	XP_013782843.1(mitochondrial ribosome-associated GTPase 2-like isoform X3 [Limulus polyphemus])
TRINITY_DN2145_c0_g1	down
TRINITY_DN1033_c0_g1	down	XP_022246194.1(ras-responsive element-binding protein 1-like [Limulus polyphemus])
TRINITY_DN8589_c0_g4	up	XP_013778524.1(eukaryotic translation initiation factor 2 subunit 2-like [Limulus polyphemus])
TRINITY_DN43462_c0_g1	down	XP_023227362.1(uncharacterized protein LOC111627913, partial [Centruroides sculpturatus])
TRINITY_DN17604_c0_g1	up	ACD11984.1(hypothetical protein [Isometrus maculatus])
TRINITY_DN8404_c0_g1	up	XP_022244123.1(rho GTPase-activating protein 12-like isoform X1 [Limulus polyphemus] )
TRINITY_DN7038_c0_g1	up	XP_013772121.1(transmembrane protein 136-like [Limulus polyphemus] )
TRINITY_DN2622_c0_g2	down	XP_013779871.1(dual oxidase 2-like isoform X1 [Limulus polyphemus])
TRINITY_DN6263_c0_g1	up
TRINITY_DN1631_c0_g2	up	XP_013786163.1(inositol polyphosphate multikinase-like isoform X2 [Limulus polyphemus])
TRINITY_DN9827_c0_g1	up	XP_013787174.2(la-related protein 6-like [Limulus polyphemus])
TRINITY_DN3222_c0_g1	down
TRINITY_DN6638_c0_g1	down
TRINITY_DN65308_c0_g1	up
TRINITY_DN18470_c0_g1	up	XP_013784465.1(aldose 1-epimerase-like [Limulus polyphemus])
TRINITY_DN28891_c0_g1	down
TRINITY_DN30590_c0_g1	up	XP_022253542.1(outer dense fiber protein 3-B-like [Limulus polyphemus])
TRINITY_DN5162_c0_g2	down	XP_022240823.1(ecdysone-induced protein 74EF-like isoform X3 [Limulus polyphemus])
TRINITY_DN22719_c0_g2	up	XP_013782161.1(ETS domain-containing protein Elk-3-like [Limulus polyphemus])
TRINITY_DN2801_c0_g1	up	XP_013790478.1(transcriptional regulator Myc-A-like [Limulus polyphemus] )
TRINITY_DN4252_c0_g1	down	XP_022240373.1(polypyrimidine tract-binding protein 1-like isoform X6 [Limulus polyphemus])
TRINITY_DN61922_c0_g1	up	XP_013783949.1(activating transcription factor 3-like [Limulus polyphemus])
TRINITY_DN3717_c0_g3	up	XP_022255016.1(hypoxia-inducible factor 1-alpha-like [Limulus polyphemus])
TRINITY_DN18411_c0_g1	down	XP_013772795.1(uncharacterized protein LOC106457874 [Limulus polyphemus])
TRINITY_DN3133_c1_g3	up	XP_013787484.1(importin-7-like [Limulus polyphemus])
TRINITY_DN5141_c0_g1	up	NP_001301048.1(uncharacterized protein LOC106464641 precursor [Limulus polyphemus] )
TRINITY_DN18300_c0_g1	down	XP_013791317.1(phosphatidylinositol 3-kinase regulatory subunit alpha-like isoform X1 [Limulus polyphemus])
TRINITY_DN2217_c0_g2	up	XP_022237083.1(organic cation transporter protein-like, partial [Limulus polyphemus])
TRINITY_DN12902_c0_g1	down
TRINITY_DN8823_c0_g1	up
TRINITY_DN1918_c0_g1	down
TRINITY_DN4084_c0_g2	up	XP_013781401.1(zinc finger protein 593-like [Limulus polyphemus])
TRINITY_DN3904_c0_g2	up	XP_013775540.1(28 kDa heat- and acid-stable phosphoprotein-like [Limulus polyphemus])
TRINITY_DN74646_c0_g1	up	XP_013778015.1(LOW QUALITY PROTEIN: splicing factor 3B subunit 3-like [Limulus polyphemus])
TRINITY_DN23443_c0_g1	up
TRINITY_DN35827_c1_g2	up
TRINITY_DN3913_c0_g1	up
TRINITY_DN3246_c0_g1	down	P0C1Z8.1(RecName: Full=Tachystatin-B1 )
TRINITY_DN1156_c0_g2	up	XP_021003924.1(disks large 1 tumor suppressor protein [Parasteatoda tepidariorum])
TRINITY_DN3429_c0_g1	down
TRINITY_DN48443_c0_g1	down	XP_022246106.1(prohormone-1-like isoform X2 [Limulus polyphemus])
TRINITY_DN27346_c0_g1	up
TRINITY_DN6426_c0_g2	down	XP_013781507.1(brahma-associated protein of 60 kDa-like [Limulus polyphemus])
TRINITY_DN9626_c0_g5	up	XP_013780676.1(adiponectin receptor protein-like [Limulus polyphemus] )
TRINITY_DN6984_c0_g2	up	XP_013777029.1(serine/threonine-protein kinase H1 homolog [Limulus polyphemus])
TRINITY_DN10992_c0_g1	down
TRINITY_DN804_c3_g1	down
TRINITY_DN35570_c0_g1	down
TRINITY_DN8405_c1_g4	up
TRINITY_DN19466_c0_g1	down	XP_013775723.1(G-protein coupled receptor moody-like [Limulus polyphemus])
TRINITY_DN10308_c0_g2	up	XP_013785358.1(diphthine methyl ester synthase-like isoform X1 [Limulus polyphemus] )
TRINITY_DN1665_c1_g1	up
TRINITY_DN29484_c0_g4	down	XP_013774407.1(nudC domain-containing protein 2-like [Limulus polyphemus])
TRINITY_DN37_c3_g1	up
TRINITY_DN4754_c0_g1	up	XP_022239393.1(interleukin-17 receptor D-like [Limulus polyphemus] )
TRINITY_DN5756_c0_g1	up	XP_013781794.1(vacuole membrane protein 1-like [Limulus polyphemus] )
TRINITY_DN5107_c0_g1	down
TRINITY_DN11413_c1_g1	down	XP_013771818.1(synaptotagmin-7-like [Limulus polyphemus])
TRINITY_DN64655_c0_g1	up	XP_022243374.1(tryptase beta-2-like [Limulus polyphemus])
TRINITY_DN45351_c0_g1	up
TRINITY_DN15969_c0_g2	down
TRINITY_DN6304_c0_g2	up
TRINITY_DN8541_c1_g4	down	XP_003103885.1(hypothetical protein CRE_09589 [Caenorhabditis remanei] )
TRINITY_DN8306_c1_g1	up	XP_021199986.1(uncharacterized protein LOC110383517 [Helicoverpa armigera])
TRINITY_DN10670_c0_g1	up	XP_013777173.1(hypoxia-inducible factor 1-alpha-like isoform X1 [Limulus polyphemus])
TRINITY_DN24114_c0_g2	up	XP_013781884.1(four and a half LIM domains protein 2-like [Limulus polyphemus])
TRINITY_DN780_c0_g1	down	XP_013790254.2(phosphatidate cytidylyltransferase, mitochondrial-like [Limulus polyphemus])
TRINITY_DN5893_c0_g2	up	XP_022255622.1(HEAT repeat-containing protein 1-like [Limulus polyphemus])
TRINITY_DN15754_c0_g1	up	XP_013779192.1(pre-mRNA-processing factor 17-like [Limulus polyphemus])
TRINITY_DN5830_c0_g2	up	XP_022254266.1(cadherin-23-like [Limulus polyphemus])
TRINITY_DN6606_c0_g1	down	XP_022257982.1(forkhead box protein L1-like isoform X1 [Limulus polyphemus])
TRINITY_DN500_c0_g1	down	XP_013794580.1(probable citrate synthase 2, mitochondrial isoform X2 [Limulus polyphemus])
TRINITY_DN874_c0_g1	down
TRINITY_DN22003_c0_g2	up	XP_013774318.1(serpin B6-like [Limulus polyphemus])
TRINITY_DN3885_c0_g1	up	XP_013789377.1(mid1-interacting protein 1-like [Limulus polyphemus])
TRINITY_DN15315_c0_g1	down
TRINITY_DN30408_c0_g2	up	XP_027210592.1(uncharacterized protein LOC113803981 [Penaeus vannamei])
TRINITY_DN1966_c0_g3	down
TRINITY_DN5575_c0_g1	up	XP_001636356.1(predicted protein [Nematostella vectensis] )
TRINITY_DN61307_c0_g1	down	XP_023216832.1(uncharacterized protein LOC111619354 [Centruroides sculpturatus])
TRINITY_DN4870_c0_g1	down	XP_022246432.1(serine/threonine-protein kinase Sgk1-like [Limulus polyphemus])
TRINITY_DN15808_c0_g3	up	XP_013794792.1(protein retinal degeneration B-like isoform X2 [Limulus polyphemus])
TRINITY_DN3151_c0_g2	up	XP_013773603.1(protein SGT1 homolog [Limulus polyphemus] )
TRINITY_DN5135_c0_g1	up	XP_022253673.1(ETS domain-containing protein Elk-4-like isoform X1 [Limulus polyphemus])
TRINITY_DN63948_c1_g1	up
TRINITY_DN6778_c1_g1	up
TRINITY_DN26829_c0_g1	up	XP_013777262.1(nascent polypeptide-associated complex subunit alpha-like [Limulus polyphemus] )
TRINITY_DN9975_c0_g1	up	XP_022244007.1(ubiquitin carboxyl-terminal hydrolase 24-like [Limulus polyphemus])
TRINITY_DN768_c0_g1	down	PIK45924.1(hypothetical protein BSL78_17203 [Apostichopus japonicus])
TRINITY_DN91_c0_g1	up	XP_013788395.1(gastrula zinc finger protein XlCGF46.1-like [Limulus polyphemus])
TRINITY_DN13519_c0_g1	down
TRINITY_DN1336_c0_g1	down
TRINITY_DN2132_c0_g2	down
TRINITY_DN64062_c0_g1	up
TRINITY_DN8826_c0_g2	down	XP_022244026.1(LOW QUALITY PROTEIN: solute carrier family 15 member 1-like [Limulus polyphemus])
TRINITY_DN2298_c1_g1	up	ABF20545.1(transposase [Tribolium castaneum] )
TRINITY_DN8778_c0_g4	up	XP_013775540.1(28 kDa heat- and acid-stable phosphoprotein-like [Limulus polyphemus])
TRINITY_DN2432_c0_g3	up
TRINITY_DN7441_c0_g2	up	XP_013783071.1(thymosin beta-like isoform X1 [Limulus polyphemus])
TRINITY_DN6118_c0_g1	up	XP_023219363.1(putative nuclease HARBI1 [Centruroides sculpturatus])
TRINITY_DN36474_c1_g1	down
TRINITY_DN251_c1_g1	down	XP_022258016.1(transcription cofactor vestigial-like protein 4 [Limulus polyphemus])
TRINITY_DN61861_c0_g2	up
TRINITY_DN21207_c0_g1	up
TRINITY_DN1539_c0_g1	down	XP_013774694.1(5'-nucleotidase-like [Limulus polyphemus])
TRINITY_DN4981_c1_g1	down	XP_013777735.1(cAMP-dependent protein kinase catalytic subunit alpha isoform X4 [Limulus polyphemus])
TRINITY_DN89810_c0_g1	up	XP_022243043.1(uncharacterized protein LOC111086032 isoform X1 [Limulus polyphemus])
TRINITY_DN1617_c0_g5	up
TRINITY_DN8913_c0_g1	down	XP_013775523.1(serine/threonine-protein kinase NLK-like [Limulus polyphemus])
TRINITY_DN2216_c0_g1	down
TRINITY_DN6258_c0_g1	down	XP_022235847.1(uncharacterized protein LOC111083550, partial [Limulus polyphemus])
TRINITY_DN2967_c0_g2	up	XP_013791608.1(embryonic protein UVS.2-like isoform X1 [Limulus polyphemus] )
TRINITY_DN1683_c0_g2	down	XP_022249032.1(general transcription factor IIH subunit 3-like [Limulus polyphemus] )
TRINITY_DN24035_c0_g1	up
TRINITY_DN1279_c6_g1	down	XP_013791211.1(GTP-binding protein Di-Ras2-like [Limulus polyphemus])
TRINITY_DN46945_c0_g1	down	XP_013781292.1(uncharacterized protein LOC106465604 [Limulus polyphemus])
TRINITY_DN3332_c0_g1	down	XP_022246565.1(uncharacterized protein LOC106463384 [Limulus polyphemus] )
TRINITY_DN75020_c0_g1	down
TRINITY_DN2216_c0_g2	down
TRINITY_DN1105_c0_g3	down
TRINITY_DN1433_c0_g1	up	XP_022249949.1(vesicle-associated membrane protein 7-like isoform X1 [Limulus polyphemus])
TRINITY_DN25188_c1_g1	up	XP_013794000.1(stress protein DDR48-like isoform X1 [Limulus polyphemus] )
TRINITY_DN32756_c1_g1	up
TRINITY_DN8563_c0_g1	up	XP_013782088.1(WD repeat-containing protein 36-like [Limulus polyphemus])
TRINITY_DN3651_c0_g1	up
TRINITY_DN13029_c0_g1	down
TRINITY_DN272_c0_g2	up	XP_013793986.1(glycosylated lysosomal membrane protein A-like [Limulus polyphemus])
TRINITY_DN2212_c11_g2	up
TRINITY_DN7308_c0_g1	up
TRINITY_DN14886_c0_g1	up	XP_013794421.1(RNA exonuclease 4-like [Limulus polyphemus])
TRINITY_DN15944_c0_g1	up
TRINITY_DN2858_c0_g3	up	XP_022244370.1(protein bric-a-brac 2-like isoform X1 [Limulus polyphemus])
TRINITY_DN3106_c0_g1	down
TRINITY_DN8157_c1_g1	down
TRINITY_DN11351_c1_g1	up
TRINITY_DN7549_c0_g2	up	XP_018578275.1(uncharacterized protein LOC108916491 [Anoplophora glabripennis])
TRINITY_DN1322_c0_g1	up	XP_013781149.2(decapping and exoribonuclease protein-like [Limulus polyphemus])
TRINITY_DN2516_c0_g2	down
TRINITY_DN6028_c0_g1	down	XP_013791778.2(CDKN2A-interacting protein-like [Limulus polyphemus] )
TRINITY_DN10622_c0_g1	up
TRINITY_DN7920_c0_g1	up
TRINITY_DN21401_c0_g4	up	XP_013787533.1(copper homeostasis protein cutC homolog isoform X1 [Limulus polyphemus])
TRINITY_DN3883_c0_g1	down	XP_022247240.1(serine/threonine-protein kinase TBK1-like [Limulus polyphemus])
TRINITY_DN10958_c0_g1	up	XP_027235498.1(uncharacterized protein LOC113826809 [Penaeus vannamei])
TRINITY_DN30241_c0_g2	up	XP_013794506.1(cAMP-dependent protein kinase type II regulatory subunit-like isoform X1 [Limulus polyphemus])
TRINITY_DN22160_c0_g3	down	XP_013788032.1(probable 39S ribosomal protein L24, mitochondrial [Limulus polyphemus] )
TRINITY_DN6310_c0_g2	up	XP_013774227.1(uncharacterized protein LOC106459176 isoform X1 [Limulus polyphemus])
TRINITY_DN5622_c0_g1	up	XP_013778177.1(zinc finger MYND domain-containing protein 19-like isoform X1 [Limulus polyphemus])
TRINITY_DN4801_c1_g1	down
TRINITY_DN61410_c0_g2	down
TRINITY_DN8579_c0_g1	down
TRINITY_DN3850_c0_g1	up	XP_013778473.1(peroxisomal acyl-coenzyme A oxidase 1-like [Limulus polyphemus])
TRINITY_DN21616_c0_g1	up	XP_013788881.1(methionine--tRNA ligase, cytoplasmic-like [Limulus polyphemus])
TRINITY_DN10109_c0_g1	up
TRINITY_DN622_c0_g1	up	XP_013775130.2(fumarylacetoacetase-like [Limulus polyphemus])
TRINITY_DN6152_c1_g1	down	XP_022245733.1(Golgi-associated plant pathogenesis-related protein 1-like, partial [Limulus polyphemus])
TRINITY_DN86264_c0_g1	down	XP_022254849.1(uncharacterized protein LOC111088586, partial [Limulus polyphemus])
TRINITY_DN13488_c1_g1	up	PFX15657.1(Zinc finger MYM-type protein 1 [Stylophora pistillata])
TRINITY_DN9950_c0_g1	down
TRINITY_DN61_c0_g1	up	XP_022247641.1(serine palmitoyltransferase 2-like isoform X2 [Limulus polyphemus])
TRINITY_DN25245_c0_g2	down
TRINITY_DN3657_c0_g1	down
TRINITY_DN53589_c0_g2	down
TRINITY_DN78289_c0_g1	up	XP_022237102.1(uncharacterized protein LOC111084896 [Limulus polyphemus] )
TRINITY_DN172_c0_g1	up	BAA04045.1(clotting factor G beta subunit precursor [Tachypleus tridentatus])
TRINITY_DN8124_c0_g2	down
TRINITY_DN1848_c0_g1	up	XP_027229857.1(piggyBac transposable element-derived protein 4-like [Penaeus vannamei])
TRINITY_DN11741_c0_g1	down	XP_022236290.1(protein piccolo-like isoform X1 [Limulus polyphemus] )
TRINITY_DN30389_c1_g1	down
TRINITY_DN21081_c0_g1	down	XP_022256947.1(glycogen debranching enzyme-like, partial [Limulus polyphemus])
TRINITY_DN656_c0_g1	up	XP_013791661.1(uncharacterized protein LOC106475530 [Limulus polyphemus])
TRINITY_DN930_c0_g1	down	XP_022250772.1(PAX-interacting protein 1-like [Limulus polyphemus])
TRINITY_DN11778_c0_g3	down	KFM64809.1(Transposable element Tcb2 transposase, partial [Stegodyphus mimosarum])
TRINITY_DN6509_c1_g1	up	KFM73837.1(hypothetical protein X975_01801, partial [Stegodyphus mimosarum])
TRINITY_DN34493_c0_g1	down	XP_022235090.1(sushi, von Willebrand factor type A, EGF and pentraxin domain-containing protein 1-like [Limulus polyphemus])
TRINITY_DN3961_c0_g1	up	XP_013773482.1(T-complex protein 1 subunit epsilon-like [Limulus polyphemus])
TRINITY_DN2778_c0_g1	down
TRINITY_DN41117_c0_g1	up
TRINITY_DN7889_c0_g1	down	XP_013780270.2(serine/threonine-protein kinase Nek8-like isoform X4 [Limulus polyphemus])
TRINITY_DN27366_c0_g1	down
TRINITY_DN4549_c0_g2	up	XP_022239687.1(eukaryotic translation initiation factor 4 gamma 1-like isoform X1 [Limulus polyphemus])
TRINITY_DN5905_c0_g2	up	XP_013783354.1(chromobox protein homolog 1-like [Limulus polyphemus])
TRINITY_DN4774_c0_g1	down
TRINITY_DN2853_c0_g2	up
TRINITY_DN1729_c0_g1	up	XP_013778174.1(peroxisomal targeting signal 2 receptor-like [Limulus polyphemus] )
TRINITY_DN2955_c0_g4	up	XP_011436216.1(PREDICTED: cytidine deaminase-like [Crassostrea gigas] )
TRINITY_DN481_c0_g1	down	XP_013789368.1(reticulocalbin-2-like [Limulus polyphemus])
TRINITY_DN20486_c0_g1	down
TRINITY_DN65307_c0_g1	down	XP_013778782.1(programmed cell death protein 7-like isoform X2 [Limulus polyphemus])
TRINITY_DN76937_c0_g1	up	XP_022248489.1(spondin-1-like isoform X1 [Limulus polyphemus])
TRINITY_DN38827_c0_g1	up	XP_013774153.1(protein JTB-like isoform X1 [Limulus polyphemus])
TRINITY_DN15937_c0_g1	up	XP_013786577.1(UDP-N-acetylglucosamine transferase subunit ALG14 homolog [Limulus polyphemus])
TRINITY_DN23850_c0_g1	up	XP_013787553.1(protein BCCIP homolog [Limulus polyphemus])
TRINITY_DN35518_c0_g1	up	XP_022236802.1(hemicentin-1-like [Limulus polyphemus])
TRINITY_DN35444_c0_g1	down
TRINITY_DN7_c1_g2	up	XP_013777618.1(syntenin-1-like [Limulus polyphemus] )
TRINITY_DN12605_c0_g1	up
TRINITY_DN6342_c0_g2	up	KMQ82692.1(paired box protein and transposase domain containing protein [Lasius niger])
TRINITY_DN11934_c0_g1	up	XP_015925027.1(zinc finger protein 706 [Parasteatoda tepidariorum])
TRINITY_DN35421_c0_g1	up	XP_013783457.2(E3 ubiquitin-protein ligase parkin-like isoform X1 [Limulus polyphemus])
TRINITY_DN13134_c0_g2	down	XP_013774375.1(uncharacterized protein LOC106459310 [Limulus polyphemus])
TRINITY_DN7761_c0_g2	down	XP_022239005.1(insulin-like [Limulus polyphemus])
TRINITY_DN4755_c0_g1	up	XP_013788265.1(surfeit locus protein 4 homolog isoform X1 [Limulus polyphemus])
TRINITY_DN4461_c0_g2	down
TRINITY_DN338_c0_g2	down
TRINITY_DN3336_c0_g2	up
TRINITY_DN40284_c0_g2	up
TRINITY_DN1919_c0_g1	up	XP_013772368.1(uncharacterized protein LOC106457494 [Limulus polyphemus])
TRINITY_DN443_c1_g2	up	XP_013772269.1(protein C-ets-1-like isoform X1 [Limulus polyphemus] )
TRINITY_DN310_c0_g1	down	XP_013786641.1(zinc finger protein with KRAB and SCAN domains 7-like isoform X1 [Limulus polyphemus] )
TRINITY_DN14839_c0_g2	up	XP_022251295.1(uncharacterized protein LOC106467406 isoform X3 [Limulus polyphemus])
TRINITY_DN5364_c0_g3	down
TRINITY_DN41980_c0_g4	up	XP_013778405.2(DNA-directed RNA polymerase I subunit RPA2-like isoform X1 [Limulus polyphemus])
TRINITY_DN6451_c0_g1	down	XP_002002037.1(uncharacterized protein Dmoj_GI17160 [Drosophila mojavensis] )
TRINITY_DN44796_c0_g4	down	XP_022257034.1(anion exchange protein 3-like [Limulus polyphemus])
TRINITY_DN11004_c0_g1	down
TRINITY_DN14250_c0_g1	down	XP_022240754.1(FYVE, RhoGEF and PH domain-containing protein 2-like isoform X1 [Limulus polyphemus] )
TRINITY_DN28644_c1_g8	down
TRINITY_DN8201_c0_g3	up
TRINITY_DN2620_c0_g1	up	XP_013786684.1(calcium-binding mitochondrial carrier protein SCaMC-2-like [Limulus polyphemus])
TRINITY_DN8104_c0_g1	up	XP_002400004.1(growth hormone-inducible soluble protein, putative [Ixodes scapularis] )
TRINITY_DN24841_c1_g3	down
TRINITY_DN6893_c2_g2	down
TRINITY_DN1488_c1_g2	up
TRINITY_DN4988_c0_g1	up	XP_022250763.1(phosphatidylserine synthase 2-like [Limulus polyphemus])
TRINITY_DN129_c1_g1	down	XP_013783774.1(centromere-associated protein E-like isoform X1 [Limulus polyphemus])
TRINITY_DN7481_c1_g2	down
TRINITY_DN1783_c1_g1	up	XP_013778291.1(glypican-5-like [Limulus polyphemus])
TRINITY_DN2730_c4_g1	down	XP_023325911.1(uncharacterized protein LOC111699457 [Eurytemora affinis])
TRINITY_DN25781_c0_g1	up
TRINITY_DN25460_c0_g1	down	XP_013773618.1(calsyntenin-1-like [Limulus polyphemus])
TRINITY_DN1790_c2_g1	down	XP_013778485.1(histone-lysine N-methyltransferase SETMAR-like [Limulus polyphemus])
TRINITY_DN21505_c0_g1	down
TRINITY_DN8346_c0_g2	up	XP_013773402.1(carnitine O-palmitoyltransferase 1, liver isoform-like [Limulus polyphemus])
TRINITY_DN3970_c0_g1	up	XP_027195349.1(putative uncharacterized protein DDB_G0287457 [Dermatophagoides pteronyssinus])
TRINITY_DN40377_c0_g2	down
TRINITY_DN1142_c0_g2	down	XP_013789147.1(trichohyalin-like [Limulus polyphemus] )
TRINITY_DN3396_c0_g2	down
TRINITY_DN1804_c1_g1	down
TRINITY_DN38066_c0_g1	up	XP_013788113.1(39S ribosomal protein L39, mitochondrial-like [Limulus polyphemus])
TRINITY_DN80869_c0_g1	down	XP_002409195.1(ubiquitin C-terminal hydrolase, putative [Ixodes scapularis] )
TRINITY_DN6741_c0_g2	up	XP_013780733.1(coiled-coil domain-containing protein 103-like isoform X1 [Limulus polyphemus] )
TRINITY_DN51292_c0_g2	up	KMQ82897.1(transposable element tc3 transposase [Lasius niger])
TRINITY_DN11718_c0_g1	up	XP_022248775.1(hemocyte protein-glutamine gamma-glutamyltransferase-like, partial [Limulus polyphemus])
TRINITY_DN509_c0_g1	down	XP_013777194.1(eyes absent homolog 1-like isoform X2 [Limulus polyphemus])
TRINITY_DN8754_c0_g3	up	XP_013773679.1(uncharacterized protein LOC106458690 isoform X3 [Limulus polyphemus])
TRINITY_DN1625_c0_g1	up	XP_013781682.1(uncharacterized protein LOC106465979 [Limulus polyphemus])
TRINITY_DN3377_c0_g1	up	XP_013776109.1(RNA polymerase I-specific transcription initiation factor RRN3-like [Limulus polyphemus])
TRINITY_DN81000_c0_g1	up	XP_022240127.1(uncharacterized protein LOC111085511 [Limulus polyphemus] )
TRINITY_DN4240_c0_g1	up	XP_013783386.1(NADP-dependent malic enzyme-like [Limulus polyphemus])
TRINITY_DN2960_c0_g7	up	XP_022235246.1(ribosome biogenesis regulatory protein homolog [Limulus polyphemus])
TRINITY_DN4108_c1_g1	down	AAF74774.1(LPS-binding protein [Tachypleus tridentatus])
TRINITY_DN31746_c0_g1	up	XP_013773421.1(bone morphogenetic protein 5-like [Limulus polyphemus])
TRINITY_DN17066_c0_g3	up
TRINITY_DN8585_c0_g1	up
TRINITY_DN1531_c0_g1	down	XP_013787143.2(uncharacterized protein LOC106471102 [Limulus polyphemus])
TRINITY_DN21116_c0_g1	up	XP_022258024.1(zinc finger E-box-binding homeobox 2-like [Limulus polyphemus])
TRINITY_DN1279_c3_g1	up
TRINITY_DN94_c5_g2	up	XP_017466775.1(PREDICTED: uncharacterized protein LOC108359425 isoform X1 [Rhagoletis zephyria])
TRINITY_DN5292_c0_g1	up
TRINITY_DN6080_c0_g1	up	XP_013775745.1(LIM domain only protein 3-like [Limulus polyphemus] )
TRINITY_DN86256_c0_g1	up	XP_013781029.1(natterin-3-like [Limulus polyphemus])
TRINITY_DN11562_c0_g1	up	XP_013776558.1(cytochrome c oxidase assembly protein COX16 homolog, mitochondrial-like [Limulus polyphemus])
TRINITY_DN3959_c0_g1	up	XP_023244530.1(solute carrier family 13 member 5-like [Centruroides sculpturatus])
TRINITY_DN23615_c0_g1	up	XP_013773869.1(SPARC-like isoform X2 [Limulus polyphemus])
TRINITY_DN4734_c0_g1	up	XP_013785073.1(adrenodoxin-like [Limulus polyphemus])
TRINITY_DN131_c1_g1	up
TRINITY_DN14918_c0_g3	up	XP_013772053.1(leucine-rich repeat and calponin homology domain-containing protein 3-like isoform X1 [Limulus polyphemus])
TRINITY_DN2286_c0_g1	up	XP_013777205.1(protein O-linked-mannose beta-1,2-N-acetylglucosaminyltransferase 1-like isoform X1 [Limulus polyphemus] )
TRINITY_DN3797_c0_g1	up	XP_013788159.2(epidermal growth factor receptor kinase substrate 8-like isoform X6 [Limulus polyphemus])
TRINITY_DN5236_c0_g1	up
TRINITY_DN38_c0_g1	up	XP_013776850.1(calcium homeostasis modulator protein-like [Limulus polyphemus])
TRINITY_DN542_c8_g1	up
TRINITY_DN26612_c0_g1	down
TRINITY_DN410_c0_g5	up	XP_013774746.1(14-3-3 protein zeta-like [Limulus polyphemus] )
TRINITY_DN33694_c1_g3	up
TRINITY_DN14579_c0_g1	up	XP_013790376.1(glycosylphosphatidylinositol anchor attachment 1 protein-like [Limulus polyphemus])
TRINITY_DN10534_c0_g3	up	XP_013782077.1(uncharacterized protein LOC106466348 isoform X1 [Limulus polyphemus] )
TRINITY_DN18588_c0_g2	down	XP_022234998.1(uncharacterized protein LOC106475082 [Limulus polyphemus])
TRINITY_DN7098_c0_g1	up
TRINITY_DN17332_c0_g1	down
TRINITY_DN3903_c0_g1	up	XP_022254965.1(LOW QUALITY PROTEIN: mannose-6-phosphate isomerase-like [Limulus polyphemus])
TRINITY_DN86578_c0_g1	up	XP_013781526.1(probable transmembrane ascorbate ferrireductase 2 isoform X1 [Limulus polyphemus])
TRINITY_DN49889_c0_g1	down	XP_022243190.1(5' exonuclease Apollo-like [Limulus polyphemus])
TRINITY_DN2868_c0_g1	up	XP_013774579.1(sulfotransferase 1C2A-like [Limulus polyphemus])
TRINITY_DN799_c0_g1	up	XP_022235970.1(vesicle transport protein SEC20-like, partial [Limulus polyphemus])
TRINITY_DN1600_c1_g1	up	XP_013776191.1(xylosyltransferase oxt-like isoform X1 [Limulus polyphemus])
TRINITY_DN7105_c0_g4	up	XP_013773604.1(V-type proton ATPase catalytic subunit A [Limulus polyphemus])
TRINITY_DN62726_c0_g3	up
TRINITY_DN2413_c2_g2	up
TRINITY_DN2261_c4_g1	up
TRINITY_DN12412_c0_g1	up
TRINITY_DN78194_c0_g1	down
TRINITY_DN5512_c1_g1	up
TRINITY_DN87363_c0_g1	down
TRINITY_DN9593_c0_g2	down
TRINITY_DN1838_c0_g2	down
TRINITY_DN8094_c0_g1	up	XP_013778383.1(large neutral amino acids transporter small subunit 2-like isoform X1 [Limulus polyphemus])
TRINITY_DN1234_c0_g2	down	XP_022257114.1(ectonucleoside triphosphate diphosphohydrolase 5-like isoform X1 [Limulus polyphemus])
TRINITY_DN17684_c0_g1	down
TRINITY_DN7453_c0_g1	up	XP_022248261.1(transforming growth factor beta receptor type 3-like, partial [Limulus polyphemus])
TRINITY_DN32973_c0_g1	down	KFM66022.1(Transposable element Tc1 transposase, partial [Stegodyphus mimosarum])
TRINITY_DN1984_c0_g1	down	XP_013788634.1(HRAS-like suppressor 3 [Limulus polyphemus])
TRINITY_DN4654_c0_g1	up	XP_013779565.1(thioredoxin domain-containing protein 9-like [Limulus polyphemus])
TRINITY_DN10203_c0_g2	down
TRINITY_DN52563_c0_g1	down	XP_013785108.1(nuclear transcription factor Y subunit gamma-like [Limulus polyphemus] )
TRINITY_DN16031_c0_g1	down	XP_013783908.1(profilin-2-like isoform X1 [Limulus polyphemus])
TRINITY_DN3301_c0_g1	down	XP_013785888.1(leucine-rich repeat-containing protein 51-like [Limulus polyphemus] )
TRINITY_DN7147_c1_g2	up
TRINITY_DN823_c0_g1	down	XP_013791345.1(condensin-2 complex subunit D3-like, partial [Limulus polyphemus])
TRINITY_DN7532_c0_g1	down	KFM65380.1(hypothetical protein X975_19498, partial [Stegodyphus mimosarum])
TRINITY_DN3156_c0_g2	down
TRINITY_DN2154_c0_g2	down	XP_013787690.1(sarcosine dehydrogenase, mitochondrial-like [Limulus polyphemus])
TRINITY_DN32203_c0_g1	up	XP_022255800.1(dystroglycan-like [Limulus polyphemus] )
TRINITY_DN9609_c1_g1	up	XP_022251803.1(dihydropyrimidinase-like [Limulus polyphemus])
TRINITY_DN10673_c0_g1	up	XP_022238968.1(protein draper-like isoform X1 [Limulus polyphemus])
TRINITY_DN1258_c0_g1	up	XP_013793329.1(uncharacterized protein LOC106477283 [Limulus polyphemus])
TRINITY_DN1381_c0_g1	down	XP_013791757.1(serine/threonine-protein kinase PAK 3-like [Limulus polyphemus] )
TRINITY_DN12752_c0_g1	up	XP_013793733.1(transcription factor AP-1-like [Limulus polyphemus])
TRINITY_DN25018_c0_g1	down	XP_023219698.1(atrial natriuretic peptide receptor 1-like [Centruroides sculpturatus])
TRINITY_DN37683_c0_g1	down	XP_013774841.1(LIM domain transcription factor LMO4-like [Limulus polyphemus])
TRINITY_DN8_c0_g1	down	XP_013788649.2(lon protease homolog 2, peroxisomal-like, partial [Limulus polyphemus])
TRINITY_DN7246_c1_g1	down
TRINITY_DN15256_c0_g2	up	XP_002408200.1(ribosomal processing protein, putative [Ixodes scapularis] )
TRINITY_DN5936_c0_g1	down	XP_013782068.2(centrosome-associated protein 350-like isoform X1 [Limulus polyphemus] )
TRINITY_DN66508_c0_g1	down	XP_015924563.1(uncharacterized protein LOC107452576 isoform X2 [Parasteatoda tepidariorum])
TRINITY_DN43313_c0_g1	down	XP_013793149.1(clotting factor B-like isoform X1 [Limulus polyphemus])
TRINITY_DN2259_c0_g1	up	XP_013793064.1(mid1-interacting protein 1-B-like [Limulus polyphemus])
TRINITY_DN23915_c0_g1	down	RUS90919.1(hypothetical protein EGW08_001316 [Elysia chlorotica])
TRINITY_DN2099_c0_g2	up	XP_013782736.1(H/ACA ribonucleoprotein complex subunit 3-like [Limulus polyphemus])
TRINITY_DN53972_c0_g1	up	XP_013776605.1(WD repeat-containing protein 18-like [Limulus polyphemus])
TRINITY_DN4973_c0_g1	up	XP_013792831.1(ras-related protein Rab-7L1-like, partial [Limulus polyphemus])
TRINITY_DN1279_c1_g1	down	GBP34152.1(Zinc finger MYM-type protein 1 [Eumeta japonica])
TRINITY_DN4308_c0_g3	down	XP_013780539.1(uncharacterized protein C1orf146-like isoform X1 [Limulus polyphemus])
TRINITY_DN5848_c0_g1	up
TRINITY_DN45002_c0_g1	down
TRINITY_DN5460_c0_g3	up
TRINITY_DN25887_c0_g1	up	XP_022241983.1(PDZ and LIM domain protein Zasp-like [Limulus polyphemus])
TRINITY_DN8413_c0_g3	down	XP_022242443.1(putative uncharacterized oxidoreductase YDR541C, partial [Limulus polyphemus])
TRINITY_DN4266_c0_g1	up	XP_013777332.1(cold shock domain-containing protein CG9705-like [Limulus polyphemus] )
TRINITY_DN2107_c0_g1	up	XP_013787204.1(lysophospholipid acyltransferase 2-like isoform X1 [Limulus polyphemus])
TRINITY_DN40266_c0_g1	down
TRINITY_DN38213_c0_g3	up	XP_013790524.1(succinate--CoA ligase [ADP/GDP-forming] subunit alpha, mitochondrial-like [Limulus polyphemus])
TRINITY_DN17334_c0_g1	down
TRINITY_DN50599_c0_g2	down	XP_022254005.1(lysine-specific demethylase 3A-like [Limulus polyphemus])
TRINITY_DN8201_c0_g1	up	XP_013790599.2(uncharacterized protein LOC106474451 [Limulus polyphemus])
TRINITY_DN4944_c0_g1	up
TRINITY_DN56092_c0_g4	up	XP_015903460.1(protocadherin Fat 4-like isoform X1 [Parasteatoda tepidariorum])
TRINITY_DN25351_c0_g1	down
TRINITY_DN76337_c0_g1	up	XP_013776365.1(oplophorus-luciferin 2-monooxygenase non-catalytic subunit-like [Limulus polyphemus])
TRINITY_DN522_c0_g1	down	XP_013784379.2(calcium homeostasis endoplasmic reticulum protein-like, partial [Limulus polyphemus])
TRINITY_DN10213_c0_g1	down
TRINITY_DN25034_c0_g1	down
TRINITY_DN17442_c0_g2	down
TRINITY_DN2234_c1_g1	down
TRINITY_DN3799_c0_g1	up
TRINITY_DN4901_c0_g1	down	XP_013791881.1(epidermal retinol dehydrogenase 2-like [Limulus polyphemus])
TRINITY_DN1749_c2_g1	up
TRINITY_DN7462_c0_g5	down
TRINITY_DN18750_c0_g2	up	XP_022235336.1(catechol O-methyltransferase domain-containing protein 1-like [Limulus polyphemus])
TRINITY_DN802_c1_g2	up
TRINITY_DN1994_c0_g1	down	XP_013781501.1(uncharacterized protein LOC106465811 [Limulus polyphemus])
TRINITY_DN5471_c0_g2	up
TRINITY_DN26568_c0_g2	up
TRINITY_DN19067_c0_g3	up	XP_013785335.1(GPN-loop GTPase 1-like [Limulus polyphemus] )
TRINITY_DN3193_c0_g1	up
TRINITY_DN1839_c0_g1	up
TRINITY_DN12558_c0_g1	up	ETN58508.1(hypothetical protein AND_009911 [Anopheles darlingi])
TRINITY_DN13668_c0_g1	down
TRINITY_DN4960_c0_g1	down	XP_022921047.1(general transcription factor II-I repeat domain-containing protein 2-like [Onthophagus taurus])
TRINITY_DN7678_c0_g1	up	XP_022250056.1(uncharacterized protein LOC106466356 isoform X1 [Limulus polyphemus])
TRINITY_DN1745_c0_g1	up	XP_022252405.1(clustered mitochondria protein homolog [Limulus polyphemus] )
TRINITY_DN60071_c0_g1	up
TRINITY_DN25535_c0_g1	down	XP_013772394.2(dentin sialophosphoprotein-like [Limulus polyphemus])
TRINITY_DN37_c2_g1	up
TRINITY_DN7215_c0_g1	down
TRINITY_DN14280_c0_g1	up
TRINITY_DN30071_c0_g3	up	XP_013794802.1(WAS/WASL-interacting protein family member 3-like isoform X1 [Limulus polyphemus] )
TRINITY_DN357_c0_g3	down
TRINITY_DN14363_c0_g1	up
TRINITY_DN33111_c0_g1	up	XP_013789602.1(uncharacterized protein LOC106473470 isoform X1 [Limulus polyphemus])
TRINITY_DN23885_c0_g1	down
TRINITY_DN8763_c2_g1	down
TRINITY_DN5612_c1_g2	down
TRINITY_DN84002_c0_g1	down
TRINITY_DN35202_c0_g1	down	XP_022242223.1(uncharacterized protein LOC106460726 [Limulus polyphemus])
TRINITY_DN6945_c0_g1	down	XP_013789355.1(uncharacterized protein LOC106473217 [Limulus polyphemus])
TRINITY_DN19470_c1_g2	down	XP_022244372.1(protein tramtrack, beta isoform-like isoform X4 [Limulus polyphemus])
TRINITY_DN5443_c0_g4	up	XP_013779404.1(mitochondrial ornithine transporter 1-like [Limulus polyphemus] )
TRINITY_DN948_c0_g1	up
TRINITY_DN22731_c0_g1	down	XP_022240055.1(uncharacterized protein LOC111085501 [Limulus polyphemus])
TRINITY_DN2204_c0_g2	up	XP_022246222.1(uncharacterized protein LOC106463102 [Limulus polyphemus])
TRINITY_DN1142_c1_g1	up
TRINITY_DN16243_c0_g4	up
TRINITY_DN27204_c0_g1	down
TRINITY_DN2190_c0_g2	up	XP_013779808.1(uncharacterized protein LOC106464226 isoform X1 [Limulus polyphemus])
TRINITY_DN1052_c0_g2	down
TRINITY_DN21931_c0_g2	up
TRINITY_DN15637_c0_g1	up
TRINITY_DN18127_c2_g1	down
TRINITY_DN2980_c0_g1	down	XP_013786878.1(tribbles homolog 2-like isoform X2 [Limulus polyphemus])
TRINITY_DN4345_c0_g1	up
TRINITY_DN10919_c0_g3	up	XP_022248536.1(protein phosphatase 1 regulatory subunit 7-like isoform X3 [Limulus polyphemus] )
TRINITY_DN57665_c0_g1	down	XP_022242440.1(endophilin-A-like isoform X2 [Limulus polyphemus])
TRINITY_DN4204_c2_g1	up
TRINITY_DN4612_c1_g1	down
TRINITY_DN4818_c0_g1	down	XP_013779554.1(voltage-dependent anion-selective channel protein 2-like [Limulus polyphemus] )
TRINITY_DN41642_c0_g1	down
TRINITY_DN2837_c0_g1	up	XP_013774653.1(charged multivesicular body protein 4c-like [Limulus polyphemus])
TRINITY_DN5002_c0_g1	up	XP_013777646.1(glucose-6-phosphatase-like isoform X2 [Limulus polyphemus])
TRINITY_DN10266_c0_g4	up	XP_022255552.1(uncharacterized protein LOC111088807 isoform X1 [Limulus polyphemus])
TRINITY_DN10181_c0_g1	up	XP_022243494.1(myosin regulatory light chain 2-like [Limulus polyphemus])
TRINITY_DN3448_c0_g1	down	XP_013789895.1(forkhead box protein K1-like [Limulus polyphemus])
TRINITY_DN47001_c0_g1	down
TRINITY_DN2246_c0_g2	down	XP_022252249.1(DNA ligase 1-like [Limulus polyphemus])
TRINITY_DN14626_c0_g1	up
TRINITY_DN83992_c0_g1	up	XP_022244045.1(annexin-B12-like, partial [Limulus polyphemus])
TRINITY_DN3163_c0_g1	up
TRINITY_DN20423_c0_g2	down	XP_022250155.1(mucin-17-like [Limulus polyphemus])
TRINITY_DN73_c2_g1	up
TRINITY_DN166_c0_g1	down	XP_022235094.1(protein singed-like [Limulus polyphemus])
TRINITY_DN40052_c0_g1	up	XP_022254351.1(ATP-binding cassette sub-family G member 5-like [Limulus polyphemus])
TRINITY_DN864_c0_g2	down
TRINITY_DN6224_c0_g1	up	XP_013788971.1(macrophage mannose receptor 1-like isoform X1 [Limulus polyphemus])
TRINITY_DN37_c1_g3	up	XP_013788985.1(V-type proton ATPase subunit E-like [Limulus polyphemus])
TRINITY_DN5501_c0_g1	up	XP_013789904.1(V-type proton ATPase 16 kDa proteolipid subunit [Limulus polyphemus])
TRINITY_DN4101_c0_g1	up	XP_013776860.1(transient receptor potential-gamma protein-like [Limulus polyphemus])
TRINITY_DN15351_c0_g1	up	XP_022241323.1(astacin-like metalloprotease toxin 1 [Limulus polyphemus])
TRINITY_DN7624_c0_g1	up	XP_013782729.1(neuronal membrane glycoprotein M6-a-like [Limulus polyphemus])
TRINITY_DN39777_c0_g2	down	XP_013781185.1(troponin T-like isoform X2 [Limulus polyphemus])
TRINITY_DN29253_c0_g5	down	XP_013791682.2(LOW QUALITY PROTEIN: actin-related protein 2/3 complex subunit 3-like [Limulus polyphemus])
TRINITY_DN5744_c0_g4	down
TRINITY_DN21152_c0_g1	down	XP_022241768.1(collagen alpha-1(I) chain-like isoform X3 [Limulus polyphemus])
TRINITY_DN2443_c0_g1	up	XP_015918772.1(sulfiredoxin-1 [Parasteatoda tepidariorum])
TRINITY_DN3324_c0_g1	down	XP_022247244.1(transcription initiation factor TFIID subunit 3-like [Limulus polyphemus])
TRINITY_DN4993_c0_g1	down	XP_022248440.1(guanine nucleotide exchange factor DBS-like isoform X2 [Limulus polyphemus])
TRINITY_DN6588_c0_g1	up	XP_013775028.2(growth factor receptor-bound protein 14-like [Limulus polyphemus])
TRINITY_DN37312_c0_g1	down	XP_022252247.1(glucose transporter type 1-like isoform X1 [Limulus polyphemus])
TRINITY_DN3521_c0_g1	up	XP_013786029.1(saccharopine dehydrogenase-like oxidoreductase isoform X1 [Limulus polyphemus])
TRINITY_DN3665_c0_g3	up
TRINITY_DN11690_c3_g1	up
TRINITY_DN5879_c0_g1	up
TRINITY_DN17594_c0_g1	down	XP_022253706.1(stathmin-like [Limulus polyphemus])
TRINITY_DN2403_c0_g1	up	XP_013777296.1(protein FAM136A-like [Limulus polyphemus])
TRINITY_DN499_c0_g1	up
TRINITY_DN283_c0_g3	down
TRINITY_DN8570_c0_g1	down
TRINITY_DN413_c0_g1	up	XP_013790947.1(leukocyte elastase inhibitor-like [Limulus polyphemus])
TRINITY_DN4347_c0_g1	up	XP_013785024.2(L-asparaginase-like isoform X1 [Limulus polyphemus])
TRINITY_DN6141_c1_g4	down	XP_023230422.1(uncharacterized protein LOC111630543 [Centruroides sculpturatus])
TRINITY_DN1403_c0_g1	up
TRINITY_DN2985_c0_g2	up
TRINITY_DN3922_c0_g1	up	XP_022249557.1(E3 ubiquitin-protein ligase NEDD4-like isoform X1 [Limulus polyphemus])
TRINITY_DN26324_c0_g1	up
TRINITY_DN443_c1_g1	up	XP_013772272.1(protein C-ets-1-like isoform X4 [Limulus polyphemus])
TRINITY_DN23816_c1_g1	up
TRINITY_DN9965_c0_g2	up	XP_013781114.1(fatty acid-binding protein-like [Limulus polyphemus])
TRINITY_DN20384_c0_g3	down
TRINITY_DN19208_c0_g1	down	CAX82753.1(selenoprotein W, 1 [Schistosoma japonicum])
TRINITY_DN5016_c0_g1	down	XP_013775989.2(transcription termination factor 2-like [Limulus polyphemus])
TRINITY_DN6435_c0_g1	down
TRINITY_DN16432_c0_g1	down	XP_022241826.1(Ca(2+)/calmodulin-responsive adenylate cyclase-like [Limulus polyphemus])
TRINITY_DN1537_c0_g1	down	XP_013771817.1(ataxin-7-like protein 3 isoform X1 [Limulus polyphemus] )
TRINITY_DN393_c1_g1	up	XP_013776212.1(rho GDP-dissociation inhibitor 1-like [Limulus polyphemus] )
TRINITY_DN6091_c0_g7	down	XP_013786904.1(uncharacterized protein LOC106470874 [Limulus polyphemus])
TRINITY_DN9325_c0_g1	up	KFM69666.1(T-complex protein 1 subunit zeta, partial [Stegodyphus mimosarum])
TRINITY_DN46347_c0_g1	down
TRINITY_DN7235_c0_g1	down
TRINITY_DN40179_c0_g3	down
TRINITY_DN7689_c0_g2	down
TRINITY_DN7127_c0_g1	down	XP_013778759.2(ataxin-1-like isoform X1 [Limulus polyphemus])
TRINITY_DN3000_c0_g1	down	XP_022238901.1(ubiquitin-conjugating enzyme E2 J1-like isoform X2 [Limulus polyphemus])
TRINITY_DN10479_c0_g1	down
TRINITY_DN2246_c0_g3	down	XP_022252249.1(DNA ligase 1-like [Limulus polyphemus])
TRINITY_DN2702_c0_g1	up
TRINITY_DN129_c2_g1	up	XP_013776095.1(homeobox protein Hox-C1a [Limulus polyphemus])
TRINITY_DN14996_c0_g1	down
TRINITY_DN125_c0_g1	up	ADZ95870.1(reverse transcriptase, partial [Coenonympha glycerion])
TRINITY_DN6302_c0_g1	down	XP_013777371.1(nicotinamide N-methyltransferase-like isoform X1 [Limulus polyphemus])
TRINITY_DN715_c1_g1	down
TRINITY_DN6558_c1_g1	up	XP_013778148.1(uncharacterized protein LOC106462743 [Limulus polyphemus])
TRINITY_DN5918_c0_g1	up	XP_013772203.1(F-actin-capping protein subunit alpha-like [Limulus polyphemus])
TRINITY_DN5163_c0_g3	up	XP_013778555.1(hippocampus abundant transcript 1 protein-like [Limulus polyphemus] )
TRINITY_DN201_c0_g1	up
TRINITY_DN20264_c0_g1	up	OQR79933.1(hypothetical protein BIW11_05391 [Tropilaelaps mercedesae])
