# Supplementary material for: Immune Responses to Gram-Negative Bacteria in Hemolymph of the Chinese Horseshoe Crab, Tachypleus tridentatus
Source: Front Immunol. 2021 Jan 29;11:584808. doi: 10.3389/fimmu.2020.584808 (PMC7878551; doi:10.3389/fimmu.2020.584808)
Supplement: Supplementary file 4 [file DataSheet_3.xlsx]

## Sheet: DAPs_EXP_detail
Accession	NC	VC24	FC(VC24/NC)	log2FC(VC24/NC)	Pvalue(VC24/NC)	significant	regulate	corrected_pvalue	Annotated Sequence
peptide_1	1.51138e+08	244174684	1.61558	0.692049	0.417673	no	up	0.973524	[K].NAVFQTDVQGVR.[S]_
peptide_2	2.01014e+08	2.84284e+08	1.41425	0.500037	0.414024	no	up	0.973524	[K].NAIICPFPPEIPK.[V]_1xCarbamidomethyl [C5]
peptide_3	1.98984e+07	23263777	1.16913	0.225434	0.106795	no	no change	0.973524	[K].NAFACFDEDNSGYLHEER.[L]_1xCarbamidomethyl [C5]
peptide_4	2.96982e+07	5.44483e+07	1.83338	0.874509	0.420964	no	up	0.973524	[K].MYIHYINANK.[A]_1xOxidation [M1]
peptide_5	70450101	7.06837e+07	1.00332	0.00477525	0.995381	no	no change	0.998787	[-].MVSEEIPSGDAEK.[G]_1xMet-loss [N-Term]
peptide_6	1.00282e+07	8.36611e+06	0.834257	-0.261436	0.455635	no	no change	0.973524	[-].MVLLENETFLTELTR.[M]_1xMet-loss [N-Term]
peptide_9	9.70547e+06	2.38428e+07	2.45664	1.29668	0.567279	no	up	0.973524	[-].MTIQEKQNKILTLLEHLNSLSK.[H]_1xMet-loss [N-Term]
peptide_10	1.57733e+07	2.09154e+07	1.326	0.407082	0.606377	no	up	0.973524	[-].MSWQTYVDDHIR.[S]_1xMet-loss+Acetyl [N-Term]
peptide_12	29725105	2.61329e+07	0.879152	-0.185815	0.557043	no	no change	0.973524	[-].MSSEEHSESSINIEK.[C]_1xMet-loss+Acetyl [N-Term]
peptide_13	2.47414e+07	2.41118e+07	0.974553	-0.037187	0.884974	no	no change	0.989058	[-].MSPIRDFYHVEIDK.[V]_1xMet-loss [N-Term]
peptide_15	16796204	1.62388e+07	0.966812	-0.0486934	0.951945	no	no change	0.997049	[-].MSMIQQGSMLEMLKK.[K]_1xMet-loss+Acetyl [N-Term]
peptide_16	1.05147e+07	8.28079e+06	0.787542	-0.34457	0.230046	no	down	0.973524	[-].MSLSEIKYDELSK.[L]_1xMet-loss+Acetyl [N-Term]
peptide_17	1.8759e+07	11811105	0.629622	-0.667442	0.336933	no	down	0.973524	[K].MSILETELGQAR.[V]_
peptide_18	75338319	52906605	0.702254	-0.509936	0.661913	no	down	0.976623	[-].MSAIQTDHQEEEMK.[Q]_1xMet-loss+Acetyl [N-Term]
peptide_19	10685641	23839235	2.23096	1.15766	0.601975	no	up	0.973524	[-].MSAIQTDHQEEEMK.[Q]_1xOxidation [M13]; 1xMet-loss+Acetyl [N-Term]
peptide_20	31592845	23396916	0.740576	-0.433279	0.756014	no	down	0.986497	[-].MSAIQTDHQEEEMKQK.[A]_1xMet-loss+Acetyl [N-Term]
peptide_21	403627240	1.73201e+08	0.429111	-1.22058	0.0635753	no	down	0.973524	[R].MSAYAFFVQTCR.[E]_1xCarbamidomethyl [C11]
peptide_22	1.04512e+08	1.52139e+08	1.45571	0.541719	0.300642	no	up	0.973524	[R].MSAYAFFVQTCR.[E]_1xCarbamidomethyl [C11]; 1xOxidation [M1]
peptide_23	3.8718e+08	189257837	0.48881	-1.03265	0.00172911	yes	down	0.973524	[K].MSCVPIEAEK.[I]_1xCarbamidomethyl [C3]
peptide_25	1.08194e+08	145190614	1.34195	0.424332	0.690231	no	up	0.979551	[K].MSCVPIEAEK.[I]_1xCarbamidomethyl [C3]; 1xOxidation [M1]
peptide_26	38958525	5.38257e+07	1.38161	0.466355	0.549176	no	up	0.973524	[K].MSDIQIESLKK.[T]_1xOxidation [M1]
peptide_27	1.65626e+07	13466990	0.813094	-0.298506	0.653415	no	down	0.976169	[-].MSEEHFDEYEHYNFDQDK.[H]_1xMet-loss+Acetyl [N-Term]
peptide_30	9.12992e+06	1.66429e+07	1.82289	0.866229	0.628697	no	up	0.975398	[R].MSEHSVCPCHLDPTPDFIFV.[-]_2xCarbamidomethyl [C7; C9]; 1xOxidation [M1]
peptide_31	8.5035e+07	76292453	0.897189	-0.156516	0.847933	no	no change	0.986848	[K].MSILEAELGQAR.[L]_
peptide_32	17547966	1.77154e+07	1.00954	0.0137	0.982568	no	no change	0.998787	[K].MSDIQIESLKK.[T]_
peptide_33	38177359	1.64723e+07	0.431468	-1.21268	0.238307	no	down	0.973524	[K].MQYKPGDLVFAK.[V]_
peptide_35	3.9669e+08	338225266	0.852618	-0.230028	0.779764	no	no change	0.986848	[K].NCPWGLLYDPENK.[W]_1xCarbamidomethyl [C2]
peptide_36	470800848	9.10357e+08	1.93364	0.951316	0.332693	no	up	0.973524	[K].NHATLHIHVQVR.[G]_
peptide_38	4.24279e+06	6156439	1.45103	0.537082	0.259554	no	up	0.973524	[K].NGMFDYIEFTR.[I]_
peptide_40	265863682	189900885	0.714279	-0.48544	0.368013	no	down	0.973524	[R].NGGCYHADFGQIENGGVAYDDKNCVSLTCDADGPEALLHGK.[G]_3xCarbamidomethyl [C4; C24; C29]
peptide_41	15099793	3.33143e+07	2.20628	1.14161	0.488709	no	up	0.973524	[K].NGDLEQIKDHVENK.[K]_
peptide_43	9945346	61942024	6.22824	2.63883	0.0306973	yes	up	0.973524	[K].NFNQAFGFMTR.[V]_1xOxidation [M9]
peptide_44	20614994	17694635	0.858338	-0.220382	0.857901	no	no change	0.986848	[K].NFNQAFGFMTR.[V]_
peptide_45	5157425	2.44553e+07	4.74176	2.24542	0.470574	no	up	0.973524	[R].NFIVDTGSFEHTFLLSEDK.[S]_
peptide_46	1.34588e+07	14986797	1.11353	0.155142	0.875352	no	no change	0.989058	[K].NFIQSGGVDGASPK.[E]_
peptide_47	1.11577e+07	1.43957e+07	1.2902	0.367592	0.720359	no	up	0.982479	[K].NFLAVEPANR.[Q]_
peptide_48	44433171	4.70246e+07	1.05832	0.0817786	0.774622	no	no change	0.986848	[R].NFDTEEELNDDKSVPSNK.[K]_
peptide_49	34982535	3.5728e+07	1.02131	0.030421	0.912798	no	no change	0.989058	[R].NFDTEEELNDDK.[S]_
peptide_50	3.86184e+08	1253812041	3.24667	1.69896	0.51485	no	up	0.973524	[K].NFDDFLLLCK.[Q]_1xCarbamidomethyl [C9]
peptide_51	371133218	4.68719e+08	1.26294	0.336786	0.835357	no	up	0.986848	[K].NFDDFIHLCEEAR.[Q]_1xCarbamidomethyl [C9]
peptide_52	2.31827e+07	35458458	1.52952	0.613082	0.681741	no	up	0.979551	[R].NEPFQFQLGIGQVIK.[G]_
peptide_54	1952314989	1.66315e+09	0.851884	-0.231271	0.702105	no	no change	0.980158	[K].NCVSLTCDADGPEALLHGK.[G]_2xCarbamidomethyl [C2; C7]
peptide_55	120749698	3.87706e+07	0.321082	-1.63898	0.125198	no	down	0.973524	[R].NCWQNFVDFYR.[C]_1xCarbamidomethyl [C2]
peptide_56	2439039206	633573548	0.259764	-1.94473	0.0995549	no	down	0.973524	[K].NCWTFEPAEYK.[T]_1xCarbamidomethyl [C2]
peptide_57	5.158e+07	1.05014e+08	2.03595	1.0257	0.537741	no	up	0.973524	[R].NDDIYKRPVDGSGSWVR.[V]_
peptide_58	1666821050	1354533335	0.812645	-0.299303	0.290055	no	down	0.973524	[R].NDEELNKLLQGVTIAQGGVLPNIQAVLLPK.[K]_
peptide_59	6.48264e+06	8.40638e+06	1.29675	0.374904	0.735647	no	up	0.985019	[K].NCDYPINVGCPDGNR.[V]_2xCarbamidomethyl [C2; C10]
peptide_60	39007947	2.88352e+07	0.739212	-0.435939	0.10865	no	down	0.973524	[R].NDEELNKLLSGVTIAQGGVLPNIQAVLLPK.[K]_
peptide_62	1.32752e+06	2.69773e+06	2.03216	1.02301	0.0943484	no	up	0.973524	[R].NDILISEVSDSFECLLCK.[Q]_2xCarbamidomethyl [C14; C17]
peptide_63	1.35759e+07	1.29619e+07	0.954771	-0.0667727	0.952119	no	no change	0.997049	[K].NEADKFQVLLDVSHFAPNEINVK.[T]_
peptide_64	3.82601e+07	1.62005e+07	0.42343	-1.2398	0.419579	no	down	0.973524	[K].NEADKFQVLLDVSHFEPNEINVK.[T]_
peptide_67	18136584	14381681	0.792965	-0.33467	0.496798	no	down	0.973524	[R].NDEELNKLLSGVTIAQGGVLPNIQSVLLPK.[K]_
peptide_68	1.1545e+07	9777179	0.846877	-0.239775	0.699378	no	no change	0.980158	[R].NHKETNEDIDDFGLEYGR.[Y]_
peptide_70	3.57571e+08	1.84308e+08	0.515444	-0.956111	0.135635	no	down	0.973524	[K].MQMALCLRPK.[V]_1xCarbamidomethyl [C6]
peptide_71	5.39174e+06	6.12563e+06	1.13611	0.184108	0.89564	no	no change	0.989058	[K].MFCPNHNTCCLVGYK.[E]_3xCarbamidomethyl [C3; C9; C10]
peptide_73	2.18921e+08	2.49639e+08	1.14032	0.189435	0.846246	no	no change	0.986848	[K].MEEMLCDSGDQEVEK.[A]_1xCarbamidomethyl [C6]; 2xOxidation [M1; M4]
peptide_74	2.41914e+08	62763085	0.259444	-1.9465	0.0964644	no	down	0.973524	[K].MEEMLCDSGDQEVEK.[A]_1xCarbamidomethyl [C6]; 1xOxidation [M]
peptide_75	7.46659e+08	1.91069e+08	0.255899	-1.96635	0.0470204	yes	down	0.973524	[K].MEEMLCDSGDQEVEK.[A]_1xCarbamidomethyl [C6]
peptide_77	38509764	1.20714e+07	0.313464	-1.67363	0.12256	no	down	0.973524	[K].MEAAREEEYFR.[K]_
peptide_78	1.09652e+07	3.31142e+07	3.01995	1.59452	0.184804	no	up	0.973524	[K].MDPDKIEEITAK.[K]_1xOxidation [M1]
peptide_79	7.40277e+06	2.32862e+06	0.31456	-1.66859	0.48692	no	down	0.973524	[K].MDPDKIEEITAK.[K]_
peptide_80	2.54218e+07	20886062	0.821582	-0.283524	0.798884	no	down	0.986848	[K].MDHHPEWFNVYNK.[V]_
peptide_81	107429173	3.55168e+07	0.330607	-1.59681	0.00714873	yes	down	0.973524	[R].MCSTGFYYDLQSCR.[-C]_2xCarbamidomethyl [C2; C13]
peptide_82	2.53019e+07	2.78862e+07	1.10214	0.140309	0.743447	no	no change	0.986497	[R].MCNNPPPSLK.[G]_1xCarbamidomethyl [C2]
peptide_83	2.25627e+07	3.91909e+07	1.73697	0.796576	0.60783	no	up	0.973524	[K].MATQATTPIEK.[L]_
peptide_84	3.11118e+07	3.89468e+07	1.25183	0.324042	0.445187	no	up	0.973524	[-].MATEEKPPQDATR.[R]_1xMet-loss+Acetyl [N-Term]
peptide_85	4.27106e+07	55582740	1.30138	0.380042	0.581783	no	up	0.973524	[-].MASIPVDLELKK.[A]_1xMet-loss+Acetyl [N-Term]
peptide_86	14232454	27137366	1.90672	0.931096	0.211541	no	up	0.973524	[-].MASEGNLPHEATR.[R]_1xMet-loss+Acetyl [N-Term]
peptide_87	33134006	27187285	0.820525	-0.285381	0.316989	no	down	0.973524	[-].MANVDENKTDREEIK.[H]_1xMet-loss+Acetyl [N-Term]
peptide_88	33042952	26395027	0.79881	-0.324076	0.853264	no	down	0.986848	[K].LYTLVTHVAVTTFK.[G]_
peptide_90	15679169	1.38281e+07	0.881938	-0.181251	0.864889	no	no change	0.987852	[-].MAAVVSDTPDASKVESEQIK.[Q]_1xMet-loss+Acetyl [N-Term]
peptide_91	1.6732e+07	1.87301e+07	1.11942	0.162747	0.608215	no	no change	0.973524	[-].MADATAPTTAPSPK.[K]_1xMet-loss+Acetyl [N-Term]
peptide_92	18079707	2.63337e+07	1.45654	0.542541	0.209102	no	up	0.973524	[-].MADATAPTTAPSPKK.[V]_1xMet-loss+Acetyl [N-Term]
peptide_93	8.18011e+06	3.071e+07	3.75423	1.90852	0.302109	no	up	0.973524	[-].MADEGSNATEAAKR.[G]_1xMet-loss+Acetyl [N-Term]
peptide_94	12669081	1.56985e+07	1.23912	0.309311	0.691848	no	up	0.979551	[K].MFYNVCPDARPK.[T]_1xCarbamidomethyl [C6]
peptide_95	1.03571e+07	6.11693e+06	0.590602	-0.759742	0.107463	no	down	0.973524	[-].MADKIDMSLDDIIKQDR.[S]_1xMet-loss+Acetyl [N-Term]
peptide_97	1.12672e+07	8.57222e+06	0.760813	-0.394386	0.443726	no	down	0.973524	[R].MAELQEQYGVTQGGK.[N]_
peptide_98	3.3799e+06	6394302	1.89186	0.919804	0.0923338	no	up	0.973524	[R].MAELQEQYGVTQGGKNER.[N]_1xOxidation [M1]
peptide_99	1.14114e+07	9.56358e+06	0.838076	-0.254848	0.707463	no	no change	0.980158	[-].MAESRPTETVHETLTVEQFGDGKR.[N]_1xMet-loss+Acetyl [N-Term]
peptide_101	2.2557e+06	15654160	6.93982	2.7949	0.0611616	no	up	0.973524	[-].MAGFTEDQIADFQDAFSLFDNRGDGK.[I]_1xMet-loss+Acetyl [N-Term]
peptide_102	5910573	15015715	2.54048	1.3451	0.163863	no	up	0.973524	[-].MADKIDMSLDDIIKQDR.[S]_1xOxidation [M7]; 1xMet-loss+Acetyl [N-Term]
peptide_103	1.15669e+08	1.23981e+08	1.07186	0.100113	0.777366	no	no change	0.986848	[K].MQMALCLRPK.[V]_1xCarbamidomethyl [C6]; 1xOxidation [M]
peptide_104	9.75512e+07	9.32379e+07	0.955785	-0.0652427	0.91137	no	no change	0.989058	[K].MGDLIPDGASIIFHCHPVGR.[S]_1xCarbamidomethyl [C15]
peptide_105	5.25959e+07	75258104	1.43087	0.516896	0.54335	no	up	0.973524	[K].MGIAGPMGPSGPR.[G]_
peptide_106	255088388	2.64281e+08	1.03604	0.0510745	0.9352	no	no change	0.992374	[-].MPVFTLNTNLPK.[D]_1xMet-loss [N-Term]
peptide_109	23688381	2.94154e+07	1.24176	0.312392	0.762756	no	up	0.986847	[K].MPGKDEWKDGLEALEDAMNLER.[H]_1xOxidation [M1]
peptide_110	40238759	3.1476e+07	0.78223	-0.354335	0.734052	no	down	0.98415	[K].MPGKDEWKDGLEALEDAMNLER.[H]_
peptide_112	8.28737e+06	2.84763e+06	0.343611	-1.54115	0.0104177	yes	down	0.973524	[K].MNRIENDALEVFAGHLTNLEFR.[D]_
peptide_113	15177414	5.91983e+06	0.390042	-1.3583	0.0344774	yes	down	0.973524	[-].MLSEADRTELEEQEIVGPGPR.[S]_1xAcetyl [N-Term]
peptide_114	1.29191e+07	22941267	1.77577	0.828443	0.572128	no	up	0.973524	[R].MIPFQNFEETLEGYSAHLTSLISGLHYASRPEGLHIR.[D]_1xOxidation [M1]
peptide_116	16056801	1.2662e+07	0.788576	-0.342677	0.827105	no	down	0.986848	[R].MLPFQNFEEELEGYSAHLTSLVSGLNYASRPEGMR.[L]_2xOxidation [M1; M34]
peptide_117	1.76173e+07	4.8589e+07	2.75803	1.46364	0.458009	no	up	0.973524	[R].MLPFQNFEEELEGYSAHLTSLVSGLNYASRPEGMR.[L]_1xOxidation [M]
peptide_118	2.75007e+07	6.40139e+07	2.32772	1.21892	0.506365	no	up	0.973524	[R].MLPFQNFEEELEGYSAHLTSLVSGLNYASRPEGMR.[L]_
peptide_119	157482605	1.7166e+08	1.09002	0.124361	0.915337	no	no change	0.989058	[R].MLPFHNFDEPLAGYAPHLSHIASGK.[Y]_1xOxidation [M1]
peptide_120	2.32802e+08	3.00461e+08	1.29063	0.368076	0.830271	no	up	0.986848	[R].MLPFHNFDEPLAGYAPHLSHIASGK.[Y]_
peptide_122	16404908	1.82682e+07	1.11358	0.155204	0.876356	no	no change	0.989058	[K].MLHFDIGTLYK.[S]_1xOxidation [M1]
peptide_123	2.2264e+07	27685674	1.24352	0.314429	0.69324	no	up	0.979551	[K].MGIAGPMGPSGPR.[G]_1xOxidation [M1]
peptide_124	61909314	176012952	2.84308	1.50745	0.255216	no	up	0.973524	[K].MGIAGPMGPSGPR.[G]_2xOxidation [M1; M7]
peptide_125	1.39366e+08	2.55501e+08	1.83331	0.874447	0.0870796	no	up	0.973524	[-].MGTSQPDCSVGCDTSYCPDTSSCSCGTFADYCK.[C]_6xCarbamidomethyl [C8; C12; C17; C23; C25; C32]; 1xMet-loss [N-Term]
peptide_127	26575404	5.10587e+07	1.92128	0.942065	0.398488	no	up	0.973524	[-].MGVEIETIKPGDGQTFPK.[V]_1xMet-loss [N-Term]
peptide_128	2.04595e+08	74049030	0.36193	-1.46622	0.117978	no	down	0.973524	[K].MHLPSAEDVKQEK.[I]_
peptide_129	5.99518e+07	173917412	2.90096	1.53653	0.310467	no	up	0.973524	[K].MGDLIPDGASIIFHCHPVGR.[S]_1xCarbamidomethyl [C15]; 1xOxidation [M1]
peptide_130	1.83778e+08	2.70247e+08	1.47051	0.556317	0.454125	no	up	0.973524	[K].MHLPSAEDVKQEK.[I]_1xOxidation [M1]
peptide_131	1.79302e+07	8322208	0.464144	-1.10736	0.384638	no	down	0.973524	[K].MKAELPYYEEFITQPIEEFK.[G]_
peptide_133	3.28808e+07	1.77126e+07	0.538692	-0.892468	0.101062	no	down	0.973524	[K].MKHAETEVKNPLPTK.[D]_
peptide_135	1.65537e+07	5.38752e+06	0.325457	-1.61946	0.0405541	yes	down	0.973524	[R].MKLDYVLGLR.[V]_
peptide_136	1.08546e+08	4.39893e+07	0.40526	-1.30308	0.34865	no	down	0.973524	[K].MLHFDIGTLYK.[S]_
peptide_138	1.25984e+07	8014058	0.636118	-0.652634	0.120789	no	down	0.973524	[K].LYQNYYVNR.[D]_
peptide_139	2.03778e+07	2.07585e+07	1.01868	0.0267049	0.980876	no	no change	0.998787	[K].NHLLQEEMETTLK.[D]_
peptide_140	3.67418e+06	3.65541e+06	0.994892	-0.00738778	0.995772	no	no change	0.998787	[K].NKPSAALADADADLEAR.[L]_
peptide_142	2.56728e+06	924363	0.360056	-1.47371	0.372526	no	down	0.973524	[K].QITEMLPGILNQLGAESLTHLKR.[L]_
peptide_143	6.05887e+06	15586082	2.57244	1.36314	0.303051	no	up	0.973524	[K].QITDMLPGILNQLGAESLTHLKR.[L]_1xOxidation [M5]
peptide_146	3.48847e+07	30524323	0.875007	-0.192634	0.805857	no	no change	0.986848	[K].QISGAIPEMILLNK.[A]_1xOxidation [M9]
peptide_147	52064529	32114964	0.61683	-0.697055	0.324755	no	down	0.973524	[K].QISGAIPEMILLNK.[A]_
peptide_149	7.88351e+06	5.28933e+06	0.670936	-0.575753	0.711331	no	down	0.980589	[K].QLPEAEAAGMK.[D]_
peptide_150	9.39297e+06	6122089	0.651773	-0.617558	0.20235	no	down	0.973524	[K].QLPDKWQHDLFDGGVGGGAR.[V]_
peptide_151	1.01746e+07	14910550	1.46546	0.551358	0.32035	no	up	0.973524	[K].QLNSNEVECEACK.[L]_2xCarbamidomethyl [C9; C12]
peptide_152	1.5655e+07	2.71585e+07	1.73482	0.794786	0.576289	no	up	0.973524	[RK].QIMEIKDFLLTAR.[R]_1xOxidation [M3]
peptide_153	19115646	5.91868e+06	0.309625	-1.69141	0.199806	no	down	0.973524	[RK].QIMEIKDFLLTAR.[R]_
peptide_155	2.34349e+07	16031578	0.684089	-0.547745	0.543491	no	down	0.973524	[R].QLIIDWLQTK.[V]_
peptide_157	2.01039e+10	1.29601e+10	0.64466	-0.633391	0.377581	no	down	0.973524	[R].QIICPYIQIQK.[L]_1xCarbamidomethyl [C4]
peptide_158	86431765	1.33065e+08	1.53954	0.622498	0.505262	no	up	0.973524	[K].QEYDESGPSIVHR.[K-]_
peptide_159	1.21001e+07	1.61476e+07	1.3345	0.416297	0.635761	no	up	0.975398	[K].QEYDESGPSIVHRK.[C]_
peptide_162	8.92162e+06	36695842	4.11314	2.04024	0.0978833	no	up	0.973524	[K].QFVEISFPSIR.[E]_
peptide_163	1.08253e+07	139220707	12.8606	3.68489	0.0938675	no	up	0.973524	[R].QGQQEQLPWGQSR.[Q]_
peptide_164	62778784	1.80354e+08	2.87285	1.52248	0.435716	no	up	0.973524	[R].QIVNEGMFVYAVSVAILHR.[D]_
peptide_165	7111621	3981682	0.559884	-0.8368	0.185788	no	down	0.973524	[K].QGVPQQLLSER.[I]_
peptide_166	1.98466e+07	1.58994e+07	0.801118	-0.319914	0.0873122	no	down	0.973524	[K].QKESDPQAEEEYIVEK.[V]_
peptide_168	29959007	2.45433e+07	0.81923	-0.28766	0.667809	no	down	0.979551	[K].QIDADDHEVWGVNSNDNIYK.[R]_
peptide_169	2.28221e+07	26989389	1.1826	0.241963	0.869689	no	no change	0.988846	[K].QIDGGQSMVYGVNSANAIYR.[R]_
peptide_171	2506417	2600537	1.03755	0.0531831	0.887501	no	no change	0.989058	[K].QLETEEKDSPEQETR.[A]_
peptide_172	1.96297e+08	1.405e+08	0.71575	-0.482473	0.606987	no	down	0.973524	[R].QHYPGCTSVYSDNECCPVDWK.[C]_3xCarbamidomethyl [C6; C15; C16]
peptide_174	30832700	3.85001e+07	1.24868	0.320401	0.827374	no	up	0.986848	[R].QIVNEGMFVYAVSVAILHR.[D]_1xOxidation [M7]
peptide_176	1.65482e+08	120951310	0.730901	-0.452251	0.302735	no	down	0.973524	[R].RKESYSIYIYK.[V]_
peptide_177	2044161060	1.75049e+09	0.856334	-0.223754	0.514997	no	no change	0.973524	[R].RKESFSIYIYK.[V]_
peptide_178	3.448e+08	3.54133e+08	1.02707	0.0385308	0.963637	no	no change	0.998787	[K].RHIANPDTFNAFCFDWNK.[I]_1xCarbamidomethyl [C13]
peptide_179	3.92466e+07	42242611	1.07634	0.10613	0.878643	no	no change	0.989058	[K].RFNDEPSEKELLK.[E]_
peptide_180	6.47548e+06	26890564	4.15267	2.05404	0.24511	no	up	0.973524	[R].RFFIELDKFHR.[E]_
peptide_181	5.7098e+08	7.96673e+08	1.39527	0.480547	0.210935	no	up	0.973524	[R].RDFPGSIFGTCSR.[R]_1xCarbamidomethyl [C11]
peptide_183	35606067	2.35633e+07	0.661777	-0.595583	0.366449	no	down	0.973524	[K].RALSAFFWFCNDERPK.[V]_1xCarbamidomethyl [C10]
peptide_184	421606	813666	1.92992	0.94854	0.498129	no	up	0.973524	[R].QYLDTTVVPILLQSLSALAK.[E]_
peptide_186	8.17713e+06	7.61334e+06	0.931052	-0.103066	0.865469	no	no change	0.987852	[K].QYAIFDNQLQNIFGVK.[R]_
peptide_187	27963736	13277760	0.474821	-1.07455	0.202743	no	down	0.973524	[K].QVVNIPSFIVR.[L]_
peptide_188	2.11098e+07	1.4431e+07	0.683616	-0.548742	0.224139	no	down	0.973524	[K].QVSDEYPDFDLSDKKDFIK.[S]_
peptide_189	1.09485e+07	6.43059e+06	0.587348	-0.767713	0.213111	no	down	0.973524	[K].QVSDEYPDFDLSDKK.[D]_
peptide_190	2.64113e+07	20834781	0.78886	-0.342159	0.702858	no	down	0.980158	[K].QVMAYLDKELEDKPTEEAIK.[N]_
peptide_191	4.74033e+07	3.57777e+07	0.75475	-0.405929	0.257466	no	down	0.973524	[K].QVIQALEEDKEFAK.[K]_
peptide_192	6.20434e+06	3.53237e+06	0.569339	-0.812641	0.291467	no	down	0.973524	[K].QVHPDTGISSK.[A]_
peptide_194	2.64938e+07	3.32925e+07	1.25662	0.329544	0.685248	no	up	0.979551	[R].QNSLPYVAVK.[N]_
peptide_195	2.57571e+07	4.7888e+07	1.85922	0.894694	0.136184	no	up	0.973524	[R].QPCYDGQWTQISGSLK.[Q]_1xCarbamidomethyl [C3]
peptide_197	1.48274e+07	1.20998e+07	0.816041	-0.293286	0.774772	no	down	0.986848	[K].QPSDDDHREEALATGGLDLMVIPGLAFDKR.[G]_
peptide_198	1.19654e+07	8305515	0.694129	-0.526724	0.540583	no	down	0.973524	[K].QQGYGGQTKPIFR.[K]_
peptide_200	2.12098e+07	2.26736e+07	1.06901	0.0962799	0.755113	no	no change	0.986497	[K].QQIAVANAQELLQK.[M]_
peptide_201	7.78754e+07	39072640	0.501733	-0.99501	0.209099	no	down	0.973524	[K].QQTIQETLDK.[-]_
peptide_202	1.72918e+08	134163550	0.77588	-0.366095	0.237105	no	down	0.973524	[K].QSVIGDCNTDRPGLLDPK.[G]_1xCarbamidomethyl [C7]
peptide_203	947066116	6.8685e+08	0.725239	-0.463471	0.236666	no	down	0.973524	[R].QTASGFYISAWDSCAK.[S]_1xCarbamidomethyl [C14]
peptide_204	2004256960	2721845295	1.35803	0.441518	0.677948	no	up	0.979551	[K].QTDIHFDSVER.[EG]_
peptide_205	1.85566e+07	24595883	1.32545	0.406485	0.629575	no	up	0.975398	[K].QTQEELSTPEGR.[R]_
peptide_206	7.75726e+07	148607201	1.91572	0.937886	0.412502	no	up	0.973524	[K].QVDADDHEVWGVNR.[N]_
peptide_207	8.38698e+07	53485317	0.637719	-0.649008	0.210556	no	down	0.973524	[K].QQILISGALAR.[G]_
peptide_210	10723718	1.90899e+07	1.78016	0.832005	0.267979	no	up	0.973524	[K].QDTFVSSCDCCTASGSVK.[R]_3xCarbamidomethyl [C8; C10; C11]
peptide_211	18667060	18532005	0.992765	-0.0104757	0.992261	no	no change	0.998787	[R].NPLIPAIYIGATVGPSVWAYLVALVGAAAVTAANIRR.[A]_
peptide_212	2.26115e+06	3.28749e+06	1.4539	0.53993	0.664501	no	up	0.978664	[R].NPLIPAIYIGATVGPSVWAYLVALVGAAAVTAANIR.[R]_
peptide_213	5689896	2.52162e+07	4.43175	2.14788	0.0825611	no	up	0.973524	[R].NPAGFAFVEFEDPR.[D]_
peptide_214	1.36515e+07	7.49369e+06	0.548929	-0.865308	0.426515	no	down	0.973524	[K].NNTQVLINCR.[N]_1xCarbamidomethyl [C9]
peptide_216	1.84637e+07	9.14844e+06	0.495484	-1.01309	0.194681	no	down	0.973524	[R].NMYETECPSQWVK.[H]_1xCarbamidomethyl [C7]
peptide_217	1.47487e+08	6.86784e+07	0.465658	-1.10266	0.466077	no	down	0.973524	[K].NMQVLHVPTWNQK.[D]_1xOxidation [M2]
peptide_218	402024977	1.57415e+08	0.391555	-1.35271	0.501132	no	down	0.973524	[K].NMQVLHVPTWNQK.[D]_
peptide_219	3.16362e+06	4323953	1.36677	0.450775	0.751752	no	up	0.986497	[K].NLWDDIAILK.[L]_
peptide_220	1.04219e+08	1.13327e+08	1.0874	0.12088	0.862775	no	no change	0.987852	[R].NIVEAAAVR.[D]_
peptide_221	7.80354e+07	83873095	1.07481	0.10408	0.788374	no	no change	0.986848	[R].NISSKPTIIHQPR.[K]_
peptide_223	5909563	1.03248e+07	1.74714	0.804995	0.408175	no	up	0.973524	[K].NIQSYNPSNLRPTETVEKNPLPTK.[D]_
peptide_225	44054967	3.5554e+07	0.807038	-0.309291	0.81452	no	down	0.986848	[K].NIQETEVYQR.[T]_
peptide_226	25455576	1.82231e+07	0.715877	-0.482217	0.748001	no	down	0.986497	[R].NLQAGSSSLLPQAASSPR.[V]_
peptide_228	154333117	1.1931e+08	0.773068	-0.371332	0.36092	no	down	0.973524	[K].NKPTDEELLEIYALYK.[Q]_
peptide_229	266495719	1.71334e+08	0.642915	-0.637299	0.681747	no	down	0.979551	[K].NLATLWQSGDFQFLGHECHYR.[V]_1xCarbamidomethyl [C18]
peptide_230	1.2839e+09	1.0336e+09	0.805044	-0.312861	0.492097	no	down	0.973524	[R].NLCDWPHLSDCR.[A]_2xCarbamidomethyl [C3; C11]
peptide_231	1.44915e+07	2.47051e+07	1.7048	0.769603	0.0918414	no	up	0.973524	[K].NLDDSNSIEDR.[S]_
peptide_234	115510329	1.16303e+08	1.00687	0.0098706	0.992852	no	no change	0.998787	[K].NPLPTKDEIEQER.[K]_
peptide_235	2.16175e+07	11718597	0.542088	-0.883402	0.605158	no	down	0.973524	[K].NIFVIAVSGIK.[G]_
peptide_236	1.58826e+07	1.11472e+07	0.701854	-0.510758	0.449892	no	down	0.973524	[K].NLKDEEVTIENDHYILESHKEL.[-]_
peptide_237	17891338	10281991	0.574691	-0.799142	0.21362	no	down	0.973524	[K].NIKVPVHLDPLNTR.[T]_
peptide_238	49750440	4.55756e+07	0.916085	-0.126447	0.829693	no	no change	0.986848	[K].NIKVPVHLDPTNPHTFEVEDLKK.[L]_
peptide_240	2.03073e+08	111719813	0.550147	-0.862111	0.144818	no	down	0.973524	[R].NIMESFHR.[E]_
peptide_243	7889263	13595683	1.72331	0.785186	0.221173	no	up	0.973524	[K].QDTFVSSCDCCTASGSVKR.[E]_3xCarbamidomethyl [C8; C10; C11]
peptide_244	60603921	5.20304e+07	0.858532	-0.220056	0.813643	no	no change	0.986848	[K].NPLPTKDEIEQERK.[S]_
peptide_245	7.59515e+07	6.5352e+07	0.860443	-0.216849	0.565801	no	no change	0.973524	[R].NPITGEVYDDVSK.[M]_
peptide_246	2292587	8215161	3.58336	1.84131	0.13164	no	up	0.973524	[R].QDLVDGSGYVHGYK.[H]_
peptide_247	5.39345e+07	49716642	0.921796	-0.11748	0.812552	no	no change	0.986848	[K].QDLEEAQQNVAK.[R]_
peptide_248	1053360984	1247877496	1.18466	0.244476	0.830149	no	no change	0.986848	[R].QDGSNTNCLHVLK.[V]_1xCarbamidomethyl [C8]
peptide_249	4.06596e+07	1.06341e+08	2.61541	1.38704	0.0523491	no	up	0.973524	[K].QCLPSKEEIILEK.[G]_1xCarbamidomethyl [C2]
peptide_251	10671584	2.54898e+07	2.38857	1.25615	0.45543	no	up	0.973524	[K].QCDATGNTIVGVNSVDNIYR.[S]_1xCarbamidomethyl [C2]
peptide_252	1.75213e+09	3.05303e+09	1.74247	0.801131	0.674523	no	up	0.979551	[K].QASILALFEHLTSVPK.[Q]_
peptide_254	12197512	1.03754e+07	0.850618	-0.233417	0.647991	no	no change	0.975398	[R].QAFNEREEGSPVPESTLR.[Q]_
peptide_255	1.715e+07	1.60738e+07	0.937252	-0.093491	0.831155	no	no change	0.986848	[R].NYVVTAAHCTQGR.[T]_1xCarbamidomethyl [C9]
peptide_257	5.0334e+07	4.31607e+07	0.857485	-0.221817	0.549889	no	no change	0.973524	[R].NYILSQVLTQEAR.[A]_
peptide_258	5.09558e+08	4.76868e+08	0.935847	-0.0956553	0.8543	no	no change	0.986848	[R].NYASDEEAAEEK.[A]_
peptide_259	637440501	474165548	0.743859	-0.4269	0.330825	no	down	0.973524	[K].NWECIQSNILEK.[L]_1xCarbamidomethyl [C4]
peptide_260	4.3768e+06	7224945	1.65074	0.723109	0.656509	no	up	0.976352	[K].NVIEGMNLVQAK.[K]_
peptide_261	8.46866e+07	3.03412e+08	3.58276	1.84107	0.357156	no	up	0.973524	[R].NTVITVTYHEEVHNEHH.[-]_
peptide_262	119531078	1.28126e+08	1.0719	0.100177	0.89763	no	no change	0.989058	[K].NTTTNFKNPLPTKDEIEQER.[K]_
peptide_263	25418032	4.1473e+07	1.63164	0.70632	0.476845	no	up	0.973524	[R].NPPDNPQTIDYSCSPGFK.[L]_1xCarbamidomethyl [C13]
peptide_264	32875418	3.36444e+07	1.02339	0.0333576	0.933654	no	no change	0.992374	[R].NPPGFAFVEFEDPR.[D]_
peptide_265	2.50866e+07	3.49364e+07	1.39263	0.477812	0.526327	no	up	0.973524	[R].NPPGFAFVEFEDSR.[D]_
peptide_266	6995654	16268684	2.32554	1.21757	0.591439	no	up	0.973524	[K].NPQDITVEHQNWK.[V]_
peptide_267	1.86138e+06	2.25824e+07	12.1321	3.60075	0.1924	no	up	0.973524	[R].NQDQSQNYCFNYEVR.[I]_1xCarbamidomethyl [C9]
peptide_269	1302856829	1.09223e+09	0.838337	-0.254398	0.540667	no	no change	0.973524	[K].NPLPTKDVIDQEK.[SA]_
peptide_270	11762448	5.57881e+06	0.47429	-1.07616	0.305159	no	down	0.973524	[K].NRYDIFLNEDEDPLEILK.[Q]_
peptide_272	358533	4.47278e+06	12.4752	3.64099	0.294829	no	up	0.973524	[K].NSSVTISSAR.[S]_
peptide_273	4.20544e+06	20932075	4.97738	2.31539	0.326278	no	up	0.973524	[R].NSTESSVTISK.[V]_
peptide_274	3.76897e+08	7.08779e+08	1.88056	0.911165	0.63142	no	up	0.975398	[R].NSVDSSVTISTLR.[T]_
peptide_275	25077284	1.47272e+07	0.587272	-0.767899	0.558999	no	down	0.973524	[R].NTCSSSNQKDCNDVTIVTR.[S]_2xCarbamidomethyl [C3; C11]
peptide_276	3.62456e+08	4.02817e+08	1.11136	0.152321	0.916365	no	no change	0.989058	[K].NTLKPYDHGVLNFPDIQIQNVTLHAR.[V]_
peptide_277	1.14028e+07	3.56339e+06	0.3125	-1.67807	0.127359	no	down	0.973524	[K].NRYDIFLNEEEDPLEILK.[Q]_
peptide_278	1.24425e+08	1.758e+08	1.4129	0.498659	0.531591	no	up	0.973524	[K].LYLNCHTVEER.[N]_1xCarbamidomethyl [C5]
peptide_279	3.95445e+07	127406987	3.22186	1.68789	0.408838	no	up	0.973524	[K].LYEVLIGAK.[T]_
peptide_281	69304013	68798875	0.992711	-0.0105539	0.99319	no	no change	0.998787	[R].LIDLHSPSEIVK.[Q]_
peptide_283	104086267	73468330	0.705841	-0.502585	0.619407	no	down	0.973524	[K].ILDDILEK.[Q]_
peptide_285	108065692	45134522	0.417658	-1.25961	0.381673	no	down	0.973524	[R].ILDAIHLGHVHDAHGNEVK.[L]_
peptide_286	3.66974e+07	46346806	1.26295	0.336794	0.774068	no	up	0.986848	[R].ILDAIHIGHLEDENGSHVPLDETR.[G]_
peptide_288	1.77257e+09	2.37191e+09	1.33812	0.42021	0.792726	no	up	0.986848	[R].ILALFEHLTSLTK.[H]_
peptide_289	1.67444e+08	297677641	1.77777	0.830069	0.0944149	no	up	0.973524	[R].LLAEESDKKYEEMAR.[R]_1xOxidation [M13]
peptide_290	622477600	662079439	1.06362	0.0889824	0.914411	no	no change	0.989058	[R].LLAEESDKKYEEMAR.[R]_
peptide_291	1.75149e+07	17026076	0.972091	-0.0408363	0.97715	no	no change	0.998787	[K].LKVEKPDGTPAPGEQIEICR.[F]_1xCarbamidomethyl [C19]
peptide_292	219479486	271727310	1.23805	0.308073	0.725846	no	up	0.982479	[K].IKTYSDIVINNISTGSVIER.[-]_
peptide_293	6.26515e+07	48294858	0.770849	-0.37548	0.244242	no	down	0.973524	[K].IKTYSDIVINNLPVGPIIK.[I]_
peptide_295	1.34223e+07	25956001	1.9338	0.951438	0.609047	no	up	0.973524	[R].LKQIDGGQSMVYGVNSANAIYR.[R]_
peptide_296	3.63818e+07	58973030	1.62095	0.696839	0.634705	no	up	0.975398	[R].LKQCDATGNTIVGVNSVDNIYR.[S]_1xCarbamidomethyl [C4]
peptide_297	2.76933e+07	2.8808e+07	1.04025	0.0569319	0.969231	no	no change	0.998787	[K].LKHVSASGYGYIWGVNSNDQIYK.[C]_
peptide_298	1.55061e+06	1.29553e+07	8.35496	3.06263	0.028915	yes	up	0.973524	[K].LHESEQCVNLK.[A]_1xCarbamidomethyl [C7]
peptide_299	18295842	14507403	0.792934	-0.334727	0.700028	no	down	0.980158	[K].LHGTYEHNPTFTGR.[Y]_
peptide_300	39823177	19513667	0.490008	-1.02912	0.191925	no	down	0.973524	[R].IHHPGSKPQLEEVWEER.[D]_
peptide_301	2.28983e+07	2.67697e+07	1.16907	0.225355	0.611375	no	no change	0.973524	[K].IHLPSAEEIEQEK.[G]_
peptide_302	8.08372e+07	79311251	0.981123	-0.0274944	0.958638	no	no change	0.998787	[K].IHLPSAEEIEQEKGQQQLLEGIK.[G]_
peptide_303	3.15975e+08	210209202	0.665272	-0.587985	0.311321	no	down	0.973524	[K].IHNSLLQDVEGFER.[S]_
peptide_304	8.21402e+07	8.98963e+07	1.09442	0.130172	0.582844	no	no change	0.973524	[R].LLDSLDGICDK.[L]_1xCarbamidomethyl [C9]
peptide_305	566780660	427594098	0.754426	-0.406549	0.471534	no	down	0.973524	[K].IHQSLVTGVEQFDK.[T]_
peptide_306	5.35555e+07	93649131	1.74864	0.806232	0.448871	no	up	0.973524	[R].LHSLEDLNKLPMTK.[W]_1xOxidation [M12]
peptide_307	1.0956e+08	8.28685e+07	0.756373	-0.402831	0.474687	no	down	0.973524	[K].LHYCVSCAIHSK.[IV]_2xCarbamidomethyl [C4; C7]
peptide_308	235256437	1.08812e+08	0.462526	-1.11239	0.227132	no	down	0.973524	[K].LKCCVPGNYLTVFQAK.[G]_2xCarbamidomethyl [C3; C4]
peptide_309	2.20015e+07	2.12963e+07	0.967947	-0.0469996	0.978027	no	no change	0.998787	[K].IKDIDTLEPLKEFK.[N]_
peptide_310	3.62784e+07	15550210	0.428636	-1.22218	0.292098	no	down	0.973524	[K].LKEPTNPNVTPSVK.[Q]_
peptide_312	7.96424e+07	5.45637e+07	0.685109	-0.545595	0.287595	no	down	0.973524	[R].LHSLEDLNKLPMTK.[W]_
peptide_313	763684	1.34169e+06	1.75686	0.813	0.562862	no	up	0.973524	[R].LHDVGHLSR.[G]_
peptide_314	259771337	490653357	1.88879	0.917462	0.512934	no	up	0.973524	[R].ILDSIHLGYVIDSEGNHK.[N]_
peptide_315	3930674	2.79485e+06	0.711035	-0.492008	0.378868	no	down	0.973524	[K].LLDYNIHKER.[E]_
peptide_316	1.19796e+07	2.19542e+07	1.83262	0.87391	0.598648	no	up	0.973524	[K].LISLQLDPTNQQK.[R]_
peptide_317	4.94913e+06	2.61971e+06	0.529329	-0.917765	0.229911	no	down	0.973524	[K].LISGVWGCCPFPNAVCCADAIHCCPAGMK.[C]_6xCarbamidomethyl [C8; C9; C16; C17; C23; C24]
peptide_318	3.22234e+08	2.42056e+08	0.751182	-0.412766	0.129465	no	down	0.973524	[K].LLSGVTIAQGGVLPNIQSVLLPK.[K]_
peptide_319	3.9559e+08	2.78825e+08	0.704834	-0.504645	0.423296	no	down	0.973524	[K].LLSGVTIAQGGVLPNIQAVLLPK.[K]_
peptide_321	1.98206e+08	1.14966e+08	0.580036	-0.785786	0.362767	no	down	0.973524	[K].ILSDWDEICEGCIEK.[T]_2xCarbamidomethyl [C9; C12]
peptide_323	2.90794e+08	4.60205e+08	1.58258	0.662281	0.0291614	yes	up	0.973524	[R].YYYDPASHR.[C]_
peptide_324	2.44123e+08	218277998	0.894132	-0.16144	0.921352	no	no change	0.989058	[R].ILQLSNACGTHSCR.[F]_2xCarbamidomethyl [C8; C13]
peptide_325	1.43005e+10	1.13781e+10	0.795642	-0.329809	0.0333094	yes	down	0.973524	[K].LLQGVTIAQGGVLPNIQAVLLPK.[K]_
peptide_326	1.9443e+09	4.27572e+09	2.1991	1.13691	0.473533	no	up	0.973524	[K].LLPPSGQTPSSGGSK.[S]_
peptide_327	4.87373e+06	2.68259e+06	0.550418	-0.861401	0.470849	no	down	0.973524	[R].LLPLERPLALVAWGCK.[L]_1xCarbamidomethyl [C15]
peptide_329	1.56325e+07	13501189	0.86366	-0.211465	0.867803	no	no change	0.987852	[R].IIMELFKDVVPK.[T]_
peptide_330	91570126	78486835	0.857123	-0.222426	0.647354	no	no change	0.975398	[K].LLLQELDPNIVCDALK.[L]_1xCarbamidomethyl [C12]
peptide_331	138708997	1.13284e+08	0.8167	-0.292122	0.812374	no	down	0.986848	[K].ILIHHTAGTTCSSQSSCSSVVR.[N]_2xCarbamidomethyl [C11; C17]
peptide_332	4.61499e+07	54597298	1.18304	0.242501	0.790538	no	no change	0.986848	[R].IILEQMQSDPK.[A]_1xOxidation [M6]
peptide_333	7.82719e+06	9.05527e+06	1.1569	0.210263	0.646474	no	no change	0.975398	[K].ILEAAGATYNNVVK.[T]_
peptide_334	1.5087e+07	5.17294e+07	3.42875	1.77768	0.166257	no	up	0.973524	[K].LLEPGPTSTIIILNR.[K]_
peptide_335	1.15548e+07	3.68797e+06	0.319174	-1.64759	0.31881	no	down	0.973524	[R].IIEPYIAWGYPNLK.[S]_
peptide_336	1.01999e+08	95022506	0.931605	-0.102209	0.773774	no	no change	0.986848	[K].LIESGLIAIR.[-]_
peptide_337	7930701	4.72049e+06	0.595217	-0.748512	0.286204	no	down	0.973524	[R].LLFFESTYAFQENK.[K]_
peptide_338	1.46604e+07	7530457	0.51366	-0.961115	0.49243	no	down	0.973524	[RK].IIGATDSSGELMFLIK.[W]_
peptide_339	1.93243e+07	3.4979e+07	1.81011	0.856074	0.566568	no	up	0.973524	[K].LIDYINKR.[S]_
peptide_340	1.98463e+08	1.76843e+08	0.891065	-0.166397	0.824475	no	no change	0.986848	[K].LIGNGGWDDFR.[F]_
peptide_341	31696681	3.54785e+07	1.11931	0.162613	0.825664	no	no change	0.986848	[R].LIHTATNDLEELDR.[K]_
peptide_342	466963389	5.52972e+08	1.18419	0.243897	0.755846	no	no change	0.986497	[R].IIHYFENVDCHPGHLWNSK.[A]_1xCarbamidomethyl [C10]
peptide_343	475859692	438527870	0.921549	-0.117868	0.800935	no	no change	0.986848	[K].LLKHPSNPSVYQILDGCR.[H]_1xCarbamidomethyl [C17]
peptide_344	29786063	2.36321e+07	0.793396	-0.333887	0.77883	no	down	0.986848	[R].LLLAYNETEFEDK.[R]_
peptide_345	317287045	3.18402e+08	1.00351	0.00506099	0.996105	no	no change	0.998787	[R].LLLAYNETEFEDKR.[Y]_
peptide_346	7.10235e+07	4.74013e+07	0.667403	-0.58337	0.0765515	no	down	0.973524	[R].IILEQMQSDPK.[A]_
peptide_348	6866451	2.11781e+07	3.08428	1.62493	0.406999	no	up	0.973524	[R].LLSLTGPLSVVGR.[S]_
peptide_349	7.13853e+07	69814295	0.977993	-0.0321044	0.982822	no	no change	0.998787	[R].LHDPDGRYHDNPGVMSDTATSLRDPIFYR.[F]_1xOxidation [M15]
peptide_351	172942032	129307075	0.74769	-0.419487	0.704552	no	down	0.980158	[R].LFIELDKFHHGIHK.[G]_
peptide_352	3.83067e+07	67272770	1.75616	0.812425	0.529649	no	up	0.973524	[K].LFGSDVTDTTPR.[K]_
peptide_353	6.12291e+07	5.58747e+07	0.912551	-0.132023	0.762084	no	no change	0.986847	[K].LFGSDVTDTTPK.[K]_
peptide_354	7.29577e+07	3.03674e+07	0.416233	-1.26454	0.0655859	no	down	0.973524	[R].LFGPPGEENSPR.[K]_
peptide_355	7.66265e+07	4.56987e+07	0.596382	-0.745691	0.315955	no	down	0.973524	[R].LFEGNALLR.[R]_
peptide_356	9.131e+06	6.0608e+06	0.66376	-0.591266	0.0656963	no	down	0.973524	[R].IFDDYFLFK.[H]_
peptide_357	18536392	19842990	1.07049	0.098269	0.919741	no	no change	0.989058	[K].IFAPDCYKDFPNLK.[E]_1xCarbamidomethyl [C6]
peptide_358	1.87208e+07	2.14775e+07	1.14726	0.198189	0.83848	no	no change	0.986848	[K].LFAEWLHTELEDQR.[S]_
peptide_360	6.67305e+07	183509711	2.75001	1.45944	0.163732	no	up	0.973524	[R].IETVFPKDPINQELLNTGEASR.[L]_
peptide_361	518519887	1.80321e+08	0.347761	-1.52383	0.36226	no	down	0.973524	[K].LERPVEYSDSISPVCLPYNLSTK.[N]_1xCarbamidomethyl [C15]
peptide_363	1.50114e+07	15307722	1.01974	0.0281965	0.916885	no	no change	0.989058	[R].LEPQKFCTLQCIIGCFCGNGLVR.[G]_4xCarbamidomethyl [C7; C11; C15; C17]
peptide_365	6.8879e+06	1.92409e+07	2.79344	1.48204	0.403146	no	up	0.973524	[K].IENEHLEDFLTTNMGVSDIK.[I]_
peptide_366	1.56231e+08	271536293	1.73804	0.797461	0.65877	no	up	0.976352	[K].IENDLEQALK.[L]_
peptide_367	71577035	60699986	0.848037	-0.237801	0.736833	no	no change	0.985272	[R].IENDALEVFAGHLTNLEFR.[D]_
peptide_368	4.63634e+06	22506384	4.85435	2.27928	0.152646	no	up	0.973524	[K].LDVGQGTEVHPSGCCK.[Q]_2xCarbamidomethyl [C14; C15]
peptide_369	1.60349e+07	2.57249e+07	1.60431	0.681953	0.370956	no	up	0.973524	[R].LEDDLMEER.[E]_
peptide_370	4467700	6866800	1.53699	0.620106	0.458963	no	up	0.973524	[R].LEDDLMEER.[E]_1xOxidation [M6]
peptide_371	32448479	4.38989e+07	1.35288	0.436034	0.746258	no	up	0.986497	[R].LEDELMEER.[E]_
peptide_372	54986182	4.33169e+07	0.787778	-0.344138	0.827689	no	down	0.986848	[K].IEDGPPPVNVFK.[E]_
peptide_373	2.56268e+07	2.22659e+07	0.86885	-0.202821	0.883928	no	no change	0.989058	[R].IEDVTPIPSDSTR.[R]_
peptide_374	6.72319e+07	1.44057e+08	2.14269	1.09943	0.491651	no	up	0.973524	[R].LFIELDKFHK.[E]_
peptide_375	1.67739e+08	2.25487e+08	1.34427	0.426824	0.521197	no	up	0.973524	[K].LEEALQAADESER.[Q]_
peptide_376	44333641	2.95999e+07	0.667663	-0.582808	0.352337	no	down	0.973524	[K].LEHLLSLTFINSK.[F]_
peptide_377	1.6196e+07	36076144	2.22748	1.15541	0.0403303	yes	up	0.973524	[K].IEKAVEAVAQESGVSGR.[G]_
peptide_378	2.63159e+07	1.01412e+07	0.385363	-1.37571	0.0403152	yes	down	0.973524	[K].LEKPTIAMLK.[H]_
peptide_379	8.45944e+07	6.34786e+07	0.750388	-0.414291	0.375055	no	down	0.973524	[R].LELAFAIPSK.[E]_
peptide_381	1.29603e+07	1.43063e+07	1.10386	0.142556	0.895054	no	no change	0.989058	[K].LELLLPFGEK.[S]_
peptide_382	8.56815e+08	1157118384	1.35049	0.433481	0.4335	no	up	0.973524	[K].LEEASQAADESER.[Q]_
peptide_385	4.30796e+06	5.83111e+06	1.35357	0.436765	0.528752	no	up	0.973524	[R].LFLLNAVYFK.[G]_
peptide_387	63383345	1.67019e+08	2.63506	1.39784	0.471176	no	up	0.973524	[R].IHDPDGRFHEEPGVMSDTSTSLRDPLFYNWHR.[F]_
peptide_390	455395561	5.75804e+08	1.26441	0.338459	0.830902	no	up	0.986848	[R].LHDLGHLLR.[G]_
peptide_391	6.53901e+07	3.81534e+07	0.583473	-0.777261	0.591132	no	down	0.973524	[K].LHDIDVVTIQDMER.[W]_1xOxidation [M12]
peptide_392	8.58493e+07	1.74277e+08	2.03003	1.0215	0.550134	no	up	0.973524	[K].LHDIDVVTIQDMER.[W]_
peptide_393	103722340	73176122	0.7055	-0.503282	0.540287	no	down	0.973524	[R].IHCPAGCSLTAGTVWGTAIYHELSSVCR.[A]_3xCarbamidomethyl [C3; C7; C27]
peptide_394	1.51195e+07	2.13456e+08	14.1179	3.81946	0.434197	no	up	0.973524	[R].IGVKDQNDGNVVAETEVSFSK.[D]_
peptide_395	211015658	1.73538e+08	0.822393	-0.282101	0.527691	no	down	0.973524	[R].IGTGHGYYDVYIDR.[C]_
peptide_397	1.30675e+07	18831521	1.4411	0.527168	0.445356	no	up	0.973524	[K].LGRECVGDSTNIYLR.[S]_1xCarbamidomethyl [C5]
peptide_398	8866567	1.87359e+07	2.11309	1.07936	0.292759	no	up	0.973524	[R].IGQGHCVSTSTFQSFGTK.[L]_1xCarbamidomethyl [C6]
peptide_399	8.15497e+06	10832351	1.32831	0.409594	0.28044	no	up	0.973524	[K].LGLVLHEGR.[C]_
peptide_400	1.25219e+08	1.02115e+08	0.815495	-0.294252	0.576615	no	down	0.973524	[K].LGLFDQPLEISGSR.[E]_
peptide_401	14271396	3.58979e+07	2.51537	1.33077	0.310315	no	up	0.973524	[K].LGGSSMYGTEYRGDSIYPFKNDNNDGK.[S]_1xOxidation [M6]
peptide_402	280096271	2.29653e+08	0.819909	-0.286464	0.762598	no	down	0.986847	[K].LGGSSMYGTEYRGDSIYPFKNDNNDGK.[S]_
peptide_403	3.73779e+07	77867393	2.08325	1.05883	0.622314	no	up	0.973524	[R].IFLSPKYDELGNEIK.[A]_
peptide_405	5.58733e+07	71027242	1.27122	0.346213	0.617638	no	up	0.973524	[K].LFSDFLGK.[N]_
peptide_406	4.28823e+08	1.34698e+09	3.14111	1.65128	0.401177	no	up	0.973524	[K].LFSLFHR.[E]_
peptide_407	3.92661e+07	1.67833e+07	0.427426	-1.22625	0.102217	no	down	0.973524	[R].IFSQDDDTTSPSPQSR.[R]_
peptide_410	1.42862e+08	188840701	1.32184	0.402552	0.617978	no	up	0.973524	[K].LGFYDQDLR.[I]_
peptide_411	3.75246e+06	1.69993e+08	45.3019	5.5015	0.428537	no	up	0.973524	[K].LGGHDYYWPR.[Q]_
peptide_412	11529068	4.66686e+07	4.0479	2.01718	0.320798	no	up	0.973524	[K-].IGGIGTVPVGR.[V]_
peptide_413	1.29042e+09	1.09633e+09	0.84959	-0.235161	0.810597	no	no change	0.986848	[K].LGGSSMYGTEYR.[G]_
peptide_414	3.54387e+08	6.77633e+08	1.91213	0.935178	0.503461	no	up	0.973524	[K].LGGSSMYGTEYR.[G]_1xOxidation [M6]
peptide_415	149845777	234422661	1.56443	0.645634	0.576574	no	up	0.973524	[K].LGGSSMYGTEYRGDSIYPFK.[N]_
peptide_416	48677351	1.46828e+08	3.01636	1.59281	0.386056	no	up	0.973524	[K].LGGSSMYGTEYRGDSIYPFK.[N]_1xOxidation [M6]
peptide_417	17072454	22334183	1.3082	0.387583	0.619735	no	up	0.973524	[R].IGGAAGPDGGFGGSGVVR.[K]_
peptide_418	5.6711e+06	24327546	4.28974	2.10089	0.288287	no	up	0.973524	[K].IISTEGCYACGSSGR.[R]_2xCarbamidomethyl [C7; C10]
peptide_419	1.49548e+09	2.28884e+09	1.5305	0.614007	0.721319	no	up	0.982479	[K].ILTLLEHLNSLSK.[H]_
peptide_420	8.86459e+06	1.96712e+07	2.21908	1.14996	0.261622	no	up	0.973524	[R].IITLNEDLIPQNK.[M]_
peptide_421	6.57112e+07	3.84036e+07	0.58443	-0.774898	0.300118	no	down	0.973524	[R].ITQHKPPTHEKPVEPPKKEEDEEEEEPQVSR.[S]_
peptide_422	1.83135e+07	2.26745e+07	1.23813	0.308162	0.751563	no	up	0.986497	[K].LTPHCSEGQVLR.[K]_1xCarbamidomethyl [C5]
peptide_423	88172043	4.14192e+07	0.469755	-1.09002	0.0949576	no	down	0.973524	[K].LTPDDVKEQICK.[L]_1xCarbamidomethyl [C11]
peptide_424	135952757	1.39082e+08	1.02302	0.0328305	0.966144	no	no change	0.998787	[R].LTNINNIIK.[G]_
peptide_425	1.59472e+07	1.34712e+07	0.844739	-0.243423	0.870655	no	no change	0.988846	[K].LTNAYLTACQYFCHK.[G]_2xCarbamidomethyl [C9; C13]
peptide_426	1.11558e+06	1.25635e+07	11.2619	3.49338	0.306754	no	up	0.973524	[K].ITLDPSKEPKPKPK.[L]_
peptide_427	7.87722e+06	7.48575e+06	0.950303	-0.0735401	0.889424	no	no change	0.989058	[K].LTGSIANLPR.[S]_
peptide_428	1.01026e+07	7255954	0.718225	-0.477493	0.698005	no	down	0.980158	[K].LTGLPTEAGSLNVSAQK.[N]_
peptide_429	274257081	3.32142e+08	1.21106	0.276272	0.641143	no	up	0.975398	[K].ITGLEEELR.[I]_
peptide_430	2.13538e+07	31678723	1.48352	0.569024	0.622683	no	up	0.973524	[K].LTEIDVDQAGVSGAR.[N]_
peptide_431	77870640	6.95946e+07	0.893721	-0.162104	0.699292	no	no change	0.980158	[K].LTDSEILSLPADTR.[M]_
peptide_432	6.17996e+07	3.44228e+07	0.557007	-0.844233	0.30252	no	down	0.973524	[K].ITDKDSDTAWKEFCAETQPNNLR.[E]_1xCarbamidomethyl [C14]
peptide_434	36683350	71333711	1.94458	0.959459	0.143441	no	up	0.973524	[K].LTDDEVEQLLAGQEDSQGNVHYEDFVR.[M]_
peptide_436	5.2556e+06	5.42699e+06	1.03261	0.0462958	0.96155	no	no change	0.998787	[K].LSYVDFVIYDMLDQHK.[I]_
peptide_437	714964098	5.17874e+08	0.724336	-0.465269	0.218819	no	down	0.973524	[K].ISVPVIELR.[F]_
peptide_438	7056491	4258324	0.603462	-0.728665	0.451981	no	down	0.973524	[R].ISFEVFLPMMQAVSK.[N]_
peptide_439	4419734	47721263	10.7973	3.4326	0.155782	no	up	0.973524	[R].ISFEVFLPMMQAVSK.[N]_2xOxidation [M9; M10]
peptide_440	18571935	2.20544e+07	1.18751	0.247943	0.884565	no	no change	0.989058	[R].ISGGLNLLHGSPK.[L]_
peptide_441	9.03073e+09	7624464774	0.84428	-0.244207	0.618832	no	no change	0.973524	[R].ISGLIYEETR.[G]_
peptide_444	3.00632e+09	2.70763e+09	0.900648	-0.150964	0.66262	no	no change	0.976623	[R].LTQTNVQNSQILPSEPYQSQNNHK.[Y]_
peptide_446	1.56838e+07	8375619	0.534032	-0.905003	0.204848	no	down	0.973524	[R].LSQEQIVYGFNQLR.[Q]_
peptide_447	112792562	9.00284e+07	0.798177	-0.32522	0.675838	no	down	0.979551	[K].ISQSGAILCHLAR.[K]_1xCarbamidomethyl [C9]
peptide_448	1.81646e+08	2.41743e+08	1.33085	0.412346	0.765241	no	up	0.986848	[K].ISQSGAILHHLAR.[K]_
peptide_449	10856672	1.21639e+07	1.12041	0.164022	0.518202	no	no change	0.973524	[K].ISSHLVSGFDKNECEVCK.[V]_2xCarbamidomethyl [C14; C17]
peptide_452	6.95025e+07	1.51609e+08	2.18135	1.12522	0.282119	no	up	0.973524	[K].ISISQLGDALR.[A]_
peptide_453	1.12798e+07	1.02304e+07	0.906961	-0.140887	0.904715	no	no change	0.989058	[K].LSELCFTDCVHDFTVR.[Q]_2xCarbamidomethyl [C5; C9]
peptide_454	4.22691e+07	5.23235e+07	1.23787	0.307854	0.379069	no	up	0.973524	[K].ITSFQPLVK.[L]_
peptide_457	1.1217e+07	56939826	5.07623	2.34376	0.23802	no	up	0.973524	[K].LYDILPSGIIPR.[F]_
peptide_458	8.59329e+08	8.43966e+08	0.982122	-0.0260261	0.967566	no	no change	0.998787	[K].IYDLLCVSKEDQAITDIKR.[C]_1xCarbamidomethyl [C6]
peptide_459	1.74848e+08	1.49799e+08	0.856739	-0.223072	0.796883	no	no change	0.986848	[K].IYDLLCVSKEDQAITDIK.[R]_1xCarbamidomethyl [C6]
peptide_460	8.97419e+08	7.06595e+08	0.787363	-0.344899	0.690986	no	down	0.979551	[K].IYDLLCVSK.[E]_1xCarbamidomethyl [C6]
peptide_461	29824381	1.94946e+07	0.653645	-0.613421	0.444066	no	down	0.973524	[K].IWHHTFYNELR.[VI]_
peptide_462	1.91022e+07	18299875	0.957996	-0.0619085	0.901711	no	no change	0.989058	[R].LVYSPDFESLKDDYLKDLPNQLK.[L]_
peptide_463	4.95644e+07	5.21104e+07	1.05137	0.0722673	0.91171	no	no change	0.989058	[R].LVYSPDFESLKDDYLK.[D]_
peptide_464	9.26047e+06	1.77356e+07	1.91519	0.937487	0.446345	no	up	0.973524	[R].IVVVFHDLKPHELVRPL.[-]_
peptide_465	36436523	2.59137e+07	0.7112	-0.491672	0.509838	no	down	0.973524	[R].LVTYNLEKDGFLCESFRTCCGCPCR.[S]_5xCarbamidomethyl [C13; C19; C20; C22; C24]
peptide_466	2.63301e+10	2.4249e+10	0.92096	-0.11879	0.821102	no	no change	0.986848	[R].LVTYNLEKDGFLCESFR.[T]_1xCarbamidomethyl [C13]
peptide_468	2.58142e+07	10371991	0.401794	-1.31547	0.309724	no	down	0.973524	[K].LVTIMTNPR.[Q]_
peptide_469	16092128	1.07937e+07	0.670745	-0.576164	0.224787	no	down	0.973524	[R].LVQYVVQSTSVLR.[R]_
peptide_470	6.0863e+07	2.99838e+07	0.492643	-1.02138	0.485937	no	down	0.973524	[R].LVQQEIDIAAVR.[E]_
peptide_472	1.9217e+09	1.31586e+09	0.684739	-0.546374	0.30982	no	down	0.973524	[K].LVPGKGHHPLCCPVPVCK.[K]_3xCarbamidomethyl [C11; C12; C17]
peptide_473	13427213	20318832	1.51326	0.597658	0.404798	no	up	0.973524	[K].LVEGGTVPQAK.[Q]_
peptide_474	6.22018e+07	7.287e+07	1.17151	0.228369	0.586569	no	no change	0.973524	[K].LVFCPDLDPVNHAEHQVK.[I]_1xCarbamidomethyl [C4]
peptide_475	8.33756e+06	12216418	1.46523	0.551124	0.74164	no	up	0.986497	[K].LVGDNLVVDLIDK.[N]_
peptide_476	8.83178e+06	8494750	0.961839	-0.0561322	0.911533	no	no change	0.989058	[K].LVGLQVEHSDLSDLR.[H]_
peptide_477	2.10376e+07	1.00973e+08	4.79967	2.26294	0.0825661	no	up	0.973524	[K].IVGVSGGCLNPVR.[I]_1xCarbamidomethyl [C8]
peptide_479	1.00899e+07	20316218	2.01352	1.00972	0.394214	no	up	0.973524	[K].ITSLIDKPLSPLTR.[L]_
peptide_481	13977699	31219116	2.23349	1.1593	0.0877648	no	up	0.973524	[K].IVLIDSTLSSDELLEALKK.[T]_
peptide_482	8203100	5046876	0.61524	-0.700779	0.636558	no	down	0.975398	[R].LVLLTWCPESSPIK.[Q]_1xCarbamidomethyl [C7]
peptide_483	1.243e+06	1.4775e+06	1.18865	0.249326	0.859071	no	no change	0.986848	[R].LVLPHFILNHDIDCAVCQAVMYFVETEIHK.[L]_2xCarbamidomethyl [C14; C17]
peptide_485	27320441	2.52828e+07	0.925416	-0.111826	0.884077	no	no change	0.989058	[R].IVNTSCAGVTFVVDQWISWCGWPGSK.[Y]_2xCarbamidomethyl [C6; C20]
peptide_486	666959171	4.32736e+08	0.648819	-0.624113	0.289357	no	down	0.973524	[R].IVPEIDYKPTEECPEPVGLFPK.[K]_1xCarbamidomethyl [C13]
peptide_487	22207812	2.04218e+07	0.919579	-0.120955	0.789137	no	no change	0.986848	[R].LVKPVAFSEFIQPICLPDPR.[H]_1xCarbamidomethyl [C15]
peptide_488	9.60589e+06	5.26354e+06	0.54795	-0.867884	0.542365	no	down	0.973524	[K].ISEHAPGYDVDEEER.[Y]_
peptide_491	1.21035e+07	7.12451e+06	0.58863	-0.764568	0.231083	no	down	0.973524	[K].LNQFECVGGLLGNR.[Y]_1xCarbamidomethyl [C6]
peptide_493	8884690	6.0776e+06	0.684053	-0.547819	0.173522	no	down	0.973524	[R].INPESASEPQPK.[L]_
peptide_494	1.0464e+08	1.89906e+08	1.81485	0.85985	0.0362777	yes	up	0.973524	[R].LNNVLDEKESEQKPISK.[I]_
peptide_495	8.45567e+07	5.37262e+07	0.635387	-0.654292	0.316104	no	down	0.973524	[K].LNNLVLFDK.[A]_
peptide_496	1.90657e+08	2.32162e+08	1.21769	0.284153	0.834887	no	up	0.986848	[R].LNLIEQAFR.[K]_
peptide_497	59636497	6.34145e+07	1.06335	0.0886167	0.868222	no	no change	0.987852	[R].LNIAYTELK.[S]_
peptide_498	27171632	2.88723e+07	1.06259	0.0875861	0.936454	no	no change	0.992374	[K].LNHVALATADLEK.[T]_
peptide_499	1.13606e+07	8.09243e+06	0.712325	-0.489392	0.575247	no	down	0.973524	[K].LNDTKPPTPASSGPAYAEPCKPTK.[Q]_1xCarbamidomethyl [C20]
peptide_500	5.25374e+06	8.78716e+06	1.67255	0.742053	0.589005	no	up	0.973524	[K].INCLTGNIDDDVKLECANMPR.[N]_2xCarbamidomethyl [C3; C16]; 1xOxidation [M19]
peptide_503	5.147e+07	7.21991e+07	1.40274	0.488249	0.638804	no	up	0.975398	[R].LMTFLIKPAATGK.[A]_1xOxidation [M2]
peptide_504	3.98165e+07	17216867	0.432405	-1.20954	0.0825311	no	down	0.973524	[R].LMTFLIKPAATGK.[A]_
peptide_505	2.54068e+07	5.65941e+06	0.222752	-2.16649	0.498722	no	down	0.973524	[R].LMIEMDKFHHDLHPGR.[N]_2xOxidation [M2; M5]
peptide_507	4.56163e+07	9.91705e+07	2.17402	1.12036	0.53993	no	up	0.973524	[R].LMIEMDKFHHDLHPGR.[N]_
peptide_508	4.23624e+08	2.73264e+08	0.645062	-0.632491	0.282535	no	down	0.973524	[K].LITPSVVSER.[L]_
peptide_509	3.56421e+07	3.25856e+07	0.914245	-0.129347	0.923454	no	no change	0.989058	[R].LLTVSPDTSR.[V]_
peptide_510	1.90705e+07	6.37254e+06	0.334157	-1.5814	0.0453328	yes	down	0.973524	[R].LLVLDEEADKWYK.[E]_
peptide_511	2.91123e+08	4.88923e+08	1.67944	0.74798	0.666711	no	up	0.979551	[K].IIVQAPIAGFTQCLWQYK.[C]_1xCarbamidomethyl [C13]
peptide_512	317519551	1.35427e+08	0.426517	-1.22933	0.0674138	no	down	0.973524	[R].IIVQSQQNDLQQCVWQFK.[C]_1xCarbamidomethyl [C13]
peptide_513	13184365	1.45559e+07	1.10403	0.142776	0.87621	no	no change	0.989058	[K].LLVSNLDFGVSDADIK.[E]_
peptide_514	5650238	4221848	0.747198	-0.420437	0.605822	no	down	0.973524	[R].LNQTAEQPTVDR.[I]_
peptide_515	2.78645e+06	2.37664e+06	0.85293	-0.229501	0.820539	no	no change	0.986848	[K].LLVSNLDFGVSDADIKELFAEFGPLRK.[A]_
peptide_517	3.52155e+07	2.48899e+07	0.706789	-0.500649	0.713973	no	down	0.981962	[R].IMEAIDLHLVNDTHGNK.[L]_1xOxidation [M2]
peptide_519	2.21025e+07	23272077	1.05292	0.074393	0.951304	no	no change	0.997049	[K].LMHITATPHFLWGVNSNQQIYLCR.[Q]_1xCarbamidomethyl [C23]
peptide_520	288558624	1.15583e+09	4.00551	2.00199	0.0593938	no	up	0.973524	[R].LMIEMDKFHAEIHPGHNDIVR.[H]_
peptide_524	13905286	41469207	2.98226	1.57641	0.365272	no	up	0.973524	[R].LNTESGADGTGGWVAK.[V]_
peptide_525	3.32728e+10	11911064994	0.357982	-1.48204	0.110632	no	down	0.973524	[K].LNVCPLGWSSCR.[Y]_2xCarbamidomethyl [C4; C11]
peptide_526	931921986	1140860019	1.2242	0.291841	0.534099	no	up	0.973524	[R].IQLLEDDLER.[S]_
peptide_527	3.28012e+08	4.09883e+08	1.2496	0.321464	0.71768	no	up	0.982479	[R].IQLLEDDLERSEER.[L]_
peptide_528	5.52787e+06	6801710	1.23044	0.299174	0.849954	no	up	0.986848	[K].LQLQQLGHR.[S]_
peptide_530	1389687568	1.06037e+09	0.763029	-0.39019	0.214757	no	down	0.973524	[R].IQNNAETDEALCDK.[W]_1xCarbamidomethyl [C12]
peptide_531	2.61278e+08	349434220	1.3374	0.419433	0.760842	no	up	0.986847	[K].LQPGAIFSCFHPEHLEEAR.[H]_1xCarbamidomethyl [C9]
peptide_532	57708519	120478480	2.08771	1.06192	0.163891	no	up	0.973524	[R].LQGTDPEDVIK.[N]_
peptide_533	92119227	8.53676e+07	0.926708	-0.109813	0.801839	no	no change	0.986848	[K].IQQQFQQAQVK.[A]_
peptide_534	12560334	6.7942e+06	0.540925	-0.8865	0.594537	no	down	0.973524	[K].LQYNLQSCPSTDEERENIR.[K]_1xCarbamidomethyl [C8]
peptide_535	15665941	1.73476e+07	1.10734	0.147102	0.920543	no	no change	0.989058	[K].LQYNLQSCPSTDEERENIRK.[M]_1xCarbamidomethyl [C8]
peptide_537	4812358	3.68945e+07	7.66661	2.93859	0.259392	no	up	0.973524	[K].IRIDMAEQQLVDFR.[M]_1xOxidation [M5]
peptide_538	1205285626	1970479810	1.63487	0.709172	0.34252	no	up	0.973524	[R].ISCCIIEK.[I]_2xCarbamidomethyl [C3; C4]
peptide_539	23759056	8.58837e+07	3.61478	1.85391	0.0896655	no	up	0.973524	[K].ISDFIDKDDYVR.[V]_
peptide_540	56198372	7.98549e+07	1.42095	0.506852	0.651852	no	up	0.975398	[R].LQQQIFCTQQCITGCFCK.[N]_4xCarbamidomethyl [C7; C11; C15; C17]
peptide_541	331895953	3.96736e+08	1.19536	0.257449	0.615226	no	no change	0.973524	[R].RIAVLEADLER.[A]_
peptide_543	98642477	1.24192e+08	1.25901	0.33229	0.740263	no	up	0.986497	[K].IQDKEGIPPDQQR.[L-]_
peptide_544	3.74925e+07	5.8752e+07	1.56704	0.648038	0.61072	no	up	0.973524	[K].LNVSPLGWSSCR.[Y]_1xCarbamidomethyl [C11]
peptide_545	11261948	14121100	1.25388	0.326396	0.842881	no	up	0.986848	[R].LPAAGVGDLIVAAIK.[K]_
peptide_546	1.50043e+07	1.19808e+07	0.798487	-0.324659	0.866871	no	down	0.987852	[R].LPAAGVGDLIVAAIKK.[G]_
peptide_548	4.60503e+06	12087366	2.62482	1.39222	0.380645	no	up	0.973524	[R].IPDEVIDMVKDEVLAK.[G]_1xOxidation [M8]
peptide_549	6.29617e+08	1.03374e+09	1.64185	0.715321	0.609239	no	up	0.973524	[R].LPDIVCTGYGPENSECGK.[L]_2xCarbamidomethyl [C6; C16]
peptide_551	4.26959e+07	1.31479e+07	0.307942	-1.69927	0.286096	no	down	0.973524	[K].IPDWFLNR.[Q]_
peptide_552	1.54048e+07	2.48608e+07	1.61384	0.690494	0.56078	no	up	0.973524	[R].LPIQNHETCLK.[S]_1xCarbamidomethyl [C9]
peptide_554	1.59553e+08	1.19942e+08	0.751741	-0.411693	0.360951	no	down	0.973524	[R].LPSAEDIAQEK.[T]_
peptide_555	182128295	153156652	0.840927	-0.249947	0.590747	no	no change	0.973524	[R].LPSAEDVELEK.[I]_
peptide_556	1.7314e+08	177410745	1.02466	0.035151	0.969601	no	no change	0.998787	[R].LPSAEDVKQEK.[V]_
peptide_558	7.76579e+07	31336442	0.403519	-1.30929	0.281339	no	down	0.973524	[R].IPDWVDLVK.[T]_
peptide_559	1.258e+08	156831674	1.24667	0.318082	0.706025	no	up	0.980158	[R].RIAVLEADLERAEER.[A]_
peptide_560	1.01291e+08	59086548	0.583336	-0.777602	0.0149706	yes	down	0.973524	[R].RICLDADMVDCGDR.[I]_2xCarbamidomethyl [C3; C11]
peptide_561	56757048	6.58585e+07	1.16036	0.214571	0.835901	no	no change	0.986848	[R].RICLDADMVDCGDR.[I]_2xCarbamidomethyl [C3; C11]; 1xOxidation [M8]
peptide_563	3.03553e+07	7.17544e+07	2.36382	1.24112	0.272188	no	up	0.973524	[K].VNAPSGNMIEGATLR.[F]_1xOxidation [M8]
peptide_564	291721564	2.98851e+08	1.02444	0.0348365	0.932806	no	no change	0.992374	[K].VNAPSGNMIEGATLR.[F]_
peptide_565	1.14553e+07	16383489	1.43021	0.516227	0.489473	no	up	0.973524	[K].VITGYLEEQLSEESTEEEIRK.[V]_
peptide_567	1.91065e+07	9.72023e+06	0.508739	-0.975003	0.33993	no	down	0.973524	[R].VIRPSERPSSNIFDSTNDQDGLKSPAAK.[N]_
peptide_568	19187537	7.14851e+07	3.7256	1.89747	0.398171	no	up	0.973524	[R].VIPNFMCQGGDFTK.[HN]_1xCarbamidomethyl [C7]; 1xOxidation [M6]
peptide_569	43793080	3.21255e+07	0.733576	-0.446982	0.706682	no	down	0.980158	[R].VIPNFMCQGGDFTK.[HN]_1xCarbamidomethyl [C7]
peptide_571	3.74023e+08	894766103	2.39228	1.25838	0.578861	no	up	0.973524	[R].VLPLFEYASIPTK.[E]_
peptide_572	3.56253e+07	287672283	8.07494	3.01345	0.0448335	yes	up	0.973524	[R].VLPLFECATIPTKEK.[F]_1xCarbamidomethyl [C7]
peptide_573	352983626	8.28591e+08	2.34739	1.23106	0.58214	no	up	0.973524	[R].VLPLFECATIPTK.[E]_1xCarbamidomethyl [C7]
peptide_575	1.69888e+08	1.63299e+08	0.961213	-0.057072	0.641749	no	no change	0.975398	[K].VILQNCDPDVDPELR.[I]_1xCarbamidomethyl [C6]
peptide_576	1.58764e+08	1.1513e+08	0.725166	-0.463618	0.405093	no	down	0.973524	[K].VILPNESDVKQEK.[V]_
peptide_577	3.85026e+08	273912074	0.711412	-0.491244	0.298138	no	down	0.973524	[K].VILPNESDLKQER.[V]_
peptide_578	4.50137e+07	36885922	0.819439	-0.287292	0.67455	no	down	0.979551	[K].VILPNESDLK.[Q]_
peptide_580	4.60527e+07	8.7167e+07	1.89277	0.920496	0.646893	no	up	0.975398	[K].VKYPHLEHEPFSFQITVENTSGAK.[K]_
peptide_581	1.12678e+08	1.30991e+08	1.16252	0.217261	0.805027	no	no change	0.986848	[R].VLAEESDKKYEEMAR.[R]_
peptide_582	30738251	57392112	1.86712	0.900817	0.134422	no	up	0.973524	[R].VLAEESDKKYEEMAR.[R]_1xOxidation [M13]
peptide_583	3.53297e+07	40225383	1.13857	0.187223	0.85596	no	no change	0.986848	[K].VIAVGPGAHNEKGETTPVSVKPGDNILLPEYGGTK.[V]_
peptide_586	3.03644e+07	3.96548e+07	1.30596	0.385115	0.725246	no	up	0.982479	[R].VLCTGDKGFGYK.[N]_1xCarbamidomethyl [C3]
peptide_589	1.41564e+07	9.27531e+06	0.655202	-0.609988	0.20251	no	down	0.973524	[K].VLEDVYPVIAGR.[S]_
peptide_590	2.21344e+08	279682936	1.26357	0.3375	0.548481	no	up	0.973524	[R].VIFSCFPQYK.[I]_1xCarbamidomethyl [C5]
peptide_591	10887511	1.04408e+07	0.958972	-0.0604396	0.948275	no	no change	0.996042	[R].VLLDVSQFQPNEINVK.[T]_
peptide_594	3.90118e+07	7.7265e+07	1.98056	0.985905	0.546455	no	up	0.973524	[K].VKYHHLDHDKFDYSISVNNTSGLAK.[N]_
peptide_596	1.78628e+07	9676417	0.541708	-0.884413	0.515355	no	down	0.973524	[R].VNNTEGTSETCVEELLDFIHCVDHCVSK.[S]_3xCarbamidomethyl [C11; C21; C25]
peptide_597	2.58267e+08	427148861	1.6539	0.725875	0.140892	no	up	0.973524	[K].VSVMVNTAITDLKER.[G]_1xOxidation [M4]
peptide_598	4.76953e+08	2.4432e+08	0.512252	-0.965075	0.093173	no	down	0.973524	[K].VSVMVNTAITDLKER.[G]_
peptide_599	6.91158e+08	8.6809e+08	1.25599	0.328829	0.502753	no	up	0.973524	[K].VSVMVNTAITDLK.[E]_1xOxidation [M4]
peptide_600	7.43081e+08	3.59305e+08	0.483535	-1.04831	0.0794765	no	down	0.973524	[K].VSVMVNTAITDLK.[E]_
peptide_601	5.21985e+07	50542789	0.968281	-0.0465018	0.892197	no	no change	0.989058	[K].VSPAIKVELTNFDSTK.[M]_
peptide_602	8.16002e+08	6.27652e+08	0.76918	-0.378608	0.470473	no	down	0.973524	[K].VSPAIKDELVHFDSTK.[M]_
peptide_603	2.16935e+09	1647312650	0.759359	-0.397146	0.479612	no	down	0.973524	[K].VSPAIKDELAQFDSTK.[M]_
peptide_604	7.2794e+06	2.05281e+07	2.82002	1.49571	0.346794	no	up	0.973524	[K].VSKPQQFDANIVFFGLGPIK.[A]_
peptide_605	4.31246e+08	592108713	1.37302	0.457352	0.519385	no	up	0.973524	[K].VSEMVITAITSLKER.[G]_1xOxidation [M4]
peptide_606	335051478	1.86092e+08	0.555412	-0.848369	0.0664677	no	down	0.973524	[K].VSEMVITAITSLKER.[G]_
peptide_607	5.42961e+09	8058622278	1.4842	0.569684	0.400175	no	up	0.973524	[K].VSEMVITAITSLK.[E]_1xOxidation [M4]
peptide_608	5.99381e+09	3084925137	0.514685	-0.958237	0.0275937	yes	down	0.973524	[K].VSEMVITAITSLK.[E]_
peptide_609	9.40326e+06	7879245	0.837927	-0.255103	0.749322	no	no change	0.986497	[K].VSEIDKTENVESVEEQNGDVK.[G]_
peptide_610	6.377e+06	2.19789e+07	3.44659	1.78517	0.45377	no	up	0.973524	[K].VSEGDYLHVR.[A]_
peptide_612	725293822	5.18829e+08	0.715336	-0.483307	0.505146	no	down	0.973524	[R].VRLPSAEDVKQEK.[V]_
peptide_613	456155391	3.56656e+08	0.781873	-0.354994	0.520334	no	down	0.973524	[K].VRLPSAEDVELEK.[I]_
peptide_614	2.73042e+08	2.75339e+08	1.00841	0.0120877	0.983918	no	no change	0.998787	[K].VNPDCPTPSCAPNCVVSGFDEEHCPICDCK.[A]_6xCarbamidomethyl [C5; C10; C14; C24; C27; C29]
peptide_617	13848339	7330189	0.529319	-0.917791	0.159709	no	down	0.973524	[R].VNVSQACEELIK.[Y]_1xCarbamidomethyl [C7]
peptide_620	1.71733e+07	29607329	1.72404	0.785791	0.171087	no	up	0.973524	[R].VNLLLCDK.[G]_1xCarbamidomethyl [C6]
peptide_621	13828158	10900227	0.788263	-0.343251	0.677363	no	down	0.979551	[K].VPNIIHTSMATDELELSHGIHLNGPTK.[V]_1xOxidation [M9]
peptide_622	49097986	4.4359e+07	0.903478	-0.146438	0.734499	no	no change	0.98415	[K].VPVHIDPSNAHTFEEEDLKR.[L]_
peptide_623	95175814	5.40402e+07	0.567793	-0.816563	0.24282	no	down	0.973524	[K].VQATHVIITSLGPGTHER.[W]_
peptide_624	5.93522e+06	9728172	1.63906	0.712868	0.558157	no	up	0.973524	[K].VQITLSSHDVNGLSDRDVR.[L]_
peptide_625	3.52825e+07	6.72298e+07	1.90547	0.930149	0.489271	no	up	0.973524	[K].VQSATVVAVGPGR.[Q]_
peptide_627	3.98365e+08	2.73256e+08	0.685943	-0.54384	0.173235	no	down	0.973524	[R].VRLPSAEDIAQEK.[T]_
peptide_628	2.0449e+08	575588497	2.81475	1.49301	0.413361	no	up	0.973524	[R].VPTACCSYQR.[Y]_2xCarbamidomethyl [C5; C6]
peptide_629	1.583e+08	60330498	0.381114	-1.39171	0.0327709	yes	down	0.973524	[K].VSVMVYTAITDLK.[E]_
peptide_631	15418168	12288652	0.797024	-0.327305	0.67266	no	down	0.979551	[K].VKPSTITLTQQQVTK.[T]_
peptide_632	4.36152e+07	7.25529e+07	1.66348	0.734203	0.632702	no	up	0.975398	[K].VFFDITINNQPSGR.[I]_
peptide_635	1.98967e+08	2.1682e+08	1.08973	0.123972	0.728232	no	no change	0.982479	[K].VELTNFDSTK.[M]_
peptide_636	5875069	2639286	0.449235	-1.15446	0.315097	no	down	0.973524	[K].VEIEEKEFYLFR.[D]_
peptide_637	8.76879e+07	1.02647e+08	1.1706	0.227246	0.877556	no	no change	0.989058	[R].VEFLDESNR.[S]_
peptide_639	1.73431e+08	174673786	1.00717	0.0103021	0.993787	no	no change	0.998787	[R].VDNVIHTFMREDELELK.[H]_1xOxidation [M9]
peptide_640	1.86037e+08	427017989	2.29533	1.1987	0.497622	no	up	0.973524	[R].VDNVIHTFMREDELELK.[H]_
peptide_641	120211060	1.25384e+08	1.04304	0.0607889	0.968522	no	no change	0.998787	[R].VDNVIHTFMR.[E]_
peptide_642	4.77311e+06	1.1515e+07	2.41247	1.27051	0.457026	no	up	0.973524	[K].VDLQTLPTR.[Q]_
peptide_643	103766994	40261162	0.387996	-1.36589	0.20913	no	down	0.973524	[K].VDLGIPYDLWDKPSAEVSQLK.[T]_
peptide_644	1.00766e+08	3.11515e+08	3.09148	1.6283	0.396224	no	up	0.973524	[K].VDGSESVACVDAVSYCGAR.[D]_2xCarbamidomethyl [C9; C16]
peptide_647	9.71562e+07	2.51141e+08	2.58492	1.37012	0.0081772	yes	up	0.973524	[K].VCSILPQSLSK.[E]_1xCarbamidomethyl [C2]
peptide_648	3.01626e+08	3.68406e+08	1.2214	0.288539	0.521528	no	up	0.973524	[K].VCPEEGQEDIGECDKGPCPVDGK.[W]_3xCarbamidomethyl [C2; C13; C18]
peptide_649	1.84155e+07	22200782	1.20555	0.269687	0.630818	no	up	0.975398	[K].TYYPATIVGK.[T]_
peptide_650	8101894	21904508	2.70363	1.4349	0.353517	no	up	0.973524	[K].VADIIDEPIRLPDYYK.[G]_
peptide_651	113828206	5.35474e+07	0.470423	-1.08797	0.248102	no	down	0.973524	[R].VAIYEYLFK.[E]_
peptide_652	4.58364e+07	23852179	0.520376	-0.942374	0.390763	no	down	0.973524	[K].VANVSLLALYK.[EG]_
peptide_653	33189499	6.65506e+07	2.00517	1.00373	0.423555	no	up	0.973524	[R].VAPEEHPVLLTEAPLNPK.[AL]_
peptide_654	2.7146e+07	27339989	1.00715	0.0102714	0.993687	no	no change	0.998787	[R].VAVVTFSTGHK.[T]_
peptide_655	20954089	2.39075e+07	1.14095	0.190231	0.8106	no	no change	0.986848	[K].VFLENVIRDAVTYTEHAK.[R]_
peptide_656	36671898	3.0321e+07	0.826819	-0.274357	0.7884	no	down	0.986848	[K].VCAELIQGAK.[E]_1xCarbamidomethyl [C2]
peptide_658	179290181	2.09736e+08	1.16981	0.226279	0.821962	no	no change	0.986848	[K].VCCPDELLSVCGEK.[K]_3xCarbamidomethyl [C2; C3; C11]
peptide_659	19747749	22478529	1.13828	0.186859	0.859797	no	no change	0.986848	[K].VCDGISCVDLIDCPCMQENKR.[F]_4xCarbamidomethyl [C2; C7; C13; C15]
peptide_660	12612532	2.8813e+07	2.28448	1.19186	0.415503	no	up	0.973524	[K].VCDGISCVDLIDCPCMQENKR.[F]_4xCarbamidomethyl [C2; C7; C13; C15]; 1xOxidation [M16]
peptide_662	1.65461e+07	26166873	1.58146	0.661254	0.190243	no	up	0.973524	[K].VCPEEGQEDIGECDK.[G]_2xCarbamidomethyl [C2; C13]
peptide_664	1.93369e+07	3.9517e+07	2.0436	1.03111	0.467989	no	up	0.973524	[R].VKSDNVDIGETVTK.[T]_
peptide_665	49843844	51780363	1.03885	0.0549897	0.918978	no	no change	0.989058	[R].VFLTMECLTEK.[E]_1xCarbamidomethyl [C7]
peptide_666	21768773	17230802	0.791538	-0.33727	0.584326	no	down	0.973524	[R].VFLTMECLTEKEK.[L]_1xCarbamidomethyl [C7]
peptide_667	9.67929e+07	2.62155e+07	0.270841	-1.88448	0.172786	no	down	0.973524	[K].VKGDDYEPCNYFK.[K]_1xCarbamidomethyl [C9]
peptide_668	1.23267e+09	4058461488	3.29241	1.71914	0.234593	no	up	0.973524	[K].VKFPPSSSPSFPR.[L]_
peptide_669	955060352	1743627410	1.82567	0.868428	0.325308	no	up	0.973524	[K].VKEMMPSSSVGDIAK.[E]_2xOxidation [M4; M5]
peptide_670	3.37407e+08	3.46508e+08	1.02697	0.0384008	0.851562	no	no change	0.986848	[K].VKEMMPSSSVGDIAK.[E]_1xOxidation [M]
peptide_671	3.77128e+08	2.576e+08	0.683057	-0.549921	0.294877	no	down	0.973524	[K].VKEMMPSSSVGDIAK.[E]_
peptide_672	1.16919e+09	1.42728e+09	1.22074	0.287755	0.74335	no	up	0.986497	[K].VKDTSGLLQAMVNCVK.[K]_1xCarbamidomethyl [C14]; 1xOxidation [M11]
peptide_673	1.54313e+09	7.65729e+08	0.496217	-1.01096	0.0148223	yes	down	0.973524	[K].VKDTSGLLQAMVNCVK.[K]_1xCarbamidomethyl [C14]
peptide_675	1.73585e+09	1.40733e+09	0.810744	-0.302682	0.488781	no	down	0.973524	[K].VHQSLVTGVEQFDK.[S]_
peptide_676	2.04409e+09	1.50253e+09	0.735061	-0.444064	0.221629	no	down	0.973524	[K].VHNSLLQNVEGFQR.[S]_
peptide_677	3.92931e+08	3.07007e+08	0.781327	-0.356002	0.405493	no	down	0.973524	[R].VHHNLVTGVENFDK.[S]_
peptide_678	6.77554e+07	5.07015e+07	0.748303	-0.418306	0.72167	no	down	0.982479	[R].VHDHDGRFHENPGVMSDTSTSLRDPIFYR.[Y]_1xOxidation [M15]
peptide_679	1.19757e+08	1.15461e+08	0.96413	-0.0527004	0.970404	no	no change	0.998787	[R].VHDHDGRFHENPGVMSDTSTSLRDPIFYR.[Y]_
peptide_680	5.32219e+06	11466346	2.15444	1.10731	0.31155	no	up	0.973524	[K].VHCCPEDTVCNIK.[A]_3xCarbamidomethyl [C3; C4; C10]
peptide_684	2.2669e+07	2.12415e+07	0.937029	-0.0938345	0.94914	no	no change	0.996042	[R].VFNVTPHAVGVIVNK.[R]_
peptide_686	1.06115e+07	3.40004e+06	0.320411	-1.64201	0.48549	no	down	0.973524	[K].VFNYNHLMPTR.[Y]_
peptide_688	3.5467e+07	92816635	2.61699	1.38791	0.36978	no	up	0.973524	[R].VFVGGLTEDIQKEDLEEEFSK.[V]_
peptide_690	1.66958e+07	1.15065e+08	6.89187	2.7849	0.122574	no	up	0.973524	[R].VFLTMECLTEK.[E]_1xCarbamidomethyl [C7]; 1xOxidation [M5]
peptide_691	2.08216e+07	27825233	1.33637	0.418316	0.403258	no	up	0.973524	[R].VGAGAPVYLAAVLEYLAAEVLELAGNAAR.[D]_
peptide_692	20285843	4.64972e+07	2.2921	1.19667	0.25966	no	up	0.973524	[R].VGAGAPVYMAAVLEYLAAEVLELAGNAAR.[D]_1xOxidation [M9]
peptide_693	11808210	17831843	1.51012	0.594666	0.610209	no	up	0.973524	[R].VGATAAVYSAAILEYLTAEVLELAGNASK.[D]_
peptide_695	1.98496e+07	17118149	0.862393	-0.213583	0.652071	no	no change	0.975398	[K].VGELSQPVYTDSGIHIILR.[T]_
peptide_696	880012507	1901833518	2.16114	1.1118	0.496941	no	up	0.973524	[R].VGLEVIGTTDFEQR.[V]_
peptide_698	1.11544e+06	4.65451e+06	4.1728	2.06102	0.280193	no	up	0.973524	[R].VGAGAPVYLAAVLEYLAAEVLELAGNAARDNKK.[T]_
peptide_699	5.73875e+07	8.72966e+07	1.52118	0.605188	0.107067	no	up	0.973524	[K].VSVMVYTAITDLK.[E]_1xOxidation [M4]
peptide_700	4.39615e+07	2.02771e+07	0.461247	-1.11639	0.0999868	no	down	0.973524	[K].VSVMVYTAITDLKER.[G]_
peptide_701	15393395	2.59234e+07	1.68406	0.751943	0.1549	no	up	0.973524	[K].VSVMVYTAITDLKER.[G]_1xOxidation [M4]
peptide_702	65625998	42096987	0.641468	-0.64055	0.152534	no	down	0.973524	[R].YLQQVVQALEEDKEFAK.[K]_
peptide_703	7.31847e+07	5.30175e+07	0.724434	-0.465075	0.39476	no	down	0.973524	[R].YLQQIVQALEEDKDFAR.[K]_
peptide_704	28956355	24813554	0.856929	-0.222752	0.716044	no	no change	0.982074	[K].YIQEHENDDYLLVGFHSQK.[A]_
peptide_706	1055919057	1.65675e+09	1.56901	0.649853	0.642504	no	up	0.975398	[R].YLENSACLR.[E]_1xCarbamidomethyl [C7]
peptide_707	30707884	2.56853e+07	0.836439	-0.257668	0.581997	no	no change	0.973524	[R].YLEEATEAEEVKK.[Q]_
peptide_709	4.08142e+07	86428351	2.11761	1.08243	0.418977	no	up	0.973524	[R].YIDNMFQTYK.[G]_1xOxidation [M5]
peptide_710	68595379	147954281	2.15691	1.10897	0.530177	no	up	0.973524	[R].YIDNMFQTYK.[G]_
peptide_711	255400810	214207409	0.838711	-0.253755	0.520734	no	no change	0.973524	[K].YIASHYKVDVEK.[L]_
peptide_712	2.85627e+08	232139854	0.812739	-0.299136	0.481272	no	down	0.973524	[K].YIAANYKLDVER.[-]_
peptide_713	4.21718e+09	4.02406e+09	0.954207	-0.0676259	0.94761	no	no change	0.996042	[R].YKSEQDCLDACSGF.[-]_2xCarbamidomethyl [C7; C11]
peptide_716	9755882	12217592	1.25233	0.324616	0.827485	no	up	0.986848	[R].YHLNPGVMSDTATSLR.[D]_1xOxidation [M8]
peptide_718	1.1719e+08	122983292	1.04943	0.0696121	0.963047	no	no change	0.998787	[K].YHHLNHEPFTYEIHVENK.[S]_
peptide_719	9.60338e+06	1.92699e+07	2.00657	1.00473	0.246195	no	up	0.973524	[K].YFDSGDYNMAK.[A]_
peptide_720	4.43003e+08	4.12978e+08	0.932225	-0.10125	0.913555	no	no change	0.989058	[K].YFHCQGNYNAVYK.[C]_1xCarbamidomethyl [C4]
peptide_721	1.51576e+09	1.92834e+09	1.27219	0.347318	0.715376	no	up	0.982074	[K].YFSQQYTLQSSK.[Q]_
peptide_722	1.0361e+07	5333600	0.514778	-0.957977	0.445232	no	down	0.973524	[R].YFVSVFDGFASSQDWVR.[Q]_
peptide_723	4.10508e+06	9497892	2.31369	1.2102	0.274009	no	up	0.973524	[K].YGDVGDVYIPR.[H]_
peptide_725	153852588	9.66202e+07	0.628005	-0.671151	0.1952	no	down	0.973524	[K].YLTSNIPTGMEDCK.[N]_1xCarbamidomethyl [C13]
peptide_726	4.07237e+08	998486866	2.45186	1.29388	0.538491	no	up	0.973524	[R].YGPQECGLGGNVCTQNR.[Q]_2xCarbamidomethyl [C6; C13]
peptide_727	3.337e+07	2.13069e+07	0.638505	-0.64723	0.43704	no	down	0.973524	[K].YGTWCSGECQCK.[N]_3xCarbamidomethyl [C5; C9; C11]
peptide_728	3.95329e+08	695875540	1.76024	0.815776	0.573404	no	up	0.973524	[R].YHCVLLYCR.[RH]_2xCarbamidomethyl [C3; C8]
peptide_731	3.17435e+07	3.45329e+07	1.08787	0.121512	0.937103	no	no change	0.992374	[R].YHDNPGVMSDTATSLRDPIFYR.[F]_1xOxidation [M8]
peptide_732	1.42059e+08	1.81678e+08	1.2789	0.354901	0.782908	no	up	0.986848	[K].YHHLDHDKFDYSISVNNTSGLAK.[N]_
peptide_733	1.36193e+07	41863164	3.0738	1.62002	0.404749	no	up	0.973524	[R].YGPWISLSTPKPGNVGDQEPIKK.[I]_
peptide_734	134857405	1.57389e+08	1.16708	0.222898	0.821528	no	no change	0.986848	[R].YETIADCLSACSGR.[A]_2xCarbamidomethyl [C7; C11]
peptide_735	8.73412e+07	9.73486e+07	1.11458	0.156498	0.787357	no	no change	0.986848	[K].YLTSNIPTGMEDCK.[N]_1xCarbamidomethyl [C13]; 1xOxidation [M10]
peptide_736	7.45772e+07	49439127	0.662926	-0.593081	0.118957	no	down	0.973524	[K].YLVLELENR.[L]_
peptide_737	3.88304e+08	676405133	1.74195	0.8007	0.574244	no	up	0.973524	[K].YYSPRPDGLSLR.[D]_
peptide_738	8.87324e+07	49424968	0.557011	-0.844221	0.0726745	no	down	0.973524	[K].YYIDSIDPEKK.[M]_
peptide_739	177334058	4.91666e+08	2.77254	1.47121	0.4388	no	up	0.973524	[R].YYHLDHEPFSYAVDVQNNSASDKHATVR.[I]_
peptide_740	267427115	2.6479e+08	0.99014	-0.014296	0.991675	no	no change	0.998787	[R].YYHLDHEPFSYAVDVQNNSASDK.[H]_
peptide_741	8.40879e+06	15239438	1.81232	0.85784	0.593017	no	up	0.973524	[R].YYELLGSQGR.[R]_
peptide_742	5246890	3.47404e+06	0.662114	-0.594848	0.612172	no	down	0.973524	[K].YVYGEPVHGTANFK.[F]_
peptide_743	64463449	8.08602e+07	1.25436	0.326948	0.62472	no	up	0.974582	[R].YVSDNLPLGYR.[S]_
peptide_745	2.76196e+07	1.72243e+07	0.623627	-0.681246	0.456324	no	down	0.973524	[K].YVIHTVGPIGENPK.[K]_
peptide_747	34353147	2.8719e+07	0.835993	-0.258437	0.825437	no	no change	0.986848	[K].YTLGLDFPNLPYYIDGDTK.[I]_
peptide_748	2.22504e+07	19590005	0.880436	-0.18371	0.88595	no	no change	0.989058	[K].YSVSDFSGNTNK.[C]_
peptide_749	8570991	8.57355e+06	1.0003	0.000431432	0.999771	no	no change	0.999771	[K].YSVCVLGDQQHCDEAK.[A]_2xCarbamidomethyl [C4; C12]
peptide_750	8235006	4792405	0.581955	-0.78102	0.571977	no	down	0.973524	[K].YSVCHLSTGDMLR.[A]_1xCarbamidomethyl [C4]
peptide_751	6.49238e+09	3.87293e+09	0.596535	-0.74532	0.112372	no	down	0.973524	[R].YSPCLDDGPNVNLYSCCSFYNCHK.[C]_4xCarbamidomethyl [C4; C16; C17; C22]
peptide_752	1.30872e+07	6.62605e+06	0.5063	-0.981935	0.510154	no	down	0.973524	[R].YSMEPEIATK.[S]_
peptide_753	3.93204e+06	3.14736e+07	8.0044	3.00079	0.0629368	no	up	0.973524	[K].YSLCSNPLAIECR.[V]_2xCarbamidomethyl [C4; C12]
peptide_754	18953299	1.06612e+07	0.5625	-0.830075	0.456785	no	down	0.973524	[R].YLYTLVVNDPEK.[A]_
peptide_755	6.3388e+07	3.30271e+07	0.52103	-0.940561	0.338013	no	down	0.973524	[R].YLYTLVVNDPEKAEK.[L]_
peptide_756	3.97692e+07	4.06801e+07	1.0229	0.0326716	0.980815	no	no change	0.998787	[R].YMSCVETTIESECGPDSVTFLQELLR.[T]_2xCarbamidomethyl [C4; C13]
peptide_757	2.06067e+07	4.33743e+07	2.10487	1.07373	0.554109	no	up	0.973524	[R].YMSCVETTIESECGPDSVTFLQELLR.[T]_2xCarbamidomethyl [C4; C13]; 1xOxidation [M2]
peptide_758	52495324	55220854	1.05192	0.0730243	0.923178	no	no change	0.989058	[R].YNCGPPPDFDR.[S]_1xCarbamidomethyl [C3]
peptide_759	1.67204e+08	5.56438e+08	3.32791	1.73461	0.515463	no	up	0.973524	[R].YNHLSHESFDYNIEVENHSNR.[T]_
peptide_760	2.74257e+07	1.10638e+07	0.403409	-1.30968	0.0756289	no	down	0.973524	[K].YLTSNIPTGMEDCKNR.[N]_1xCarbamidomethyl [C13]
peptide_762	4.46005e+07	4.9673e+07	1.11373	0.1554	0.756449	no	no change	0.986497	[K].YPDKKPMGFPFDRPIDAR.[T]_1xOxidation [M7]
peptide_763	39221650	20005041	0.510051	-0.971287	0.0279363	yes	down	0.973524	[-].YQDMFEQCR.[I]_1xCarbamidomethyl [C8]
peptide_765	1.311e+10	6.37019e+09	0.485903	-1.04126	0.149369	no	down	0.973524	[R].YRSDCPSPGCCATIDPGLLK.[L]_3xCarbamidomethyl [C5; C10; C11]
peptide_766	1.90873e+08	2.95435e+08	1.54781	0.63023	0.514356	no	up	0.973524	[R].YRSEADCLAACLGT.[-]_2xCarbamidomethyl [C7; C11]
peptide_767	5.42386e+08	457184865	0.842914	-0.246543	0.580351	no	no change	0.973524	[R].YSEDEDEFKEK.[A]_
peptide_769	1.79204e+08	319096319	1.78063	0.832386	0.467902	no	up	0.973524	[R].YETIADCLSACSGLDKDCQSPPVTGPCEAIIPR.[Y]_4xCarbamidomethyl [C7; C11; C18; C27]
peptide_770	416333706	2.20388e+08	0.529354	-0.917694	0.121065	no	down	0.973524	[R].YESEMANYKPPKGEK.[K]_
peptide_771	1.90568e+07	2.49018e+08	13.0671	3.70787	0.431957	no	up	0.973524	[R].YESEMANYKPPK.[G]_
peptide_772	3.19759e+07	3.3942e+07	1.06149	0.0860866	0.888453	no	no change	0.989058	[K].VYVGNLNSGAAK.[H]_
peptide_773	65018270	1.91443e+07	0.294446	-1.76393	0.15844	no	down	0.973524	[K].VYQSLCPNSWVEK.[W]_1xCarbamidomethyl [C6]
peptide_774	1.08705e+07	20527272	1.88834	0.917117	0.461163	no	up	0.973524	[R].VYENTICEEHTK.[T]_1xCarbamidomethyl [C7]
peptide_775	6002527	8.11471e+06	1.35188	0.43497	0.631297	no	up	0.975398	[K].VYDDCGPACPETCSR.[V]_3xCarbamidomethyl [C5; C9; C13]
peptide_776	4.16474e+07	10770074	0.258601	-1.9512	0.10549	no	down	0.973524	[K].VWLDPNETSEIANANSR.[Q]_
peptide_777	43120559	31545654	0.731569	-0.450935	0.189731	no	down	0.973524	[K].VVSPPLDTSDSR.[C]_
peptide_779	2.2392e+07	2.35056e+07	1.04974	0.0700256	0.94878	no	no change	0.996042	[R].VVQIQMSDKPALKEDKEEQ.[-]_
peptide_780	1128814836	1.52872e+09	1.35427	0.43752	0.41913	no	up	0.973524	[K].VVNLEEELR.[I]_
peptide_781	8376332	1.86877e+07	2.23101	1.1577	0.167586	no	up	0.973524	[R].VVNCEVSDWGSWSK.[C]_1xCarbamidomethyl [C4]
peptide_782	1.09783e+08	7.09795e+07	0.646546	-0.629175	0.298353	no	down	0.973524	[K].VVLPTKEDVQKEK.[V]_
peptide_783	5.07331e+08	3.91653e+08	0.771987	-0.373352	0.468431	no	down	0.973524	[K].VVLPTKEDVQK.[E]_
peptide_784	1.07279e+09	8.43697e+08	0.786453	-0.346568	0.447656	no	down	0.973524	[K].VVLPNSQEIEQEKGQQK.[L]_
peptide_785	864816526	7.5456e+08	0.872509	-0.196759	0.649007	no	no change	0.975398	[K].VVLPNSQEIEQEK.[G]_
peptide_786	1.14595e+07	5.39989e+06	0.471213	-1.08555	0.0308394	yes	down	0.973524	[K].VVKPHLPLIK.[F]_
peptide_787	9.30244e+06	2.13831e+07	2.29865	1.20079	0.304243	no	up	0.973524	[K].VVGQDSNEIHFR.[V]_
peptide_788	6793018	15286929	2.25039	1.17017	0.25945	no	up	0.973524	[K].VVGQDGSIVQFK.[I]_
peptide_789	51126227	40718171	0.796424	-0.328391	0.845706	no	down	0.986848	[R].VTANFKPYAISGK.[I]_
peptide_791	1.15054e+09	3.1131e+08	0.270577	-1.88589	0.0689224	no	down	0.973524	[K].VTDCINEEYAAWK.[Q]_1xCarbamidomethyl [C4]
peptide_792	1.20591e+09	3.1953e+08	0.264971	-1.91609	0.0704102	no	down	0.973524	[K].VTDCINEEYAAWKQ.[-]_1xCarbamidomethyl [C4]
peptide_793	1.11706e+08	1.64509e+08	1.47269	0.558457	0.289475	no	up	0.973524	[R].VTDEGEGNAEDNAEDGTPISTK.[K]_
peptide_794	2.72926e+08	2.78635e+08	1.02092	0.029867	0.880389	no	no change	0.989058	[R].VTDEGEGNAEDNAEDGTPISTKK.[A]_
peptide_795	1.19943e+07	1.55517e+07	1.29659	0.374722	0.76149	no	up	0.986847	[R].WAALDVLNCHGR.[W]_1xCarbamidomethyl [C9]
peptide_796	7.49772e+06	1.91171e+07	2.54973	1.35034	0.0434705	yes	up	0.973524	[K].VTDEGLPESDTTK.[N]_
peptide_798	2.77109e+08	1.30555e+08	0.471135	-1.08579	0.561713	no	down	0.973524	[R].VTEYLDWIESNLH.[-]_
peptide_799	39037027	2.59781e+07	0.665472	-0.587549	0.43701	no	down	0.973524	[K].VTGGSVLHLVLALR.[G]_
peptide_800	1.29384e+07	1.30743e+07	1.0105	0.0150644	0.990194	no	no change	0.998787	[K].VTKPPGGQSSDIFGTGNECQKPR.[R]_1xCarbamidomethyl [C19]
peptide_801	11303466	2.16801e+07	1.91801	0.939608	0.346649	no	up	0.973524	[R].VTPCDKEPCEIPR.[G]_2xCarbamidomethyl [C4; C9]
peptide_802	5.9592e+08	6.56309e+08	1.10134	0.139256	0.693298	no	no change	0.979551	[K].VVFSTGLTGR.[S]_
peptide_803	1.06966e+07	5.98135e+06	0.559182	-0.838609	0.205033	no	down	0.973524	[R].VTEFLDWIR.[EK]_
peptide_804	12919151	47397734	3.6688	1.87531	0.363968	no	up	0.973524	[R].WAEQWPLR.[G]_
peptide_805	3.07145e+08	2.372e+08	0.772276	-0.372811	0.576791	no	down	0.973524	[K].WCDFPVNVDCGDR.[N]_2xCarbamidomethyl [C2; C10]
peptide_806	6.43591e+07	17280157	0.268496	-1.89703	0.290026	no	down	0.973524	[K].WDEIYHCAHLDYDHHTSEYEDVR.[K]_1xCarbamidomethyl [C7]
peptide_807	1.89317e+08	1.52644e+08	0.806287	-0.310635	0.585148	no	down	0.973524	[R].WSGLLSSCNHPNYYCPDPGVPVGGIK.[S]_2xCarbamidomethyl [C8; C15]
peptide_808	2.52239e+07	3.4093e+07	1.35161	0.434682	0.668678	no	up	0.979551	[R].WSGIPPACIHGSK.[C]_1xCarbamidomethyl [C8]
peptide_810	4.4495e+06	7.49509e+07	16.8448	4.07423	0.330855	no	up	0.973524	[K].YAVCEHTLMR.[E]_1xCarbamidomethyl [C4]
peptide_811	43077773	20120873	0.467082	-1.09825	0.397346	no	down	0.973524	[R].YCAEIAHGVSSR.[K]_1xCarbamidomethyl [C2]
peptide_813	8.21338e+07	1.47818e+08	1.79972	0.84777	0.564324	no	up	0.973524	[K].WSEQTPFCYIK.[G]_1xCarbamidomethyl [C8]
peptide_814	1.52212e+08	261931389	1.72084	0.78311	0.678073	no	up	0.979551	[K].YDELGNELNTK.[N]_
peptide_819	39454453	22129496	0.560887	-0.834218	0.257584	no	down	0.973524	[K].YDLNNQHMDMVR.[L]_
peptide_820	1.26261e+07	32294901	2.55778	1.35489	0.282824	no	up	0.973524	[K].YDLNNQHMDMVR.[L]_2xOxidation [M8; M10]
peptide_821	1.42723e+08	2.60793e+08	1.82728	0.869694	0.650825	no	up	0.975398	[K].YDELGNELQTK.[D]_
peptide_822	3.75839e+09	5.61083e+09	1.49288	0.578099	0.560503	no	up	0.973524	[K].TYSDIVINNISTGSVIER.[-]_
peptide_823	15472304	2.05694e+07	1.32943	0.410809	0.719716	no	up	0.982479	[K].WSDIGYNFLIGGDGK.[V]_
peptide_824	191042123	4.24078e+07	0.221981	-2.17149	0.110157	no	down	0.973524	[K].WQEQIEEGRFPGKI.[-]_
peptide_825	2.98973e+08	147199702	0.492351	-1.02224	0.39817	no	down	0.973524	[K].WDEIYHCAHLDYDHHTSEYEDVRK.[C]_1xCarbamidomethyl [C7]
peptide_826	1.9785e+09	5.72173e+08	0.289195	-1.78988	0.125933	no	down	0.973524	[K].WDEVFDCSHIGYNHK.[E]_1xCarbamidomethyl [C7]
peptide_827	12676749	1.56583e+07	1.2352	0.304744	0.685998	no	up	0.979551	[R].WEESGGYPSYDSFGPPDHLESR.[E]_
peptide_828	2.61792e+06	1.61794e+07	6.18025	2.62766	0.323835	no	up	0.973524	[K].WFSSHVVDGKGDYETLQNIQSK.[G]_
peptide_830	176835772	1.43112e+08	0.809294	-0.305264	0.852751	no	down	0.986848	[R].WICDGPVPFGLPDKPK.[EV]_1xCarbamidomethyl [C3]
peptide_831	42011085	33339980	0.7936	-0.333517	0.555108	no	down	0.973524	[R].WRPYCKPCDDLEAK.[D]_2xCarbamidomethyl [C5; C8]
peptide_832	133550936	229969999	1.72196	0.784056	0.598937	no	up	0.973524	[K].WICYGVVPYDLQDKPK.[E]_1xCarbamidomethyl [C3]
peptide_833	1.8014e+08	1.43544e+08	0.796845	-0.327628	0.519239	no	down	0.973524	[R].WILDNYHTVRPDMIK.[V]_1xOxidation [M13]
peptide_834	7.03243e+07	3.49987e+07	0.497675	-1.00672	0.20992	no	down	0.973524	[K].WLLPDNDEVAENEAVHLIK.[E]_
peptide_835	1.8718e+09	1.01483e+09	0.542171	-0.88318	0.126449	no	down	0.973524	[R].WNEVSEDLK.[S]_
peptide_837	2.04864e+07	9013658	0.439982	-1.18448	0.407994	no	down	0.973524	[K].WQEQIEEGR.[F]_
peptide_838	1.25188e+08	3.47636e+07	0.27769	-1.84845	0.144986	no	down	0.973524	[K].WQEQIEEGRFPGK.[I]_
peptide_839	7.68084e+08	3.75061e+08	0.488306	-1.03414	0.13799	no	down	0.973524	[R].WILDNYHTVRPDMIK.[V]_
peptide_840	5339717	9701673	1.81689	0.86147	0.48561	no	up	0.973524	[K].IDTSKECPVYVCECDEK.[M]_3xCarbamidomethyl [C7; C12; C14]
peptide_841	7.60322e+08	788332219	1.03684	0.0521939	0.895015	no	no change	0.989058	[K].TYSDIVINNLPVGPIIK.[I]_
peptide_842	2.01082e+09	1.03309e+09	0.513768	-0.960812	0.0984599	no	down	0.973524	[R].TWSPPNCCWNLR.[C]_2xCarbamidomethyl [C7; C8]
peptide_843	1.45362e+07	8014901	0.551376	-0.858892	0.454025	no	down	0.973524	[R].SLPDKTDDKVVFHCR.[A]_1xCarbamidomethyl [C14]
peptide_844	3.57551e+08	7.30215e+08	2.04227	1.03017	0.4677	no	up	0.973524	[K].SLNQMDSVCAVCYVPVR.[S]_2xCarbamidomethyl [C9; C12]; 1xOxidation [M5]
peptide_845	1424955486	9.08344e+08	0.637454	-0.649606	0.514047	no	down	0.973524	[K].SLNQMDSVCAVCYVPVR.[S]_2xCarbamidomethyl [C9; C12]
peptide_846	4.19637e+06	12063958	2.87485	1.52349	0.270346	no	up	0.973524	[K].SIIFLFTDGK.[A]_
peptide_847	32985774	7.12302e+07	2.15942	1.11064	0.112654	no	up	0.973524	[K].SILEAETDLSEHEDYQTAK.[L]_
peptide_848	12040296	17510997	1.45437	0.54039	0.695114	no	up	0.979935	[K].SLIDCPSVLATLK.[D]_1xCarbamidomethyl [C5]
peptide_849	7.84225e+07	66474307	0.847643	-0.238471	0.641641	no	no change	0.975398	[R].SLGTADVVFER.[R]_
peptide_850	33693593	56211280	1.66831	0.738385	0.674524	no	up	0.979551	[K].SLGISFMGNFQK.[V]_1xOxidation [M7]
peptide_851	3.96136e+07	1.71026e+07	0.431735	-1.21178	0.433466	no	down	0.973524	[K].SLGISFMGNFQK.[V]_
peptide_852	1.78502e+08	1.73196e+08	0.970274	-0.0435359	0.972606	no	no change	0.998787	[R].SIGDLSCLGIGR.[D]_1xCarbamidomethyl [C7]
peptide_854	2.44609e+06	8.17013e+06	3.34007	1.73988	0.086652	no	up	0.973524	[K].SLDSTNAAEHGGELYCK.[Q]_1xCarbamidomethyl [C16]
peptide_855	222165699	2.24815e+08	1.01192	0.0171014	0.968604	no	no change	0.998787	[K].SLDPGLKDKPAHIEEK.[F]_
peptide_856	29926317	6.02852e+07	2.01445	1.01039	0.558959	no	up	0.973524	[R].SLDPAGETLSAGR.[L]_
peptide_857	10152532	8.71636e+06	0.858541	-0.220041	0.68644	no	no change	0.979551	[K].SIDHITEEFSETLALLEDAR.[T]_
peptide_858	4.90798e+06	5.79981e+06	1.18171	0.240877	0.571437	no	no change	0.973524	[K].SLDAQTQEILSNTQK.[K]_
peptide_860	17344263	2.86368e+07	1.65108	0.723412	0.373775	no	up	0.973524	[K].SGTTPDGTSYLDAAEKQEIKDLLK.[-]_
peptide_861	6774330	14604944	2.15592	1.10831	0.310263	no	up	0.973524	[R].SGYVFIQTDKPIYTPK.[Q]_
peptide_862	115024719	89546443	0.778497	-0.361236	0.349121	no	down	0.973524	[K].SHDVIETGYELDDSAR.[K]_
peptide_863	6.56967e+06	5367057	0.816945	-0.291689	0.778175	no	down	0.986848	[R].SHEGEVAYVQVK.[E]_
peptide_864	739745609	7.69803e+08	1.04063	0.0574605	0.912514	no	no change	0.989058	[K].SHLLQEEVETTLK.[D]_
peptide_865	102379287	96273655	0.940363	-0.0887109	0.919594	no	no change	0.989058	[K].SHLLQEEVETTLKDIASM.[-]_
peptide_866	1.80729e+07	1.40292e+07	0.776259	-0.365389	0.756731	no	down	0.986497	[R].SIPIRKDDEVQVVR.[G]_
peptide_867	156368798	249851753	1.59784	0.67612	0.404443	no	up	0.973524	[K].SHLLQEEVETTLKDIASM.[-]_1xOxidation [M18]
peptide_868	1.0376e+08	1.11236e+08	1.07205	0.100368	0.433402	no	no change	0.973524	[K].SKFDVEGDQLSDTGHK.[V]_
peptide_869	1.63272e+08	117550097	0.719966	-0.473998	0.210355	no	down	0.973524	[K].SKGEPIMPEFDSAAVIFR.[E]_
peptide_870	1.18345e+08	190937394	1.61339	0.690099	0.510632	no	up	0.973524	[K].SKGEPIMPEFDSAAVIFR.[E]_1xOxidation [M7]
peptide_871	1.94072e+07	1.43958e+07	0.741773	-0.43095	0.388992	no	down	0.973524	[K].SKGEPIMPEFDSAAVIFRENEVQPLAPPVDK.[F]_
peptide_872	1.08827e+07	27140089	2.49387	1.31839	0.456623	no	up	0.973524	[K].SKGEPIMPEFDSAAVIFRENEVQPLAPPVDK.[F]_1xOxidation [M7]
peptide_873	8.78273e+07	4.54674e+07	0.517691	-0.949836	0.450247	no	down	0.973524	[K].SIAEYILPVLLHGEPPNTEK.[E]_
peptide_874	1.08166e+08	200528472	1.85389	0.890554	0.234224	no	up	0.973524	[K].SHQHGFHVHETSDFSNGCQSTGPHFNPTNAEK.[H]_1xCarbamidomethyl [C18]
peptide_877	1273514783	971939872	0.763195	-0.389877	0.705859	no	down	0.980158	[R].SITLMIPAWR.[E]_
peptide_878	357168381	385193455	1.07846	0.108979	0.899582	no	no change	0.989058	[K].STLSLDSVQAPDSPPKR.[S]_
peptide_879	5.263e+08	525231714	0.99797	-0.00293231	0.99546	no	no change	0.998787	[K].STLQHAETEEKVVLPNSQEIEQEKGQQK.[L]_
peptide_880	2.93574e+07	2.36683e+07	0.806212	-0.31077	0.509279	no	down	0.973524	[K].STLQHAETEEKVVLPNSQEIEQEK.[G]_
peptide_882	71312432	143687219	2.0149	1.01071	0.394824	no	up	0.973524	[R].STDTAEDFIEGLR.[H]_
peptide_883	8.62193e+08	1.10534e+09	1.28201	0.358407	0.809447	no	up	0.986848	[R].STCFSHEYVDYFHSAVCGIYSCCRPR.[-]_4xCarbamidomethyl [C3; C17; C22; C23]
peptide_884	33533038	1.63613e+07	0.487914	-1.0353	0.283367	no	down	0.973524	[R].SSYLYAFYGHWCGIGGK.[G]_1xCarbamidomethyl [C12]
peptide_885	8.64134e+07	50483924	0.584214	-0.775431	0.0566477	no	down	0.973524	[K].SSWENCDTSTNTQR.[R]_1xCarbamidomethyl [C6]
peptide_886	3.15983e+08	413043761	1.30717	0.386449	0.808959	no	up	0.986848	[R].SSTDSSVTISHVPTFEELR.[N]_
peptide_887	1.11419e+07	9.91413e+06	0.889809	-0.168432	0.752802	no	no change	0.986497	[R].SSIINFDADPNER.[F]_
peptide_890	3.9809e+08	2.42783e+08	0.609868	-0.713431	0.243346	no	down	0.973524	[R].SQQMTQVLSGR.[Y]_
peptide_891	8.61286e+08	1.06057e+09	1.23138	0.30028	0.76185	no	up	0.986847	[K].SPPVSGPCTANIPSYYYDPDSHK.[C]_1xCarbamidomethyl [C8]
peptide_892	7.92246e+06	6255615	0.789605	-0.340797	0.775339	no	down	0.986848	[R].SPPHSPTTPVSEDEVFDASNDPSIQR.[S]_
peptide_893	1.5213e+07	8577947	0.563858	-0.826596	0.450868	no	down	0.973524	[R].SPISTLDNQSSR.[R]_
peptide_894	5.5459e+07	5.94342e+07	1.07168	0.0998732	0.829484	no	no change	0.986848	[R].SPIDNFALDDHIR.[S]_
peptide_895	286968774	2.92804e+08	1.02034	0.0290434	0.976536	no	no change	0.998787	[R].SITLMIPAWR.[E]_1xOxidation [M5]
peptide_896	6.19461e+08	4.72857e+08	0.763337	-0.389609	0.400714	no	down	0.973524	[K].SLVEGDSSECEATQTVTKPCGR.[G]_2xCarbamidomethyl [C10; C20]
peptide_897	838465228	7.41025e+08	0.883788	-0.178228	0.860171	no	no change	0.986848	[R].SNFVCVDEMPESK.[E]_1xCarbamidomethyl [C5]
peptide_898	6.47508e+08	1.26104e+09	1.94753	0.961645	0.547243	no	up	0.973524	[R].SNFVCVDEMPESK.[E]_1xCarbamidomethyl [C5]; 1xOxidation [M9]
peptide_899	2.33472e+07	1.33409e+07	0.571413	-0.807394	0.0435045	yes	down	0.973524	[K].SNIFMEPDPVTKPYSAK.[K]_
peptide_901	14046372	7.16703e+07	5.10241	2.35118	0.373301	no	up	0.973524	[K].SLSFGSLPDAFHVYVHTFTGYLK.[S]_
peptide_903	104481288	263962198	2.52641	1.33709	0.446615	no	up	0.973524	[R].SNLQCQSWK.[G]_1xCarbamidomethyl [C5]
peptide_904	1272783039	701359564	0.551044	-0.85976	0.0999679	no	down	0.973524	[K].SPADCGPGECCVVGMNR.[Y]_3xCarbamidomethyl [C5; C10; C11]
peptide_905	1.43089e+09	2501549921	1.74825	0.805909	0.330379	no	up	0.973524	[K].SPADCGPGECCVVGMNR.[Y]_3xCarbamidomethyl [C5; C10; C11]; 1xOxidation [M15]
peptide_907	9.70532e+08	7.32719e+08	0.754966	-0.405516	0.102592	no	down	0.973524	[K].SPDVLHVIPK.[S]_
peptide_908	6.72852e+06	1.19363e+07	1.77399	0.826995	0.556416	no	up	0.973524	[R].SPIAEAVFAHIAR.[Q]_
peptide_909	1.06078e+08	6.6948e+07	0.631118	-0.664019	0.0267517	yes	down	0.973524	[K].SNIFTGPEPVIKPYSAK.[K]_
peptide_910	814858174	683085008	0.838287	-0.254484	0.565739	no	no change	0.973524	[K].STMPGADDVTLLLATCSADETVK.[M]_1xCarbamidomethyl [C16]
peptide_915	1223210	986256	0.806285	-0.310638	0.250538	no	down	0.973524	[K].RYESEMANYKPPKGEK.[K]_1xOxidation [M6]
peptide_916	7.93139e+08	4.333e+08	0.54631	-0.872209	0.0775155	no	down	0.973524	[K].RYESEMANYKPPKGEK.[K]_
peptide_917	79734803	4.08354e+07	0.512141	-0.965388	0.112936	no	down	0.973524	[K].RYESEMANYKPPK.[G]_
peptide_918	1.44512e+08	85600588	0.592343	-0.755494	0.197038	no	down	0.973524	[K].RWNEVSEDLK.[S]_
peptide_919	33567732	15207012	0.453025	-1.14234	0.1221	no	down	0.973524	[R].RWILDNYHTVRPDMIK.[V]_
peptide_921	1.36104e+08	1.6062e+08	1.18012	0.238935	0.661589	no	no change	0.976623	[R].RREEAEGEVAALNR.[R]_
peptide_922	6.74052e+07	8.49354e+07	1.26007	0.333505	0.652405	no	up	0.975398	[K].RRDPLETAVGEQSSSK.[R]_
peptide_923	8.46976e+07	4.43275e+07	0.523361	-0.934121	0.401261	no	down	0.973524	[R].RPVDGSGVWVNIPGK.[L]_
peptide_924	1.20232e+08	1.92827e+08	1.60379	0.681482	0.594783	no	up	0.973524	[R].RPVDGSGSWQQISGSLK.[H]_
peptide_925	3537709	7.44359e+06	2.10407	1.07318	0.218075	no	up	0.973524	[R].RPQHNIEDDEEEDDHVEK.[M]_
peptide_929	5.28065e+08	3.28277e+08	0.621661	-0.685801	0.182669	no	down	0.973524	[K].RPIADPETFNGFCFDWNK.[I]_1xCarbamidomethyl [C13]
peptide_930	8.35179e+07	1.07009e+08	1.28127	0.357573	0.62907	no	up	0.975398	[K].RLDSTNASEHDSQIFCK.[Q]_1xCarbamidomethyl [C16]
peptide_931	4.41197e+07	4.82421e+07	1.09344	0.12887	0.926078	no	no change	0.990846	[R].RLFIELDKFHHGIHK.[G]_
peptide_932	5.63346e+07	91069002	1.61657	0.692939	0.594607	no	up	0.973524	[R].RLFIELDKFHK.[E]_
peptide_935	1.21994e+07	1.02244e+07	0.838105	-0.254797	0.909954	no	no change	0.989058	[R].RLMIEMDKFHHDLHPGR.[N]_2xOxidation [M3; M6]
peptide_937	1.39811e+07	8.48421e+06	0.606835	-0.720624	0.615434	no	down	0.973524	[R].RIPITENSIIEK.[C]_
peptide_938	61125476	7.80726e+07	1.27725	0.353042	0.728986	no	up	0.982479	[R].RIQLLEDDLERSEER.[L]_
peptide_939	4.90024e+08	4.20758e+08	0.858647	-0.219864	0.721551	no	no change	0.982479	[K].RISGLIYEETR.[G]_
peptide_941	2.52091e+07	23754139	0.942285	-0.0857651	0.882954	no	no change	0.989058	[K].RNLCDWPHLSDCR.[A]_2xCarbamidomethyl [C4; C12]
peptide_942	1.67726e+08	9.16258e+07	0.546282	-0.872283	0.0335916	yes	down	0.973524	[R].RNPITGEVYDDVSK.[M]_
peptide_944	144006797	201765595	1.40108	0.486543	0.330055	no	up	0.973524	[R].RIQLLEDDLER.[S]_
peptide_945	6.65682e+06	1.29126e+07	1.93975	0.955871	0.253994	no	up	0.973524	[K].SGNSYNLGDTVQFSCK.[A]_1xCarbamidomethyl [C15]
peptide_946	6.79378e+06	5.84222e+06	0.859936	-0.217699	0.90697	no	no change	0.989058	[K].SAEFLLQLLR.[N]_
peptide_947	3.15518e+07	3.78624e+07	1.20001	0.263045	0.78739	no	up	0.986848	[K].SAGWALTEGR.[D]_
peptide_948	5.84523e+06	8.57568e+07	14.6712	3.87492	0.377647	no	up	0.973524	[K].SGFILTAPK.[S]_
peptide_950	47371391	4.42132e+07	0.933331	-0.0995386	0.92998	no	no change	0.991976	[K].SGDYYLPGDEVEMYCETSYR.[L]_1xCarbamidomethyl [C15]
peptide_952	23367257	23696476	1.01409	0.0201841	0.983316	no	no change	0.998787	[R].SGCPDGWFEVEENCVYVTSK.[Q]_2xCarbamidomethyl [C3; C14]
peptide_955	2.53015e+08	6.73875e+08	2.66338	1.41326	0.557816	no	up	0.973524	[R].SFGQLAHGEGVNEHANEYCSCGWPDHLLVPR.[G]_2xCarbamidomethyl [C19; C21]
peptide_957	79791815	6.08206e+07	0.762241	-0.391681	0.431492	no	down	0.973524	[R].SFDAANTQDKLFGSDVTDTTPK.[K]_
peptide_959	187261525	660822386	3.52887	1.81921	0.391125	no	up	0.973524	[K].SEYCSCGWPSHLLVPK.[G]_2xCarbamidomethyl [C4; C6]
peptide_960	6.87958e+07	3.24391e+08	4.71527	2.23734	0.257869	no	up	0.973524	[K].SEVPLEDLKR.[C]_
peptide_961	1.77282e+07	9.65256e+06	0.544474	-0.877064	0.526403	no	down	0.973524	[K].SEFTAFANPEEFK.[H]_
peptide_962	2.26255e+08	7.25384e+07	0.320604	-1.64113	0.097183	no	down	0.973524	[K].SECPVSTRDCEPVFGYTVAGEFRVIVQAPR.[A]_2xCarbamidomethyl [C3; C10]
peptide_963	721916402	916648006	1.26974	0.344536	0.609571	no	up	0.973524	[K].SECPVSTRDCEPVFGYTVAGEFR.[V]_2xCarbamidomethyl [C3; C10]
peptide_964	3.2762e+09	3.75224e+09	1.1453	0.195728	0.292067	no	no change	0.973524	[K].SDQLETFSACVR.[Q]_1xCarbamidomethyl [C10]
peptide_965	5.66471e+07	5.57922e+07	0.984909	-0.0219382	0.988169	no	no change	0.998787	[KR].SAINEVVTR.[E]_
peptide_966	25736939	1.37948e+07	0.535992	-0.899716	0.266999	no	down	0.973524	[K].SAPIYQNQQVR.[K]_
peptide_968	1.35141e+10	1.23679e+10	0.915187	-0.127862	0.661905	no	no change	0.976623	[R].SAVNSGILTQTK.[G]_
peptide_970	1.24675e+10	1.34463e+10	1.07851	0.109042	0.802778	no	no change	0.986848	[R].SCCFGYYCR.[R]_3xCarbamidomethyl [C2; C3; C8]
peptide_971	7650857	11783847	1.5402	0.623117	0.673641	no	up	0.979551	[K].SAETDISYTLK.[T]_
peptide_972	7.0086e+07	62272443	0.888514	-0.170533	0.818501	no	no change	0.986848	[K].SCDFIGTIR.[T]_1xCarbamidomethyl [C2]
peptide_974	1.29253e+07	1.96969e+07	1.5239	0.607765	0.450366	no	up	0.973524	[R].SCIDIDECK.[T]_2xCarbamidomethyl [C2; C8]
peptide_975	2.47521e+08	386466965	1.56135	0.642795	0.286399	no	up	0.973524	[R].SCIIPGKDCKEEDSSDVEK.[C]_2xCarbamidomethyl [C2; C9]
peptide_976	1.45118e+10	8919608240	0.614644	-0.702177	0.252756	no	down	0.973524	[R].SDCPSPGCCATIDPGLLK.[L]_3xCarbamidomethyl [C3; C8; C9]
peptide_977	3.08912e+06	7714815	2.49741	1.32043	0.153622	no	up	0.973524	[R].SDIRLDSELR.[M]_
peptide_978	17650110	27080788	1.53431	0.617593	0.64103	no	up	0.975398	[K].SDNVDIGETVTK.[T]_
peptide_979	7.39773e+08	4.89978e+08	0.662336	-0.594366	0.677064	no	down	0.979551	[R].SCGATLITAR.[H]_1xCarbamidomethyl [C2]
peptide_980	582671167	1222320283	2.09779	1.06887	0.0464269	yes	up	0.973524	[K].STMPGADDVTLLLATCSADETVK.[M]_1xCarbamidomethyl [C16]; 1xOxidation [M3]
peptide_982	2.13811e+07	3.60342e+07	1.68533	0.753028	0.607791	no	up	0.973524	[R].STPCGWGVYDIQNR.[L]_1xCarbamidomethyl [C4]
peptide_983	6.95e+07	94605748	1.36123	0.444915	0.427393	no	up	0.973524	[R].TPVSPSSPSVHVR.[T]_
peptide_985	179976730	3.26214e+08	1.81253	0.858007	0.580658	no	up	0.973524	[R].TPSQFATPNMSFTDIR.[I]_1xOxidation [M10]
peptide_986	332200209	9.44784e+08	2.84402	1.50793	0.423839	no	up	0.973524	[R].TPSQFATPNMSFTDIR.[I]_
peptide_987	1.99951e+07	1.42323e+07	0.711789	-0.490478	0.451628	no	down	0.973524	[K].TPFNYYTDEDVGDKPGGER.[G]_
peptide_988	1.82161e+09	2.28818e+09	1.25613	0.328987	0.707934	no	up	0.980158	[K].TNVLVEHICNCDSLSNGAELIK.[G]_2xCarbamidomethyl [C9; C11]
peptide_990	3.87211e+07	8.39146e+07	2.16715	1.1158	0.187315	no	up	0.973524	[R].TNLEDDKMSILETELGQAR.[V]_1xOxidation [M8]
peptide_991	1.05377e+08	9.98185e+07	0.947254	-0.078176	0.941034	no	no change	0.993342	[R].TNLEDDKMSILETELGQAR.[V]_
peptide_992	2.98161e+08	4.61603e+08	1.54817	0.63056	0.3773	no	up	0.973524	[R].TNLEDDKMSILEAELGQAR.[L]_1xOxidation [M8]
peptide_993	5.39315e+08	4.90302e+08	0.909119	-0.13746	0.855516	no	no change	0.986848	[R].TNLEDDKMSILEAELGQAR.[L]_
peptide_999	4089120	5.26967e+06	1.28871	0.365923	0.547255	no	up	0.973524	[K].TITLEVEPSDTIENVKAK.[I]_
peptide_1000	2.48965e+08	4.38207e+08	1.76011	0.815669	0.00736658	yes	up	0.973524	[R].TLDMAIEAISSLNEPSGASYQAIR.[R]_1xOxidation [M4]
peptide_1002	22007655	1.73205e+07	0.787022	-0.345524	0.616973	no	down	0.973524	[K].TLEEFQNLLNR.[L]_
peptide_1003	1.9677e+08	6.68472e+08	3.39723	1.76436	0.394135	no	up	0.973524	[R].TIESDHLEEWILPNMR.[N]_
peptide_1004	3.95808e+07	1.53425e+08	3.87625	1.95466	0.351023	no	up	0.973524	[R].TIESDHLEEWILPNMR.[N]_1xOxidation [M15]
peptide_1005	2.08947e+07	8.40839e+06	0.402418	-1.31323	0.10307	no	down	0.973524	[K].TLFHNPHVNPLPDGYEDVHH.[-]_
peptide_1006	3.23179e+07	16658018	0.515442	-0.956117	0.147934	no	down	0.973524	[K].TQCESLIEKHEGDIENWYFHHQDVPLR.[Q]_1xCarbamidomethyl [C3]
peptide_1007	13762641	25923422	1.88361	0.913499	0.390227	no	up	0.973524	[K].TLGITSDKMYIHYINANK.[A]_1xOxidation [M9]
peptide_1008	5.70844e+07	95351111	1.67035	0.740154	0.438067	no	up	0.973524	[K].TLLAIKPEDREPYKENFR.[F]_
peptide_1010	8.8766e+08	7.38191e+08	0.831614	-0.266013	0.712478	no	no change	0.980589	[R].TLSDISTYER.[V]_
peptide_1011	1.72402e+07	2.8187e+07	1.63496	0.709253	0.250386	no	up	0.973524	[R].TLSSDPYGYR.[A]_
peptide_1013	343622076	4.54243e+08	1.32193	0.402641	0.651032	no	up	0.975398	[K].TITLEVEPSDTIENVK.[A]_
peptide_1014	8025458	2.56251e+07	3.19297	1.6749	0.218312	no	up	0.973524	[K].TLLAIKPEDR.[E]_
peptide_1015	522255999	2.53819e+08	0.486004	-1.04096	0.125088	no	down	0.973524	[R].TLDMAIEAISSLNEPSGASYQAIR.[R]_
peptide_1017	8.91227e+10	117561965372	1.3191	0.399557	0.239166	no	up	0.973524	[R].TQIVTTEIKDK.[I]_
peptide_1018	1.57724e+07	23366127	1.48145	0.567014	0.29508	no	up	0.973524	[K].TVYPLEELK.[C]_
peptide_1020	1.00019e+09	1486136852	1.48586	0.571298	0.546992	no	up	0.973524	[K].TVTAMDVVYALKR.[Q]_1xOxidation [M5]
peptide_1021	1648830073	9.23837e+08	0.560299	-0.835732	0.136192	no	down	0.973524	[K].TVTAMDVVYALKR.[Q]_
peptide_1022	1.0771e+09	1.97371e+09	1.83243	0.873755	0.437036	no	up	0.973524	[K].TVTAMDVVYALK.[R]_1xOxidation [M5]
peptide_1023	2.23057e+09	1.16612e+09	0.522793	-0.935689	0.11024	no	down	0.973524	[K].TVTAMDVVYALK.[R]_
peptide_1024	3.00318e+07	56436496	1.87922	0.910137	0.380621	no	up	0.973524	[R].TVQIQMSDKPALK.[E]_1xOxidation [M6]
peptide_1026	31044355	15010092	0.483505	-1.0484	0.195334	no	down	0.973524	[K].TVPEFANPNAQFLQTEK.[L]_
peptide_1027	2.55621e+07	4.44407e+07	1.73854	0.797875	0.567035	no	up	0.973524	[K].TVLSLQTGTNR.[G]_
peptide_1028	1.20204e+07	1.26125e+07	1.04926	0.0693715	0.944829	no	no change	0.994159	[K].TVENFVVIEGKHEEKPDEHGLISR.[Q]_
peptide_1029	2.65997e+07	2.96207e+07	1.11357	0.155196	0.857254	no	no change	0.986848	[K].TVENFVVIEGK.[H]_
peptide_1030	1.87397e+06	5.05246e+06	2.69612	1.43089	0.278484	no	up	0.973524	[K].TVDALEEEGEGQKR.[Q]_
peptide_1031	219541630	1.63822e+08	0.746202	-0.422362	0.417648	no	down	0.973524	[R].TVAWSDCDPVTNQK.[T]_1xCarbamidomethyl [C7]
peptide_1032	3929823	5553739	1.41323	0.498995	0.680204	no	up	0.979551	[K].TVAGSPGITWTTTVEGNIQTNLIHFK.[G]_
peptide_1034	18935930	42882650	2.26462	1.17927	0.375646	no	up	0.973524	[K].TTNVLGNLGANVSK.[K]_
peptide_1035	2.36936e+11	2.85817e+11	1.2063	0.270592	0.0310117	yes	up	0.973524	[R].TQIVTTEIKDKIEK.[A]_
peptide_1039	22770022	58633997	2.57505	1.3646	0.306565	no	up	0.973524	[R].TRECNNPPATFGGHQCLGNSVEK.[L]_2xCarbamidomethyl [C4; C16]
peptide_1040	1.11559e+08	265853089	2.38308	1.25283	0.424751	no	up	0.973524	[K].TRPCLNDLR.[V]_1xCarbamidomethyl [C4]
peptide_1041	9.09911e+10	1.06716e+11	1.17282	0.229976	0.26163	no	no change	0.973524	[R].TQIVTTEIK.[D]_
peptide_1042	437545	2.40733e+06	5.50191	2.45993	0.26681	no	up	0.973524	[R].TRRPQHNIEDDEEEDDHVEK.[M]_
peptide_1045	3893926	3.82999e+06	0.98358	-0.0238854	0.978991	no	no change	0.998787	[R].TSVPNYFGSPILTHFATLR.[K]_
peptide_1046	2.39735e+07	13500515	0.563143	-0.828427	0.496621	no	down	0.973524	[K].TTGFALIYDTLDYAK.[K]_
peptide_1047	7143107	7761770	1.08661	0.119834	0.916159	no	no change	0.989058	[R].TTGIVLDSGDGVSHTVPIYEGYALPHAILR.[L]_
peptide_1048	12220692	3.80684e+07	3.11508	1.63927	0.416915	no	up	0.973524	[K].TTHFVEGGDFGNREDQINPLLR.[R]_
peptide_1049	6.52532e+06	12537392	1.92135	0.942117	0.285992	no	up	0.973524	[K].TSCVDTDECQQKPSPCK.[Y]_3xCarbamidomethyl [C3; C9; C16]
peptide_1050	382872999	3.76671e+08	0.983802	-0.0235603	0.962919	no	no change	0.998787	[K].TIDLNNVELKK.[L]_
peptide_1051	246076665	2.45988e+08	0.999639	-0.000521134	0.998988	no	no change	0.999595	[K].TIDLNNVELK.[K]_
peptide_1052	5725703	8.03144e+06	1.4027	0.488205	0.46807	no	up	0.973524	[R].TLASISLLR.[N]_
peptide_1053	8.72342e+09	1.33903e+10	1.53499	0.618225	0.506757	no	up	0.973524	[K].TCNMIAGQSCEDGYLCRPPEGYSYTDVVTGR.[I]_3xCarbamidomethyl [C2; C10; C16]; 1xOxidation [M4]
peptide_1054	2.96013e+10	1.55084e+10	0.523909	-0.932612	0.0711162	no	down	0.973524	[K].TCNMIAGQSCEDGYLCRPPEGYSYTDVVTGR.[I]_3xCarbamidomethyl [C2; C10; C16]
peptide_1055	1.66352e+06	5.66406e+06	3.40486	1.76759	0.386661	no	up	0.973524	[K].TCEEEIDECR.[V]_2xCarbamidomethyl [C2; C9]
peptide_1056	3.75716e+08	7.39664e+07	0.196868	-2.3447	0.280844	no	down	0.973524	[K].TAYITGWGQTTPGGEFSK.[N]_
peptide_1057	1.70382e+07	2.03781e+07	1.19602	0.258245	0.380308	no	no change	0.973524	[K].TATKDLEELDRR.[R]_
peptide_1058	5.77783e+07	68693685	1.18892	0.24965	0.776127	no	no change	0.986848	[R].TASEVISSEDEVKQK.[V]_
peptide_1059	1.25671e+08	2.05757e+08	1.63726	0.711286	0.498007	no	up	0.973524	[R].TASEVISSEDEVK.[Q]_
peptide_1060	5.58008e+08	628649766	1.1266	0.171972	0.85226	no	no change	0.986848	[R].TASELNSAEDVEVK.[Q]_
peptide_1061	772612344	2.83916e+08	0.367475	-1.44428	0.501243	no	down	0.973524	[R].TANIQHWPWTAAVFYHVK.[G]_
peptide_1062	1.07882e+07	1.88818e+07	1.75023	0.807544	0.564854	no	up	0.973524	[K].TAIENVLPDSSPQPTLVHFK.[L]_
peptide_1063	2.16108e+07	2.3861e+07	1.10413	0.142905	0.789042	no	no change	0.986848	[R].TAFQNFCEELGVIKDECEK.[M]_2xCarbamidomethyl [C7; C17]
peptide_1064	2.65414e+07	27073707	1.02006	0.0286477	0.967148	no	no change	0.998787	[R].TAEVISDCREFSQGGTDSGADQAANR.[Y]_1xCarbamidomethyl [C8]
peptide_1065	1.00194e+07	13331195	1.33054	0.412012	0.688023	no	up	0.979551	[K].TACESIIGDFEDDLMMLLHK.[V]_1xCarbamidomethyl [C3]; 2xOxidation [M15; M16]
peptide_1066	2809181	1.33509e+06	0.475258	-1.07322	0.0923001	no	down	0.973524	[K].TACESIIGDFEDDLMMLLHK.[V]_1xCarbamidomethyl [C3]
peptide_1067	9.09872e+07	1.98125e+08	2.17751	1.12268	0.608178	no	up	0.973524	[K].SYSLLDLSHAYEFGR.[S]_
peptide_1068	43081155	35170982	0.816389	-0.292671	0.416263	no	down	0.973524	[K].SYQPVLEAGHR.[E]_
peptide_1069	9.48799e+09	7520954587	0.792682	-0.335187	0.626579	no	down	0.975398	[R].SYGLPTIPCCR.[G]_2xCarbamidomethyl [C9; C10]
peptide_1071	3.21544e+07	4.75269e+07	1.47808	0.563726	0.574124	no	up	0.973524	[R].STYPIGDLSETPLCQSQTR.[T]_1xCarbamidomethyl [C14]
peptide_1074	2.88824e+07	2.36091e+07	0.817423	-0.290845	0.796907	no	down	0.986848	[K].SVESLQQNVQR.[I]_
peptide_1075	1.49793e+08	150511289	1.0048	0.00690401	0.994719	no	no change	0.998787	[R].SVKEIVTHEYK.[S]_
peptide_1077	1.31397e+08	1.24226e+08	0.945426	-0.0809642	0.917444	no	no change	0.989058	[K].SVLPNSQEIEK.[E]_
peptide_1080	7.93372e+07	1.0936e+08	1.37842	0.463015	0.650898	no	up	0.975398	[K].SVSVQISIQK.[T]_
peptide_1081	3.67451e+07	1.8133e+07	0.493481	-1.01893	0.0614777	no	down	0.973524	[R].SVVRLVTYNLEKDGFLCESFR.[T]_1xCarbamidomethyl [C17]
peptide_1082	1.39332e+07	1.67047e+07	1.19892	0.261731	0.857246	no	no change	0.986848	[K].SYELPDGQVITIGNER.[F]_
peptide_1083	8.78196e+09	9.41012e+09	1.07153	0.0996701	0.854822	no	no change	0.986848	[R].SYFPGSTYGR.[C]_
peptide_1084	1.23186e+08	1.14361e+08	0.928357	-0.107249	0.835146	no	no change	0.986848	[K].SVLPNSQEIEKEK.[G]_
peptide_1085	1.44472e+07	4.49194e+07	3.10921	1.63655	0.206406	no	up	0.973524	[R].TCYTCGAQGHISR.[D]_2xCarbamidomethyl [C2; C5]
peptide_1086	2.11636e+07	40789770	1.92736	0.946624	0.460763	no	up	0.973524	[K].TEEEIITLR.[Q]_
peptide_1087	2.12934e+07	11570661	0.543392	-0.879935	0.232806	no	down	0.973524	[R].TELGLYRDEDGHLLPSPPEGR.[E]_
peptide_1088	90802207	1.06398e+08	1.17176	0.228671	0.867104	no	no change	0.987852	[K].TGGGNLDFVPPGYK.[G]_
peptide_1089	4.92108e+09	5501705233	1.11799	0.160903	0.767644	no	no change	0.986848	[R].TGHSDFSSILTGGGTSSVHIVPPGPR.[I]_
peptide_1090	269592856	4.30186e+08	1.59569	0.674178	0.693395	no	up	0.979551	[K].TGICVDAVSYCGAK.[D]_2xCarbamidomethyl [C4; C11]
peptide_1093	2.11735e+07	1.66683e+07	0.787225	-0.345151	0.309213	no	down	0.973524	[K].TGLTIDEVHR.[C]_
peptide_1094	5.77411e+07	1.46841e+08	2.5431	1.34659	0.424685	no	up	0.973524	[R].TGDKVITVDDLR.[G]_
peptide_1095	1.85003e+08	1.24295e+09	6.71853	2.74815	0.322622	no	up	0.973524	[K].TGMCTDAVSYCGAK.[D]_2xCarbamidomethyl [C4; C11]
peptide_1097	1.95253e+08	1.97653e+08	1.01229	0.0176291	0.979068	no	no change	0.998787	[K].TGPNLHGLIGR.[K]_
peptide_1098	1.72411e+07	24620338	1.428	0.513999	0.523582	no	up	0.973524	[K].TGQASGFSYTDSNK.[N]_
peptide_1100	19070750	1.19165e+07	0.624855	-0.678406	0.439447	no	down	0.973524	[K].TIAPDMQTFVNSLK.[I]_
peptide_1101	1.2876e+07	2.7404e+07	2.1283	1.0897	0.235104	no	up	0.973524	[K].TIAPDMQTFVNSLK.[I]_1xOxidation [M6]
peptide_1102	1.80699e+08	7.72085e+08	4.27278	2.09517	0.333498	no	up	0.973524	[K].TGMCTDAVSYCGAK.[D]_2xCarbamidomethyl [C4; C11]; 1xOxidation [M3]
peptide_1103	263632475	214782081	0.814703	-0.295654	0.48245	no	down	0.973524	[K].TYINFEIQR.[K]_
peptide_1105	1.32577e+08	146959483	1.10848	0.148589	0.915143	no	no change	0.989058	[R].TFVNEGLFAFATEVAVLHR.[D]_
peptide_1109	2.46122e+07	5.16761e+07	2.09962	1.07013	0.489852	no	up	0.973524	[K].TFEEFLDFCHQVR.[D]_1xCarbamidomethyl [C9]
peptide_1110	7.66097e+07	3.09187e+08	4.03587	2.01288	0.386342	no	up	0.973524	[R].TFEELAHGEGINEHANEYCSCGWPDHLLVPR.[G]_2xCarbamidomethyl [C19; C21]
peptide_1113	2.49056e+07	2.26752e+07	0.910448	-0.135352	0.756208	no	no change	0.986497	[R].TFEVEDLKR.[L]_
peptide_1115	4.8755e+07	43087113	0.883747	-0.178295	0.640592	no	no change	0.975398	[R].TFLLTTPQDIK.[K]_
peptide_1116	4.88039e+07	3.98558e+07	0.816653	-0.292205	0.541592	no	down	0.973524	[R].TFLLTTPQDIKK.[D]_
peptide_1118	1.93644e+07	1.87647e+07	0.969033	-0.045382	0.962431	no	no change	0.998787	[R].TFSLSEQAAANPVQHGTVK.[Y]_
peptide_1120	4.20817e+07	53125837	1.26245	0.336222	0.715817	no	up	0.982074	[R].TFFLTASQER.[K]_
peptide_1121	3.76307e+07	48737482	1.29515	0.373121	0.722114	no	up	0.982479	[R].LDSTNASEHDSQIFCK.[Q]_1xCarbamidomethyl [C15]
peptide_1122	264934798	961931805	3.63082	1.8603	0.410843	no	up	0.973524	[R].ILQLSNECGTHTCR.[F]_2xCarbamidomethyl [C8; C13]
peptide_1123	1.31482e+09	2.50384e+09	1.90431	0.929271	0.119213	no	up	0.973524	[R].YYYDPESHQCK.[K]_1xCarbamidomethyl [C10]
peptide_1124	73779528	3.00946e+07	0.407899	-1.29372	0.189803	no	down	0.973524	[K].DFAHLNIANYTPQQYLATK.[V]_
peptide_1125	3.05467e+07	2.29148e+07	0.750157	-0.414735	0.622134	no	down	0.973524	[K].FYSVAPLLIQINHSPLIK.[S]_
peptide_1126	18690292	7.3675e+07	3.94189	1.97889	0.360002	no	up	0.973524	[K].FYEHCSIVK.[C]_1xCarbamidomethyl [C5]
peptide_1127	295450553	122565970	0.414844	-1.26936	0.178303	no	down	0.973524	[K].FWDNESCQCR.[C]_2xCarbamidomethyl [C7; C9]
peptide_1128	3.33016e+06	2.04596e+06	0.614372	-0.702817	0.57728	no	down	0.973524	[K].DFHILLSNLVADILGKPLEK.[V]_
peptide_1129	1.53843e+08	1.27522e+08	0.82891	-0.270713	0.871572	no	down	0.988846	[K].FWCPSWTSITGR.[A]_1xCarbamidomethyl [C3]
peptide_1130	144922452	114469582	0.789868	-0.340317	0.588639	no	down	0.973524	[R].FVWGVNNVHDIFR.[C]_
peptide_1131	7.49042e+07	4.17195e+07	0.556971	-0.844325	0.397198	no	down	0.973524	[R].DFLHLPPEIVPSTLK.[R]_
peptide_1132	2.36413e+07	22269015	0.941954	-0.0862717	0.938204	no	no change	0.992476	[R].DFLHLPPEIVPSTLKR.[Q]_
peptide_1134	1.32773e+06	1559522	1.17458	0.232147	0.854238	no	no change	0.986848	[K].FVPNIFVLDYLTATESITDSIKEK.[A]_
peptide_1135	3.1219e+07	13122505	0.420337	-1.25038	0.0673127	no	down	0.973524	[R].GAECPDYDVINVFHGYEER.[E]_1xCarbamidomethyl [C4]
peptide_1136	300459625	1.87154e+08	0.622892	-0.682945	0.29741	no	down	0.973524	[R].FVNVVQTFGR.[R]_
peptide_1137	19690524587	2.56041e+10	1.30033	0.378875	0.257887	no	up	0.973524	[R].DFPGSIFGTCSR.[R]_1xCarbamidomethyl [C10]
peptide_1138	1.61778e+07	3.05134e+06	0.188613	-2.4065	0.260485	no	down	0.973524	[K].DFPNLKEFLER.[F]_
peptide_1140	1.17701e+09	1.24739e+09	1.05979	0.083783	0.827526	no	no change	0.986848	[R].DFTDEERENLLDR.[L]_
peptide_1142	9.47598e+06	5.72318e+07	6.03967	2.59447	0.343168	no	up	0.973524	[R].DFVNEGLYVYALSVALLHR.[S]_
peptide_1144	5.70469e+06	1.3511e+07	2.3684	1.24391	0.573399	no	up	0.973524	[K].FTATSDLLLPDDLVEGSAR.[G]_
peptide_1145	238241337	1.12427e+08	0.471904	-1.08344	0.539768	no	down	0.973524	[K].FSVVGILSFGR.[G]_
peptide_1147	2.16894e+07	14106552	0.65039	-0.620623	0.296638	no	down	0.973524	[K].FSVPQLSEEEQESTHLPDYLK.[C]_
peptide_1149	16181562	4.78643e+07	2.95795	1.5646	0.309574	no	up	0.973524	[K].DEQCVMFQVK.[C]_1xCarbamidomethyl [C4]; 1xOxidation [M6]
peptide_1150	1.38327e+08	1.58726e+08	1.14747	0.198455	0.684611	no	no change	0.979551	[K].GAGPFNIGDR.[V]_
peptide_1151	7.29986e+06	1.33339e+07	1.82659	0.869156	0.260022	no	up	0.973524	[R].GALDTELLTK.[K]_
peptide_1152	2.15566e+08	155259311	0.720241	-0.473449	0.419083	no	down	0.973524	[K].GDWSPCDAASNVR.[T]_1xCarbamidomethyl [C6]
peptide_1153	25250724	3.31015e+07	1.31091	0.390572	0.580376	no	up	0.973524	[R].DCPESGEADDTVCYR.[C-]_2xCarbamidomethyl [C2; C13]
peptide_1154	1042318930	527630915	0.506209	-0.982196	0.44306	no	down	0.973524	[R].DCPQTSGISLDAR.[V]_1xCarbamidomethyl [C2]
peptide_1155	7.01696e+08	7.37667e+08	1.05126	0.0721249	0.943947	no	no change	0.993761	[R].GDSIYPFKNDNNDGK.[S]_
peptide_1156	5.6693e+07	1.48195e+08	2.61399	1.38625	0.22364	no	up	0.973524	[K].DCQSPPVTGPCEAIIPR.[Y]_2xCarbamidomethyl [C2; C11]
peptide_1157	7.60084e+07	1.03215e+08	1.35794	0.441421	0.572866	no	up	0.973524	[K].GDSGLTDEDVEK.[L]_
peptide_1158	11322426	25855712	2.28358	1.1913	0.313631	no	up	0.973524	[K].DCVCTECGQYGK.[E]_3xCarbamidomethyl [C2; C4; C7]
peptide_1159	1.05697e+07	8.51911e+06	0.805992	-0.311163	0.582737	no	down	0.973524	[K].GDILVTGISQSENPFKENK.[G]_
peptide_1160	22382316	30057990	1.34293	0.425389	0.726614	no	up	0.982479	[K].GDLLSLHYK.[G]_
peptide_1162	4.5366e+07	5.38913e+07	1.18792	0.248442	0.871706	no	no change	0.988846	[K].GDFLDTGFLSK.[Q]_
peptide_1163	1.72986e+07	4.14386e+07	2.39549	1.26032	0.495202	no	up	0.973524	[K].GDFCPPVLMSEGLVIR.[Y]_1xCarbamidomethyl [C4]; 1xOxidation [M9]
peptide_1165	2.91901e+07	2.22855e+07	0.763461	-0.389373	0.697308	no	down	0.980158	[K].GDFCPPVLMSEGLVIR.[Y]_1xCarbamidomethyl [C4]
peptide_1167	3367267	8.16853e+06	2.42586	1.2785	0.317348	no	up	0.973524	[R].GDEGIFDEEFIEER.[K]_
peptide_1168	890804369	9.98275e+08	1.12064	0.164329	0.825619	no	no change	0.986848	[R].GDEELDSLIK.[A]_
peptide_1169	2.8409e+08	267514290	0.941654	-0.0867313	0.757867	no	no change	0.986732	[R].GDADFPAEAVK.[A]_
peptide_1170	8.27827e+07	1.2668e+08	1.53027	0.613786	0.130991	no	up	0.973524	[K].GCPLLPSDSQVQEVR.[N]_1xCarbamidomethyl [C2]
peptide_1171	16600969	2.41491e+07	1.45468	0.540701	0.643268	no	up	0.975398	[K].GCGSYGFDKENCK.[L]_2xCarbamidomethyl [C2; C12]
peptide_1172	592728873	275563857	0.464907	-1.10499	0.539929	no	down	0.973524	[R].GCGGPFPAVYTR.[V]_1xCarbamidomethyl [C2]
peptide_1173	1.71399e+07	5.46781e+07	3.19011	1.67361	0.163715	no	up	0.973524	[K].GATASGINFGNTR.[H]_
peptide_1175	103942970	1.50933e+08	1.45207	0.538112	0.26519	no	up	0.973524	[K].DEQCVMFQVK.[C]_1xCarbamidomethyl [C4]
peptide_1179	8.98669e+08	756552161	0.841859	-0.24835	0.305126	no	no change	0.973524	[R].FSTLADCLIGCLKV.[-]_2xCarbamidomethyl [C7; C11]
peptide_1180	1.74479e+08	5.0328e+08	2.88447	1.52831	0.54276	no	up	0.973524	[R].DFVNEGMFAYAVSVALLHR.[D]_
peptide_1181	3.7241e+07	61208708	1.64358	0.716845	0.661446	no	up	0.976623	[R].FIPAETITQAMK.[D]_1xOxidation [M11]
peptide_1182	1.4562e+08	3.80534e+08	2.61321	1.38582	0.463105	no	up	0.973524	[R].FIPAETITQAMK.[D]_
peptide_1183	2.77914e+07	2.16353e+07	0.778489	-0.361251	0.840894	no	down	0.986848	[R].FIPAETIMEAIKNDHNR.[H]_1xOxidation [M8]
peptide_1184	54156603	1.14392e+08	2.11225	1.07878	0.532648	no	up	0.973524	[R].FIPAETIMEAIKNDHNR.[H]_
peptide_1185	1.13751e+08	116059827	1.0203	0.0289882	0.983642	no	no change	0.998787	[R].FIPAETIMEAIK.[N]_1xOxidation [M8]
peptide_1186	1.83147e+08	503440739	2.74883	1.45882	0.450102	no	up	0.973524	[R].FIPAETIMEAIK.[N]_
peptide_1187	1.76338e+08	145994804	0.827924	-0.27243	0.722657	no	down	0.982479	[K].FLNEATECGVSVYETFDCLTENTK.[N]_2xCarbamidomethyl [C8; C18]
peptide_1188	627554755	4.20338e+08	0.669802	-0.578193	0.391028	no	down	0.973524	[K].DGFLCESFRTCCGCPCRSF.[-]_5xCarbamidomethyl [C5; C11; C12; C14; C16]
peptide_1189	4.00498e+07	38675405	0.965682	-0.05038	0.955892	no	no change	0.997529	[K].DGLEALEDAMNLER.[H]_
peptide_1190	1.01895e+08	94139098	0.923883	-0.114218	0.917696	no	no change	0.989058	[K].FLFLSPGGELYGVLNDK.[I]_
peptide_1191	7.43759e+08	1.38763e+09	1.86569	0.899712	0.392409	no	up	0.973524	[K].FIFGGCDGNENR.[Y]_1xCarbamidomethyl [C6]
peptide_1192	2.13194e+08	321519400	1.50811	0.592737	0.747852	no	up	0.986497	[R].FIPAETITQAMKDDHHR.[K]_
peptide_1193	5113923	1.2492e+07	2.44274	1.2885	0.449865	no	up	0.973524	[K].FLFFSSVGTLFGVQGGK.[F]_
peptide_1194	7.90814e+06	5112709	0.646512	-0.629251	0.477176	no	down	0.973524	[R].FIDTSLTIASR.[F]_
peptide_1195	1.27802e+07	26662834	2.08627	1.06092	0.256791	no	up	0.973524	[K].DGLEALEDAMNLER.[H]_1xOxidation [M10]
peptide_1196	5.59476e+07	68470664	1.22384	0.291409	0.856884	no	up	0.986848	[R].FIDNVFQDYKESLHPYTK.[H]_
peptide_1197	4.02257e+07	8.52383e+07	2.119	1.08339	0.482563	no	up	0.973524	[R].FIDNVFQDYK.[E]_
peptide_1199	4.72936e+06	5850612	1.23708	0.306944	0.651581	no	up	0.975398	[R].DGLLTKEEFQEFLHPEESTR.[V]_
peptide_1200	147158482	1.40286e+08	0.953296	-0.069004	0.96354	no	no change	0.998787	[R].FIDNMFQEYK.[A]_
peptide_1201	1.27376e+07	18298830	1.4366	0.522661	0.60867	no	up	0.973524	[R].DGQITCNDFAR.[I]_1xCarbamidomethyl [C6]
peptide_1204	18103983	4.82977e+07	2.66779	1.41565	0.44104	no	up	0.973524	[R].FIDNLFQDYK.[E]_
peptide_1205	360083	839655	2.33184	1.22147	0.347179	no	up	0.973524	[K].FIDTYSELILTMIAR.[E]_
peptide_1206	5.70619e+07	8.72132e+07	1.5284	0.612019	0.600178	no	up	0.973524	[R].FIPAETITQAMKDDHHR.[K]_1xOxidation [M11]
peptide_1207	1.40036e+07	3.06611e+07	2.18952	1.13061	0.580924	no	up	0.973524	[R].FIPAETITQAMKDDHHRK.[E]_
peptide_1208	2.61014e+07	2.52335e+07	0.966748	-0.0487875	0.974905	no	no change	0.998787	[R].FIPAETITQAMKDDHHRK.[E]_1xOxidation [M11]
peptide_1209	1.26928e+08	176880764	1.39355	0.478765	0.779177	no	up	0.986848	[R].DFVNEGMFAYAVSVALLHR.[D]_1xOxidation [M7]
peptide_1210	3.62874e+07	26050832	0.717903	-0.47814	0.668542	no	down	0.979551	[R].FSPPHPPDFYTIWHTLKK.[L]_
peptide_1211	3695064972	2726840810	0.737968	-0.438369	0.670228	no	down	0.979551	[R].FSPPHPPDFYTIWHTLK.[K]_
peptide_1214	6.77143e+07	1.99578e+08	2.94735	1.55942	0.126832	no	up	0.973524	[K].FSLPQFLGR.[K]_
peptide_1215	199173051	3.92112e+08	1.9687	0.977242	0.636797	no	up	0.975398	[R].FSHLNHEDFDYK.[I]_
peptide_1216	2.94036e+07	2.4268e+07	0.825338	-0.276943	0.562888	no	down	0.973524	[K].FSEVTCASPK.[R]_1xCarbamidomethyl [C6]
peptide_1217	3.99064e+08	8.37433e+08	2.09849	1.06935	0.0974577	no	up	0.973524	[K].FQTDVCVMPR.[R]_1xCarbamidomethyl [C6]; 1xOxidation [M8]
peptide_1218	8.4245e+08	8.09197e+08	0.960528	-0.0581006	0.889763	no	no change	0.989058	[K].FQTDVCVMPR.[R]_1xCarbamidomethyl [C6]
peptide_1219	1.14028e+08	1.53868e+08	1.3494	0.432313	0.588518	no	up	0.973524	[R].FQSHAVLALQEAAEAYLVGLFEDTNLCAIHAK.[R]_1xCarbamidomethyl [C27]
peptide_1220	1.34011e+08	108063697	0.806377	-0.310474	0.400554	no	down	0.973524	[R].FQSAAIGALQEASEAYLVGLFEDTNLCAIHAK.[R]_1xCarbamidomethyl [C27]
peptide_1221	5650903	2.61373e+06	0.462533	-1.11237	0.391402	no	down	0.973524	[K].FQLDQALQALDWVR.[E]_
peptide_1223	7.74771e+08	2492508296	3.21709	1.68576	0.157892	no	up	0.973524	[K].FPPSSSPSFPR.[L]_
peptide_1224	3.66043e+07	39141222	1.06931	0.0966768	0.928135	no	no change	0.991897	[K].FNSIVSFTCQEPLHLIGTK.[E]_1xCarbamidomethyl [C9]
peptide_1225	11428367	3.40879e+07	2.98274	1.57664	0.198906	no	up	0.973524	[K].FNFGGCGGNGNR.[Y]_1xCarbamidomethyl [C6]
peptide_1226	1.49653e+07	1.44222e+07	0.963708	-0.0533323	0.868309	no	no change	0.987852	[K].FNEVASEYSEDKAR.[Q]_
peptide_1227	343414487	3.77788e+08	1.10009	0.137626	0.808233	no	no change	0.986848	[R].FNDEPSEKELLK.[E]_
peptide_1229	1.13729e+07	2.87573e+07	2.52858	1.33833	0.365805	no	up	0.973524	[K].FMPVQTMYDAYK.[E]_
peptide_1230	18876089	5295219	0.280525	-1.8338	0.0577702	no	down	0.973524	[R].DFYHVEIDNIGK.[G]_
peptide_1231	1.39367e+11	138222931160	0.991788	-0.0118958	0.956113	no	no change	0.997529	[K].DGFLCESFR.[T]_1xCarbamidomethyl [C5]
peptide_1232	66474507	8.39479e+07	1.26286	0.336693	0.820605	no	up	0.986848	[K].FIPSVAINEAFKK.[A]_
peptide_1233	4.58082e+07	9.52989e+07	2.08039	1.05685	0.497898	no	up	0.973524	[K].FIPSVAINEAFK.[K]_
peptide_1234	1.07613e+09	7.46061e+08	0.693279	-0.528492	0.45202	no	down	0.973524	[R].FSTLADCLIGCLK.[V]_2xCarbamidomethyl [C7; C11]
peptide_1235	2.88554e+08	4.01187e+08	1.39034	0.475433	0.771314	no	up	0.986848	[R].FIDDLFQEYK.[N]_
peptide_1238	11680917	1.02157e+07	0.874563	-0.193366	0.747681	no	no change	0.986497	[K].GLREGECEVCIELLK.[R]_2xCarbamidomethyl [C7; C10]
peptide_1241	1.09478e+07	15290022	1.39664	0.481956	0.547143	no	up	0.973524	[R].GLIPALFGR.[D]_
peptide_1242	3.0801e+07	2.74702e+07	0.89186	-0.165111	0.748527	no	no change	0.986497	[K].CNNPPPAFGGQGCHGQSTQTTTCSR.[S]_3xCarbamidomethyl [C1; C13; C23]
peptide_1243	18957101	1.43736e+07	0.758218	-0.399316	0.750793	no	down	0.986497	[K].GLINMCVGEK.[R]_1xCarbamidomethyl [C6]
peptide_1245	1.5216e+07	1.51918e+07	0.998407	-0.00229972	0.995621	no	no change	0.998787	[K].CNPDDTIGDLKK.[L]_1xCarbamidomethyl [C1]
peptide_1246	8.15332e+07	183843406	2.25483	1.17302	0.490264	no	up	0.973524	[R].GLIIPPVEEVFPDRFIPVETIR.[E]_
peptide_1247	4.16366e+06	6737544	1.61818	0.694369	0.302449	no	up	0.973524	[R].EAGLAQEDVPDSFYQAFQLLK.[S]_
peptide_1249	42853527	16925053	0.394951	-1.34025	0.116409	no	down	0.973524	[K].GISLNMEQWNALK.[H]_
peptide_1250	8.65686e+06	4.7835e+07	5.52568	2.46615	0.0850376	no	up	0.973524	[K].GLIETFMEESNCFENLGFPLK.[L]_1xCarbamidomethyl [C12]; 1xOxidation [M7]
peptide_1252	18082229713	17640533362	0.975573	-0.0356784	0.934778	no	no change	0.992374	[K].GLHYNAYLK.[V]_
peptide_1253	1.91909e+08	2.87928e+08	1.50033	0.585282	0.627048	no	up	0.975398	[K].GLHVPPVQEIFPDKFIPSVAINEAFKK.[A]_
peptide_1255	7.58884e+07	103870213	1.36872	0.45283	0.712273	no	up	0.980589	[K].GLHVPPVQEIFPDKFIPSVAINEAFK.[K]_
peptide_1256	2.43564e+10	1.68304e+10	0.691006	-0.533231	0.314921	no	down	0.973524	[R].CPNAPIQQYR.[C]_1xCarbamidomethyl [C1]
peptide_1257	4.31615e+08	4.6324e+08	1.07327	0.102015	0.765415	no	no change	0.986848	[K].CPPGLQFNLK.[R]_1xCarbamidomethyl [C1]
peptide_1258	1.05613e+08	1.89182e+08	1.79127	0.840986	0.555176	no	up	0.973524	[K].GLHVPPVQEIFPDK.[F]_
peptide_1259	941028607	5.49545e+08	0.583983	-0.776001	0.151121	no	down	0.973524	[R].CPPLDPSDCSAGTTTDECDCCK.[V]_5xCarbamidomethyl [C1; C9; C18; C20; C21]
peptide_1261	2.40445e+07	1.20429e+07	0.500857	-0.99753	0.130549	no	down	0.973524	[K].GIGEQNIFTEEEFKEYER.[Q]_
peptide_1262	9419025	1.63202e+07	1.73269	0.79301	0.267136	no	up	0.973524	[K].GLIETFMEESNCFENLGFPLK.[L]_1xCarbamidomethyl [C12]
peptide_1263	8741821	7.60198e+06	0.86961	-0.201559	0.685685	no	no change	0.979551	[K].GISLNMEQWNALK.[H]_1xOxidation [M6]
peptide_1264	216380219	240149182	1.10985	0.150362	0.90018	no	no change	0.989058	[K].GISQSAVPYR.[R]_
peptide_1265	3.24994e+07	2.04419e+07	0.628992	-0.668885	0.441198	no	down	0.973524	[K].GLTPSQIGVILR.[D]_
peptide_1266	1.12788e+08	4.14891e+07	0.36785	-1.44281	0.216919	no	down	0.973524	[R].CMDLEPADYK.[K]_1xCarbamidomethyl [C1]
peptide_1267	2.82385e+07	14407691	0.510215	-0.970823	0.305631	no	down	0.973524	[K].GPAEQTPRPQADRESYR.[R]_
peptide_1268	2.55935e+07	22410201	0.87562	-0.191623	0.894664	no	no change	0.989058	[R].GNYVSGYCPTQPNNIK.[C]_1xCarbamidomethyl [C8]
peptide_1271	6.50876e+06	21588712	3.31687	1.72982	0.0775162	no	up	0.973524	[K].GNNELEITKPVSEK.[V]_
peptide_1272	8.18287e+06	6.00431e+06	0.733766	-0.446609	0.797375	no	down	0.986848	[K].GNIIFAVGVADVNKDELLAIASSPK.[H]_
peptide_1274	1.95508e+06	1.45077e+07	7.42048	2.89151	0.366351	no	up	0.973524	[R].GNHLGMEFQLFVMLTDWEQDQAGKDLEHLTCADAVSYCGAR.[D]_2xCarbamidomethyl [C31; C38]; 2xOxidation [M6; M13]
peptide_1278	1.79821e+07	1.32982e+08	7.39523	2.88659	0.327392	no	up	0.973524	[R].GNENGMPFHLFVMLTDWLHDQVGDHGK.[T]_
peptide_1280	11267448	59018166	5.23794	2.389	0.346195	no	up	0.973524	[K].GMPFHLFVMLTDWLHDQVGDHGK.[T]_1xOxidation [M]
peptide_1281	1.5476e+07	7.90436e+07	5.10749	2.35262	0.357533	no	up	0.973524	[K].GMPFHLFVMLTDWLHDQVGDHGK.[T]_
peptide_1282	5.96752e+06	20895120	3.50147	1.80796	0.549305	no	up	0.973524	[K].GMEFHLFVMLTDWDKDK.[V]_1xOxidation [M2]
peptide_1283	66084524	1.43093e+08	2.16531	1.11457	0.138169	no	up	0.973524	[R].CMDLEPADYK.[K]_1xCarbamidomethyl [C1]; 1xOxidation [M2]
peptide_1285	4.83168e+08	1.48845e+09	3.08059	1.62321	0.208056	no	up	0.973524	[K].GMCDCCEFCYACR.[G]_5xCarbamidomethyl [C3; C5; C6; C9; C12]; 1xOxidation [M2]
peptide_1286	643187547	7.10631e+08	1.10486	0.143862	0.86403	no	no change	0.987852	[K].GMCDCCEFCYACR.[G]_5xCarbamidomethyl [C3; C5; C6; C9; C12]
peptide_1287	1.90432e+08	73351918	0.385186	-1.37637	0.257989	no	down	0.973524	[R].CMDLEPADYKK.[K]_1xCarbamidomethyl [C1]
peptide_1289	2.588e+08	5.60101e+08	2.16422	1.11385	0.36581	no	up	0.973524	[R].CMDLEPADYKK.[K]_1xCarbamidomethyl [C1]; 1xOxidation [M2]
peptide_1291	123278923	1.66375e+08	1.34958	0.432514	0.520493	no	up	0.973524	[R].GIFDQHCGMAYVEK.[H]_1xCarbamidomethyl [C7]; 1xOxidation [M9]
peptide_1292	226322034	3.98795e+08	1.76207	0.817271	0.580094	no	up	0.973524	[R].GELFSCFHK.[E]_1xCarbamidomethyl [C6]
peptide_1293	6.30699e+08	5.46666e+08	0.866762	-0.206292	0.81743	no	no change	0.986848	[R].CPPNQFQQTGSR.[Q]_1xCarbamidomethyl [C1]
peptide_1294	51725745	113214085	2.18874	1.1301	0.247913	no	up	0.973524	[R].GLEVNYENNR.[K]_
peptide_1295	1.75661e+08	1.51348e+08	0.86159	-0.214927	0.836157	no	no change	0.986848	[R].CYNFPPFIHFKSECPVSTR.[D]_2xCarbamidomethyl [C1; C14]
peptide_1297	1.59329e+06	3.39803e+07	21.3271	4.41461	0.064216	no	up	0.973524	[K].GGQTCYDYEVR.[F]_1xCarbamidomethyl [C5]
peptide_1298	1.84256e+06	9.53798e+06	5.17647	2.37197	0.0780596	no	up	0.973524	[K].GFVCTNTEQPDGICK.[D]_2xCarbamidomethyl [C4; C14]
peptide_1300	1.48292e+07	6.75409e+06	0.455459	-1.13461	0.0339875	yes	down	0.973524	[K].DCDECIKLDPSFVK.[G]_2xCarbamidomethyl [C2; C5]
peptide_1301	1.44163e+11	1.37447e+11	0.953409	-0.0688324	0.583116	no	no change	0.973524	[R].DCEPVFGYTVAGEFR.[V]_1xCarbamidomethyl [C2]
peptide_1302	124301276	2.54051e+08	2.04384	1.03128	0.412077	no	up	0.973524	[R].GFSIFSHHPVFRECGKYECR.[T]_2xCarbamidomethyl [C14; C19]
peptide_1303	36810361	6.53318e+07	1.77482	0.827674	0.358536	no	up	0.973524	[R].GFSIFSHHPVFRECGK.[Y]_1xCarbamidomethyl [C14]
peptide_1304	2.7535e+11	301771683131	1.09596	0.132192	0.296187	no	no change	0.973524	[R].GFSIFSHHPVFR.[E]_
peptide_1305	1.39616e+10	1.28259e+10	0.91866	-0.122397	0.826629	no	no change	0.986848	[R].GFLDCTSPPVTGPCR.[A]_2xCarbamidomethyl [C5; C14]
peptide_1306	4.13397e+07	2.06499e+07	0.499518	-1.00139	0.375553	no	down	0.973524	[R].GHELCPSVCTEEYDPVCVEGK.[I]_3xCarbamidomethyl [C5; C9; C17]
peptide_1307	5325140933	2.93236e+09	0.550664	-0.860757	0.0646614	no	down	0.973524	[R].DCEPVFGYTVAGEFRVIVQAPR.[A]_1xCarbamidomethyl [C2]
peptide_1310	3.60737e+07	3.13415e+07	0.868818	-0.202875	0.895314	no	no change	0.989058	[K].DCNDVTIVTR.[S]_1xCarbamidomethyl [C2]
peptide_1311	1.11583e+07	4.00456e+07	3.58887	1.84353	0.00470229	yes	up	0.973524	[R].DCPEAVEGGDVDNTVCYR.[C]_2xCarbamidomethyl [C2; C16]
peptide_1314	177597749	3.36071e+08	1.89231	0.920151	0.297693	no	up	0.973524	[R].GEQGLLGPQGER.[G]_
peptide_1315	3.04002e+07	1.80797e+07	0.594723	-0.749711	0.253618	no	down	0.973524	[R].GEPVSLPSPAKPSEQQQSQTSGVLVENKT.[-]_
peptide_1316	7296343	8.22064e+06	1.12668	0.172077	0.860139	no	no change	0.986848	[K].GELFYYMHQQMCAR.[Y]_1xCarbamidomethyl [C12]; 1xOxidation [M11]
peptide_1318	1.23823e+07	5.53658e+06	0.447135	-1.16122	0.172976	no	down	0.973524	[K].DCPEFHVINDYNNFIQER.[I]_1xCarbamidomethyl [C2]
peptide_1319	1.90931e+09	1134102860	0.593987	-0.751497	0.128248	no	down	0.973524	[R].DCEPVFGYTVAGEFRVIVQAPRAGFR.[Q]_1xCarbamidomethyl [C2]
peptide_1320	1.15368e+07	9460294	0.820011	-0.286286	0.812843	no	down	0.986848	[K].GHGFIRPDDESEDIFFHISDIEGEYAPR.[R]_
peptide_1321	1.75027e+10	16654096341	0.951515	-0.0717012	0.926128	no	no change	0.990846	[K].GHHPLCCPVPVCK.[K]_3xCarbamidomethyl [C6; C7; C12]
peptide_1322	178942868847	1.01869e+11	0.56928	-0.81279	0.319337	no	down	0.973524	[R].CYNFPPFIHFK.[S]_1xCarbamidomethyl [C1]
peptide_1323	4.74476e+09	3.79166e+09	0.799127	-0.323503	0.623549	no	down	0.973524	[R].CQLQGFNCVVR.[S]_2xCarbamidomethyl [C1; C8]
peptide_1324	780446	8536569	10.9381	3.45129	0.260331	no	up	0.973524	[K].CRETHSAVSDEELCR.[K]_2xCarbamidomethyl [C1; C14]
peptide_1327	4.31977e+07	2.82526e+07	0.654029	-0.612574	0.55803	no	down	0.973524	[K].GLDVDHLVIEHIQVNR.[A]_
peptide_1330	17501325	17733385	1.01326	0.0190038	0.967116	no	no change	0.998787	[K].GIDEQLLFTEEELKEYEK.[Q]_
peptide_1333	29963639	4.52191e+07	1.50913	0.59372	0.635699	no	up	0.975398	[R].CTKPCSGQWSLIDGR.[L]_2xCarbamidomethyl [C1; C5]
peptide_1334	480198058	1.1251e+09	2.343	1.22835	0.464463	no	up	0.973524	[K].GLAVPPIQEIFPDR.[F]_
peptide_1335	1.8355e+08	150298373	0.818844	-0.28834	0.687987	no	down	0.979551	[K].CTTQDLLAMNR.[M]_1xCarbamidomethyl [C1]
peptide_1336	5.25517e+07	30468572	0.579783	-0.786414	0.330161	no	down	0.973524	[K].GLAPDYPEDLYYLIK.[K]_
peptide_1337	56044952	1.10684e+08	1.97492	0.981792	0.462215	no	up	0.973524	[K].CTTQDLLAMNR.[M]_1xCarbamidomethyl [C1]; 1xOxidation [M9]
peptide_1338	6.57246e+06	1.34917e+07	2.05277	1.03757	0.485781	no	up	0.973524	[K].CVLGTPSDLCIPGCRPTK.[T]_3xCarbamidomethyl [C1; C10; C14]
peptide_1340	7.54301e+06	4.2547e+06	0.56406	-0.826081	0.509777	no	down	0.973524	[R].CWYHCVLLHCR.[H]_3xCarbamidomethyl [C1; C5; C10]
peptide_1341	4.60149e+08	6.483e+08	1.40889	0.494562	0.762762	no	up	0.986847	[K].GLALPPIQEIFPDR.[F]_
peptide_1342	4.43445e+07	6.5651e+07	1.48048	0.566064	0.386415	no	up	0.973524	[K].CYHCGEFGHIAR.[D]_2xCarbamidomethyl [C1; C4]
peptide_1343	42093000	8.05384e+07	1.91334	0.936096	0.550582	no	up	0.973524	[R].GKLFSLFHR.[E]_
peptide_1344	1.86337e+07	2.04643e+07	1.09824	0.135198	0.774123	no	no change	0.986848	[K].GKFTQVADDPETLR.[I]_
peptide_1345	1.35146e+07	14304004	1.05841	0.0818989	0.954763	no	no change	0.997174	[K].GKDFEIFIIGIGTTINPQR.[L]_
peptide_1346	29864876	4.74614e+07	1.5892	0.668305	0.372775	no	up	0.973524	[K].CYNCNEFGHIAR.[D]_2xCarbamidomethyl [C1; C4]
peptide_1347	1.36678e+08	1.07158e+08	0.78402	-0.351037	0.232478	no	down	0.973524	[K].GHYPVCCPIGK.[C]_2xCarbamidomethyl [C6; C7]
peptide_1348	3.53036e+08	1.66406e+08	0.471356	-1.08511	0.0365627	yes	down	0.973524	[R].GIFDQHCGMAYVEK.[H]_1xCarbamidomethyl [C7]
peptide_1349	1.30947e+07	5801613	0.443049	-1.17446	0.0562857	no	down	0.973524	[K].CLVCQTMVDEIVK.[A]_2xCarbamidomethyl [C1; C4]
peptide_1350	2.9222e+06	2.47932e+06	0.848442	-0.237112	0.818646	no	no change	0.986848	[K].DGSVSFSGITYDSVIR.[Y]_
peptide_1351	14776915	16569301	1.1213	0.165168	0.877071	no	no change	0.989058	[R].DHDHYKEGVHHSEFDHEAVIGNR.[H]_
peptide_1352	6.78002e+06	7.26108e+06	1.07095	0.0988944	0.904712	no	no change	0.989058	[K].ELGYADEAAESQK.[R]_
peptide_1353	21030150	16895185	0.803379	-0.315847	0.705837	no	down	0.980158	[K].ELFAEFGPLRK.[A]_
peptide_1354	1.52848e+07	53189373	3.4799	1.79905	0.114147	no	up	0.973524	[R].DPLFYNWHR.[F]_
peptide_1355	9410437	5635240	0.598829	-0.739785	0.543114	no	down	0.973524	[K].DPIGAQLAAIHQQR.[S]_
peptide_1356	1.55502e+07	23817809	1.53167	0.615108	0.510504	no	up	0.973524	[K].DPINQELLNTGEASR.[L]_
peptide_1357	50402884	1.82215e+08	3.61517	1.85406	0.388222	no	up	0.973524	[K].DQLYPDRRPMGFPFDR.[D]_
peptide_1359	38156810	4.67757e+07	1.22588	0.293818	0.739442	no	up	0.986497	[K].EIEIDIEPTDKVER.[I]_
peptide_1360	4.49906e+07	38772480	0.861791	-0.21459	0.791983	no	no change	0.986848	[R].DQPLTFTLGSGQVIR.[G]_
peptide_1361	7.26955e+07	3.4208e+07	0.470566	-1.08753	0.370965	no	down	0.973524	[K].DRKGELFYYMHQQMCAR.[Y]_1xCarbamidomethyl [C15]
peptide_1362	8.19524e+07	82648826	1.0085	0.0122089	0.985743	no	no change	0.998787	[K].ELEDKPTEEAIK.[N]_
peptide_1363	1.61734e+08	1.28284e+08	0.793182	-0.334276	0.662254	no	down	0.976623	[K].EIKESEEDEDVRNYASDEEAAEEK.[A]_
peptide_1364	113044122	1.13774e+08	1.00646	0.00928377	0.981568	no	no change	0.998787	[R].DRYEGAHCEILK.[G]_1xCarbamidomethyl [C8]
peptide_1365	1.80244e+08	1.43155e+08	0.79423	-0.332372	0.409125	no	down	0.973524	[K].ELDEADVEFK.[N]_
peptide_1366	6.19157e+06	2.3037e+06	0.37207	-1.42635	0.537827	no	down	0.973524	[K].DSDTSTDPIHHDLNK.[K]_
peptide_1367	1.41294e+07	8.25622e+06	0.584328	-0.77515	0.313572	no	down	0.973524	[K].ELDDLMSSLSDFK.[L]_
peptide_1370	1.80825e+07	25574951	1.41434	0.500134	0.67979	no	up	0.979551	[K].ELCDVTSSTGLLDSIK.[V]_1xCarbamidomethyl [C3]
peptide_1371	4.16363e+06	1.68699e+07	4.05173	2.01854	0.196351	no	up	0.973524	[K].DTDSEEEIREAFR.[V]_
peptide_1372	2.04291e+08	1.88652e+08	0.923447	-0.114899	0.835405	no	no change	0.986848	[R].EIAQDFKTDLR.[FK]_
peptide_1373	2.01351e+07	7.90948e+06	0.392821	-1.34806	0.34379	no	down	0.973524	[K].ELAPYDEDWFYVR.[C]_
peptide_1374	1908968	3.44479e+06	1.80453	0.851622	0.0343219	yes	up	0.973524	[K].ELALLNLSEQIALLSNYNIVPDPDLNK.[S]_
peptide_1375	7.51275e+06	1.98096e+06	0.26368	-1.92314	0.0385235	yes	down	0.973524	[K].DTLWVYLENPK.[K]_
peptide_1376	213939499	2.96516e+08	1.38598	0.470908	0.737333	no	up	0.985272	[R].ELDVCAATLLVNQDDNVAQTEEELDTQCATIR.[D]_2xCarbamidomethyl [C5; C28]
peptide_1377	55483244	1.2504e+08	2.25366	1.17227	0.0647306	no	up	0.973524	[R].EIILDCEDGSELKK.[T]_1xCarbamidomethyl [C6]
peptide_1378	9.38816e+06	1.42192e+07	1.51459	0.598926	0.157689	no	up	0.973524	[K].ELLLTPVVISR.[N]_
peptide_1379	1.69986e+08	2.94563e+08	1.73287	0.793161	0.579473	no	up	0.973524	[K].ELISGQNIITHNAADSSVTVSTLR.[T]_
peptide_1380	474030899	2.83557e+08	0.598182	-0.741343	0.1588	no	down	0.973524	[K].EMMPSSSVGDIAK.[E]_
peptide_1381	9.57709e+07	9.09767e+07	0.949941	-0.07409	0.85961	no	no change	0.986848	[R].DIVCGSDNSHCVGAICECDR.[Q]_4xCarbamidomethyl [C4; C11; C16; C18]
peptide_1382	9.40781e+08	7.22795e+08	0.768293	-0.380272	0.656484	no	down	0.976352	[R].EMFIYNCR.[Q]_1xCarbamidomethyl [C7]
peptide_1384	9.88896e+08	1.07364e+09	1.0857	0.118623	0.953871	no	no change	0.997174	[R].DLVYGVTQNDEIFR.[R]_
peptide_1386	7.33181e+07	77934140	1.06296	0.0880853	0.942826	no	no change	0.99364	[R].EITWTVLYR.[R]_
peptide_1387	2.54792e+08	255720700	1.00365	0.00525081	0.996764	no	no change	0.998787	[K].ELTFPEISISHVTVK.[A]_
peptide_1388	7418315	6.64964e+06	0.896381	-0.157816	0.825986	no	no change	0.986848	[K].ELSYILFDTTK.[F]_
peptide_1389	9.03896e+06	4.82794e+07	5.34125	2.41718	0.038133	yes	up	0.973524	[R].ELSGIITQGR.[E]_
peptide_1390	4.15191e+06	4.35061e+06	1.04786	0.0674437	0.954549	no	no change	0.997174	[K].ELSDYITNLKR.[V]_
peptide_1391	5.88209e+08	579891292	0.985859	-0.0205471	0.941882	no	no change	0.993569	[K].EIQYLPSKEDVEKEK.[V]_
peptide_1392	599223976	4.38502e+08	0.731784	-0.450511	0.215843	no	down	0.973524	[K].EIQYLPSKEDVEK.[E]_
peptide_1393	45976132	4.01537e+07	0.87336	-0.195352	0.798585	no	no change	0.986848	[R].ELQTLDLSNNNIK.[S]_
peptide_1397	1.66604e+08	5.41454e+08	3.24994	1.70041	0.187905	no	up	0.973524	[R].ELMGFFSEGSEHLLNDYCTSGSDVR.[K]_1xCarbamidomethyl [C18]; 1xOxidation [M3]
peptide_1398	3.42316e+08	3.74129e+08	1.09293	0.128205	0.915628	no	no change	0.989058	[R].ELMGFFSEGSEHLLNDYCTSGSDVR.[K]_1xCarbamidomethyl [C18]
peptide_1399	1.26705e+08	2.13614e+08	1.68592	0.753535	0.156667	no	up	0.973524	[R].DLYTSPFTIDTTKPSR.[L]_
peptide_1400	2.06405e+07	1.50947e+07	0.731314	-0.451438	0.551488	no	down	0.973524	[K].DNCAQYYHCVGGEPIVK.[N]_2xCarbamidomethyl [C3; C9]
peptide_1402	1.09296e+10	11480326101	1.05039	0.070919	0.923282	no	no change	0.989058	[R].DNIQGITKPAIR.[R]_
peptide_1403	8.73428e+07	4.74132e+07	0.54284	-0.8814	0.2621	no	down	0.973524	[R].ELLTLEEKDPR.[R]_
peptide_1404	8.5531e+06	31182037	3.6457	1.8662	0.248666	no	up	0.973524	[K].DNNIIIDGSGLLDPR.[K]_
peptide_1405	8.46112e+07	63924400	0.755508	-0.404481	0.395169	no	down	0.973524	[K].EKVHNSLLQNVEGFQR.[S]_
peptide_1406	1.61132e+08	181000219	1.12331	0.167751	0.645283	no	no change	0.975398	[K].EMMPSSSVGDIAK.[E]_1xOxidation [M]
peptide_1408	1.19883e+08	1.27757e+08	1.06568	0.0917719	0.86685	no	no change	0.987852	[R].EKSHLLQEEVETTLK.[D]_
peptide_1409	7.26722e+07	2.23727e+08	3.07858	1.62227	0.423631	no	up	0.973524	[K].DVVNEGMFAYAISVAVLHR.[N]_
peptide_1410	2.54892e+07	3.81803e+07	1.4979	0.582944	0.658103	no	up	0.976352	[K].DVVNEGMFAYAISVAVLHR.[N]_1xOxidation [M7]
peptide_1411	1.8987e+06	2.80945e+06	1.47967	0.565276	0.773728	no	up	0.986848	[R].DWWDAWDFPTR.[I]_
peptide_1412	4.58959e+07	22974937	0.500588	-0.998303	0.0858599	no	down	0.973524	[K].DYLGQENLEETK.[A]_
peptide_1413	54763166	4.21008e+07	0.768779	-0.37936	0.779785	no	down	0.986848	[R].DYVLPEQSCNK.[E]_1xCarbamidomethyl [C9]
peptide_1414	76498725	9.38174e+07	1.22639	0.29442	0.822682	no	up	0.986848	[R].DYVLPEQSCNKEGDEHCR.[M]_2xCarbamidomethyl [C9; C17]
peptide_1417	1134533961	1.37201e+09	1.20931	0.274187	0.390854	no	up	0.973524	[R].ECVGDSTNIYLR.[S]_1xCarbamidomethyl [C2]
peptide_1418	1.47873e+09	7.71016e+08	0.521404	-0.939525	0.459806	no	down	0.973524	[R].ECTGPNEIYLSCGSACGIYTCADVLK.[N]_4xCarbamidomethyl [C2; C12; C16; C21]
peptide_1420	9.00361e+06	5.41797e+06	0.601755	-0.732752	0.587266	no	down	0.973524	[R].EDIEINAHHWHWHLVFPATWRPEVMGK.[V]_
peptide_1421	1.00901e+07	1.65579e+07	1.64099	0.714569	0.519508	no	up	0.973524	[K].ECPVYVCECDEK.[M]_3xCarbamidomethyl [C2; C7; C9]
peptide_1422	3.59949e+08	1.99315e+08	0.553732	-0.852741	0.462607	no	down	0.973524	[R].ECPTGWTLEYNGYLMASHYK.[Q]_1xCarbamidomethyl [C2]
peptide_1423	25437773	6.21697e+07	2.44399	1.28924	0.217416	no	up	0.973524	[R].ECNNPPATFGGHQCLGNSVEK.[L]_2xCarbamidomethyl [C2; C14]
peptide_1424	457912274	4.89637e+08	1.06928	0.0966427	0.679165	no	no change	0.979551	[K].ECNNGELEGCQQKEETNDR.[T]_2xCarbamidomethyl [C2; C10]
peptide_1425	8.21249e+06	1.61142e+07	1.96216	0.972442	0.0931724	no	up	0.973524	[R].ECLPIPDTCPKEDIVFDDFGCCK.[K]_4xCarbamidomethyl [C2; C9; C21; C22]
peptide_1426	65392560	47801289	0.73099	-0.452077	0.72982	no	down	0.982479	[K].EADPLEKPEVVK.[T]_
peptide_1427	3.05241e+07	2.13849e+07	0.700591	-0.513356	0.441193	no	down	0.973524	[K].ECDDFVKEYADLIIK.[L]_1xCarbamidomethyl [C2]
peptide_1428	2.13727e+08	1.59995e+08	0.748596	-0.41774	0.635343	no	down	0.975398	[R].ECAIIDCPWGYYR.[Q]_2xCarbamidomethyl [C2; C7]
peptide_1429	2.71043e+07	1.83209e+08	6.75941	2.7569	0.0737985	no	up	0.973524	[K].EAFSLFDKDGDGTITTK.[E]_
peptide_1430	221338192	2.42334e+08	1.09486	0.130742	0.657895	no	no change	0.976352	[R].EAVSLPSKNDVEQEK.[A]_
peptide_1431	1.20287e+07	8.36324e+06	0.695273	-0.524348	0.177962	no	down	0.973524	[K].EAVINQLLLLICDVKPTLHR.[N]_1xCarbamidomethyl [C12]
peptide_1433	20675943	2.59244e+07	1.25384	0.326356	0.730268	no	up	0.982479	[R].ECPTGWTLEYNGYLMASHYK.[Q]_1xCarbamidomethyl [C2]; 1xOxidation [M15]
peptide_1436	93041267	117057830	1.25813	0.331279	0.723027	no	up	0.982479	[K].EDQAITDIK.[R]_
peptide_1437	2.83196e+07	67294219	2.37624	1.24868	0.469245	no	up	0.973524	[K].EKQASILALFEHLTSVPK.[Q]_
peptide_1438	5.38786e+07	47546455	0.882473	-0.180376	0.83984	no	no change	0.986848	[K].EKGQQQLLEGIK.[S]_
peptide_1439	1.58419e+09	2.21125e+09	1.39583	0.481119	0.779047	no	up	0.986848	[R].EHLEEATHLYEILHAAK.[N]_
peptide_1440	276270519	3.92631e+08	1.42118	0.507091	0.769071	no	up	0.986848	[K].EHLEEATHLYEALYK.[A]_
peptide_1441	3.05779e+08	189509659	0.619761	-0.690216	0.138537	no	down	0.973524	[K].DTSGLLQAMVNCVK.[K]_1xCarbamidomethyl [C12]
peptide_1442	5.56684e+07	34352830	0.617098	-0.696429	0.556513	no	down	0.973524	[K].EHEALVVDIEETGNILNPEQR.[L]_
peptide_1443	1.57434e+08	1.85852e+08	1.18051	0.239408	0.809395	no	no change	0.986848	[K].DTSGLLQAMVNCVK.[K]_1xCarbamidomethyl [C12]; 1xOxidation [M9]
peptide_1445	43030855	3.4427e+07	0.800053	-0.321833	0.776289	no	down	0.986848	[K].EGVHHSEFDHEAVIGNR.[H]_
peptide_1446	14668590	1.16125e+07	0.791655	-0.337057	0.622739	no	down	0.973524	[R].EGECEVCIELLKR.[L]_2xCarbamidomethyl [C4; C7]
peptide_1447	2.15426e+07	3.23877e+07	1.50342	0.588252	0.341516	no	up	0.973524	[R].EGECEVCIELLK.[R]_2xCarbamidomethyl [C4; C7]
peptide_1448	4.27295e+07	7.56114e+07	1.76954	0.823373	0.567147	no	up	0.973524	[R].EGDILNLLESER.[E]_
peptide_1449	19625397	18384877	0.93679	-0.0942023	0.886656	no	no change	0.989058	[K].DTSVDITKSPDVLHVIPK.[S]_
peptide_1450	1.4511e+07	5.13416e+07	3.53812	1.82298	0.33535	no	up	0.973524	[K].EFTSDETGIVK.[F]_
peptide_1451	1.22881e+07	11524090	0.937822	-0.0926145	0.909371	no	no change	0.989058	[R].DVALGDIVTVGECRPLSK.[T]_1xCarbamidomethyl [C13]
peptide_1452	9.54488e+08	1406102701	1.47315	0.558902	0.56345	no	up	0.973524	[R].EFSQGGTDSGADQAANR.[Y]_
peptide_1453	49690241	32058322	0.645163	-0.632264	0.555794	no	down	0.973524	[K].DVDQHEFVQAFAAFLK.[K]_
peptide_1454	6.50227e+06	6.63516e+06	1.02044	0.0291889	0.962866	no	no change	0.998787	[K].EFLDRFEGLPTIQSYMK.[S]_
peptide_1455	1.85204e+07	1.02852e+07	0.555341	-0.848554	0.367729	no	down	0.973524	[K].EFHLGSSGDPASQSTTIK.[W]_
peptide_1456	2.92267e+07	2.54933e+07	0.872262	-0.197166	0.888785	no	no change	0.989058	[K].DVDQHEFVQAFAAFLKK.[S]_
peptide_1457	6.10482e+07	85276898	1.39688	0.482206	0.446061	no	up	0.973524	[K].EFCAETQPNNLR.[E]_1xCarbamidomethyl [C3]
peptide_1460	2.25463e+08	901906184	4.00023	2.00008	0.345972	no	up	0.973524	[K].DVLITVTHHEEVHNQSH.[-]_
peptide_1461	14079787	14306506	1.0161	0.0230459	0.9872	no	no change	0.998787	[K].DVSLCDSFCTAK.[S]_2xCarbamidomethyl [C5; C9]
peptide_1462	2.30394e+07	1.81648e+07	0.788423	-0.342959	0.732693	no	down	0.98415	[R].EKSHLLQEEVETTLKDIASM.[-]_
peptide_1463	42727769	131914349	3.08732	1.62636	0.0504493	no	up	0.973524	[R].FKPGDILETR.[D]_
peptide_1464	244439584	362240726	1.48192	0.567471	0.430677	no	up	0.973524	[K].EMMPSSSVGDIAK.[E]_2xOxidation [M2; M3]
peptide_1465	261713493	361475780	1.38119	0.465911	0.400101	no	up	0.973524	[R].ENEVQPLAPPVDK.[F]_
peptide_1466	130343327	199933309	1.5339	0.617202	0.709188	no	up	0.980158	[R].FFIELDKFHR.[E]_
peptide_1467	1.62595e+08	1.01048e+08	0.62147	-0.686242	0.225555	no	down	0.973524	[K].FFDVNNPESVFNR.[A]_
peptide_1468	1.25396e+07	1.02716e+07	0.819128	-0.287839	0.707989	no	down	0.980158	[K].DHSTLETKYPVREER.[T]_
peptide_1469	3.37786e+08	2.52349e+08	0.747069	-0.420686	0.777624	no	down	0.986848	[R].FENDLAILK.[L]_
peptide_1471	4.21992e+06	15918769	3.77229	1.91544	0.426322	no	up	0.973524	[K].FEKDPAFQVTSQELK.[V]_
peptide_1472	8.97468e+06	7.33404e+06	0.817192	-0.291253	0.825702	no	down	0.986848	[K].DKHGISALLAAIWEGHTSCVK.[L]_1xCarbamidomethyl [C19]
peptide_1474	9.68281e+07	2.05525e+08	2.12258	1.08582	0.597821	no	up	0.973524	[K].FEGLGILGR.[G]_
peptide_1475	1.03819e+07	2.85485e+07	2.74984	1.45935	0.00645346	yes	up	0.973524	[K].DKIEKAVEAVAQESGVSGR.[G]_
peptide_1477	5.39978e+07	5.04917e+07	0.93507	-0.0968541	0.85664	no	no change	0.986848	[K].FFSHLHNLK.[A]_
peptide_1478	1.59476e+06	3.67218e+06	2.30266	1.2033	0.24423	no	up	0.973524	[K].FEDFDNILWFIK.[N]_
peptide_1479	5.69918e+07	6.3351e+07	1.11158	0.152615	0.828229	no	no change	0.986848	[R].FDYVSSSTAGR.[S]_
peptide_1480	8776022	8.85173e+06	1.00863	0.0123927	0.960672	no	no change	0.998787	[K].FDVEGDQLSDTGHK.[V]_
peptide_1481	8.7302e+07	7.864e+07	0.900782	-0.15075	0.816275	no	no change	0.986848	[R].DKLNNLVLFDK.[A]_
peptide_1482	83813797	6.84656e+07	0.816877	-0.291809	0.678507	no	down	0.979551	[K].FDLLYDSPTEQHLRPR.[T]_
peptide_1483	1.22889e+07	3.60233e+06	0.293138	-1.77035	0.0495306	yes	down	0.973524	[R].FCYYIGGLEESATSIVSEMSKPMSWGLPAEK.[I]_1xCarbamidomethyl [C2]; 1xOxidation [M]
peptide_1484	30689204	10812273	0.352315	-1.50506	0.204512	no	down	0.973524	[R].FCYYIGGLEESATSIVSEMSKPMSWGLPAEK.[I]_1xCarbamidomethyl [C2]
peptide_1485	6.23238e+08	3.94952e+08	0.633709	-0.658107	0.374881	no	down	0.973524	[K].FCTLQCIIGCFCGNGLVR.[G]_4xCarbamidomethyl [C2; C6; C10; C12]
peptide_1486	1.35349e+07	1.00332e+08	7.41282	2.89002	0.376401	no	up	0.973524	[R].FAYNTHGNLK.[I]_
peptide_1487	1.42504e+07	1.93039e+07	1.35462	0.437893	0.679518	no	up	0.979551	[R].DKQCCMLGMK.[H]_2xCarbamidomethyl [C4; C5]
peptide_1488	3.52259e+07	6.94206e+07	1.97072	0.978726	0.549631	no	up	0.973524	[K].DKVDGSESVACVDAVSYCGAR.[D]_2xCarbamidomethyl [C11; C18]
peptide_1489	1.28097e+07	10319077	0.805565	-0.311928	0.753206	no	down	0.986497	[R].EYYESDGDLKPGKK.[G]_
peptide_1490	1.45464e+07	12172608	0.836811	-0.257026	0.585626	no	no change	0.973524	[K].DKIENEGYEPIEEENKK.[S]_
peptide_1491	394924135	8.50482e+08	2.15353	1.1067	0.572663	no	up	0.973524	[R].DHLYPDKKPMGFPFDRPIK.[A]_1xOxidation [M10]
peptide_1492	778372642	1.47312e+09	1.89257	0.920347	0.644628	no	up	0.975398	[R].DHLYPDKKPMGFPFDRPIK.[A]_
peptide_1493	2.07321e+06	2.43373e+06	1.17389	0.2313	0.864953	no	no change	0.987852	[R].FGFDPADQLITVGLEEEQELLK.[Q]_
peptide_1494	6.99123e+07	2.23852e+08	3.20189	1.67892	0.0590759	no	up	0.973524	[R].FKPGDILETK.[D]_
peptide_1497	8790836	1.05598e+07	1.20123	0.264508	0.763453	no	up	0.986847	[K].DHFENEYDVNHDGKLDK.[A]_
peptide_1498	6.81679e+07	244539269	3.58731	1.8429	0.38333	no	up	0.973524	[R].DHKFEGLGILGR.[G]_
peptide_1499	31902071	3.63083e+07	1.13812	0.186649	0.910092	no	no change	0.989058	[R].FHLNPGVMSDTATSLRDPIFYR.[W]_1xOxidation [M8]
peptide_1501	9.93525e+06	17982397	1.80996	0.855957	0.531986	no	up	0.973524	[R].FHLNPGVMSDTATSLR.[D]_1xOxidation [M8]
peptide_1503	6.69425e+07	7.89664e+07	1.17961	0.238315	0.846256	no	no change	0.986848	[KR].FHENPGVMSDTSTSLRDPIFYR.[WY]_1xOxidation [M8]
peptide_1504	1.16841e+08	1.39296e+08	1.19218	0.253608	0.877027	no	no change	0.989058	[KR].FHENPGVMSDTSTSLRDPIFYR.[WY]_
peptide_1508	3.16868e+07	4.71258e+07	1.48724	0.572636	0.248595	no	up	0.973524	[K].LDRETEELHHETVGLDVGK.[L]_
peptide_1509	2.50466e+08	642386067	2.56476	1.35882	0.455089	no	up	0.973524	[R].DHKYPDKKPMGFPFDRPIDAR.[T]_
peptide_1511	5.99531e+07	1.05294e+08	1.75627	0.812518	0.677328	no	up	0.979551	[K].FHAEIHPGHNDIVR.[H]_
peptide_1513	8.11451e+07	2.94474e+08	3.62898	1.85956	0.390422	no	up	0.973524	[R].DHKYPDMKPMGFPFDRPIHTEHISDFLTNNMFIK.[D]_1xOxidation [M]
peptide_1514	3.38474e+07	6.27618e+07	1.85426	0.890841	0.0930622	no	up	0.973524	[R].FGSNSCGYNGR.[C]_1xCarbamidomethyl [C6]
peptide_1517	8.51269e+06	9.54856e+06	1.12169	0.165668	0.840234	no	no change	0.986848	[K].FGIYDDNLR.[I]_
peptide_1520	4.02021e+07	85888745	2.13642	1.0952	0.499539	no	up	0.973524	[K].ENALLNLSHAYEFGR.[T]_
peptide_1523	23776841	88185944	3.7089	1.89099	0.220856	no	up	0.973524	[K].ETCMAAFLGCCNEK.[H]_3xCarbamidomethyl [C3; C10; C11]
peptide_1524	9.24018e+07	8.92847e+07	0.966266	-0.0495084	0.970937	no	no change	0.998787	[R].DLGEIAISDMVR.[M]_1xOxidation [M10]
peptide_1525	18380115	1.55385e+07	0.845399	-0.242296	0.892554	no	no change	0.989058	[K].ESVPSVQVFGR.[K]_
peptide_1526	5.05071e+08	689949409	1.36604	0.450003	0.661973	no	up	0.976623	[K].ESTLHLVLR.[L]_
peptide_1527	50317879	3.55274e+07	0.706058	-0.50214	0.0801563	no	down	0.973524	[R].ESTGDAIPTPDVLPTRK.[T]_
peptide_1529	2.90235e+07	1.69337e+07	0.583448	-0.777325	0.305904	no	down	0.973524	[K].ESQWERPTKPAEPPPPTSGDHLEQVR.[C]_
peptide_1530	3.45776e+06	1.12154e+06	0.324355	-1.62435	0.108624	no	down	0.973524	[K].DLLDIADVLSK.[A]_
peptide_1532	1.21719e+08	197697053	1.62421	0.699739	0.641925	no	up	0.975398	[K].ESNTEYCSCGWPQHMLVPR.[G]_2xCarbamidomethyl [C7; C9]
peptide_1533	16977041	29434565	1.73379	0.793926	0.607762	no	up	0.973524	[K].ESICGFEGITPK.[V]_1xCarbamidomethyl [C4]
peptide_1534	1.92452e+07	89336953	4.64203	2.21476	0.29002	no	up	0.973524	[K].ETCMAAFLGCCNEK.[H]_3xCarbamidomethyl [C3; C10; C11]; 1xOxidation [M4]
peptide_1535	9.2465e+08	543572599	0.587868	-0.766435	0.425513	no	down	0.973524	[K].ESGENTSGGSYLYPVEGICGAIPCPHYSDGLELTCVVCTK.[-]_4xCarbamidomethyl [C19; C24; C35; C38]
peptide_1536	5.81475e+07	5.83945e+07	1.00425	0.00611532	0.990459	no	no change	0.998787	[K].ESEEDEDVRNYASDEEAAEEK.[A]_
peptide_1537	1.51305e+08	132847419	0.878008	-0.187694	0.902015	no	no change	0.989058	[R].DLNDISLQEMER.[W]_
peptide_1538	1.88182e+06	1.49276e+06	0.793256	-0.334142	0.844943	no	down	0.986848	[K].ERPLDPIGYLASYLLK.[N]_
peptide_1539	3.65108e+07	33965139	0.930275	-0.10427	0.92292	no	no change	0.989058	[K].EQVQQAAFQQPSQVVHQK.[Q]_
peptide_1540	7.28771e+06	16744809	2.29768	1.20018	0.400768	no	up	0.973524	[R].EQQEQGQISYLIK.[T]_
peptide_1541	175707905	1.79666e+08	1.02253	0.032141	0.930198	no	no change	0.991976	[R].EPIDLNVWER.[C]_
peptide_1542	2.42016e+08	1.99018e+08	0.822335	-0.282202	0.646416	no	down	0.975398	[R].EPCPPLPTCIK.[V]_2xCarbamidomethyl [C3; C9]
peptide_1543	37171602	29275990	0.78759	-0.344483	0.744656	no	down	0.986497	[R].DLNDISLQEMER.[W]_1xOxidation [M10]
peptide_1546	6.15799e+07	43411457	0.704961	-0.504385	0.304186	no	down	0.973524	[R].DITDASVYDTYALPK.[L]_
peptide_1548	36769816	2.73555e+07	0.743968	-0.426688	0.0298375	yes	down	0.973524	[R].ETEELHHETVGLDVGK.[L]_
peptide_1549	1.91072e+08	231890371	1.21363	0.279324	0.865145	no	up	0.987852	[R].DLGEIAISDMVR.[M]_
peptide_1550	3.50333e+07	1.60985e+08	4.5952	2.20013	0.33703	no	up	0.973524	[R].ETHSAVSDEELCR.[K]_1xCarbamidomethyl [C12]
peptide_1551	1.09854e+07	20921547	1.90449	0.929408	0.628414	no	up	0.975398	[R].EVTNEKLEPPNPER.[G]_
peptide_1552	2.63403e+08	1079615917	4.09872	2.03517	0.367779	no	up	0.973524	[R].DIEEEHLKDWLLPNMK.[D]_
peptide_1554	7.80677e+07	1.2532e+08	1.60527	0.682818	0.695286	no	up	0.979935	[K].EVSIQELER.[W]_
peptide_1555	3.87766e+07	148140798	3.82037	1.93371	0.368497	no	up	0.973524	[R].DIEEEHLKDWLLPNMK.[D]_1xOxidation [M15]
peptide_1556	2.05143e+07	18435404	0.898663	-0.154148	0.853789	no	no change	0.986848	[K].EVSEQNLSIK.[G]_
peptide_1557	1.77424e+07	1.42303e+07	0.802049	-0.318237	0.834777	no	down	0.986848	[R].EVQLPIWEHEACR.[Q]_1xCarbamidomethyl [C12]
peptide_1558	2.3712e+08	1.84939e+08	0.779936	-0.358572	0.773422	no	down	0.986848	[K].EVPVEEELYGVK.[Y]_
peptide_1561	1.30165e+08	3.88659e+08	2.9859	1.57817	0.414579	no	up	0.973524	[K].DLEHLTCADAVSYCGAR.[D]_2xCarbamidomethyl [C7; C14]
peptide_1562	1.62304e+08	1.54031e+08	0.949028	-0.0754768	0.90615	no	no change	0.989058	[K].EVEEPVEQAQSDVATK.[K]_
peptide_1563	2.76728e+07	3.95312e+07	1.42852	0.514524	0.553916	no	up	0.973524	[K].EVDRLEDELMEEREK.[S]_1xOxidation [M10]
peptide_1564	2.64277e+07	33333555	1.26131	0.334926	0.809397	no	up	0.986848	[K].EVDRLEDELMEEREK.[S]_
peptide_1565	3.89735e+08	6.21017e+08	1.59343	0.67214	0.405872	no	up	0.973524	[K].EVDRLEDELMEER.[E]_1xOxidation [M10]
peptide_1566	5.86829e+08	403722940	0.687974	-0.539574	0.498209	no	down	0.973524	[K].EVDRLEDELMEER.[E]_
peptide_1567	5.36682e+07	101786540	1.89659	0.923408	0.312355	no	up	0.973524	[K].EVDRLEDDLMEER.[E]_1xOxidation [M10]
peptide_1568	99393137	82576733	0.830809	-0.267411	0.747468	no	no change	0.986497	[K].EVDRLEDDLMEER.[E]_
peptide_1569	6.61764e+06	1.68123e+07	2.54052	1.34513	0.475314	no	up	0.973524	[K].EVDPETVQSSLSSDGILTVEAPKK.[A]_
peptide_1571	2.02236e+07	2.96034e+07	1.4638	0.549723	0.274851	no	up	0.973524	[K].EVCQAIDLCK.[A]_2xCarbamidomethyl [C3; C9]
peptide_1573	2.07565e+08	2.32045e+08	1.11794	0.16084	0.849659	no	no change	0.986848	[K].ETPCSSTDLSLQYFK.[Y]_1xCarbamidomethyl [C4]
peptide_1578	1.20885e+09	2443724264	2.02152	1.01544	0.627325	no	up	0.975398	[R].GLIIPPVEEVFPDR.[F]_
peptide_1579	15316070	9.96149e+06	0.650395	-0.620612	0.402576	no	down	0.973524	[K].KKEEEDEDVEDEEDDEDEDEFSR.[R]_
peptide_1580	1.16491e+08	234124956	2.00981	1.00706	0.21797	no	up	0.973524	[R].KPICEATVQDVK.[S]_1xCarbamidomethyl [C4]
peptide_1581	6.86675e+08	3.06376e+08	0.446174	-1.16432	0.0774017	no	down	0.973524	[R].ALSAFFWFCNDERPK.[V]_1xCarbamidomethyl [C9]
peptide_1582	4.24321e+06	8.15185e+06	1.92115	0.941972	0.47307	no	up	0.973524	[R].AIVDFQIPR.[M]_
peptide_1583	68907991	22120125	0.32101	-1.63931	0.0975987	no	down	0.973524	[R].AIVGASLNDIMAK.[R]_
peptide_1586	4.02232e+07	58660303	1.45837	0.544357	0.516332	no	up	0.973524	[K].KLYLNCHTVEER.[N]_1xCarbamidomethyl [C6]
peptide_1587	3.76814e+06	5.91357e+06	1.56936	0.650176	0.547993	no	up	0.973524	[K].KIVLIDSTLSSDELLEALKK.[T]_
peptide_1589	1.56571e+09	798972571	0.510295	-0.970596	0.0601317	no	down	0.973524	[K].AMSIMNSFVNDIFER.[IL]_
peptide_1590	2.53615e+07	1.8069e+07	0.712457	-0.489125	0.574681	no	down	0.973524	[K].KLVGLQVEHSDLSDLR.[H]_
peptide_1591	9.21691e+07	1.00551e+08	1.09094	0.125571	0.729143	no	no change	0.982479	[K].KLVFCPDLDPVNHAEHQVK.[I]_1xCarbamidomethyl [C5]
peptide_1592	3779187	2906807	0.769162	-0.378641	0.557971	no	down	0.973524	[R].KLVDDYIPDLVDMLASR.[M]_
peptide_1594	1.08817e+09	1.04147e+09	0.957087	-0.0632781	0.403243	no	no change	0.973524	[K].AMSIMNSFVNDIFER.[IL]_1xOxidation [M]
peptide_1595	2.25261e+09	4.28919e+09	1.9041	0.929109	0.463597	no	up	0.973524	[K].AMSIMNSFVNDIFER.[IL]_2xOxidation [M2; M5]
peptide_1596	1.04417e+07	1.58449e+07	1.51747	0.601663	0.531741	no	up	0.973524	[R].ANLDAETDAK.[L]_
peptide_1597	1.74519e+07	1.03184e+07	0.591247	-0.758168	0.328068	no	down	0.973524	[K].APCLFNIVEDPCEYHNLANQKPEVMK.[M]_2xCarbamidomethyl [C3; C12]
peptide_1598	6.85805e+07	2.85972e+07	0.416987	-1.26192	0.267869	no	down	0.973524	[K].KILSDWDEICEGCIEK.[T]_2xCarbamidomethyl [C10; C13]
peptide_1599	1.60728e+08	109257457	0.679764	-0.556893	0.612924	no	down	0.973524	[R].APVGVGALTK.[I]_
peptide_1600	2.10282e+07	3.88434e+07	1.84721	0.885347	0.199468	no	up	0.973524	[K].APVNSIIEDLTDRPCYCDHACLK.[V]_3xCarbamidomethyl [C15; C17; C21]
peptide_1601	1.80573e+07	2.25227e+07	1.24729	0.318794	0.727838	no	up	0.982479	[K].AQAPATVGLACR.[E]_1xCarbamidomethyl [C11]
peptide_1602	4.02641e+06	43396897	10.7781	3.43002	0.0809716	no	up	0.973524	[R].AQFLHIHPFR.[W]_
peptide_1604	2174732	2.51413e+07	11.5606	3.53115	0.391241	no	up	0.973524	[K].KLEYQSLDIMTIK.[D]_
peptide_1605	3.60041e+07	6.15576e+07	1.70974	0.773776	0.0828146	no	up	0.973524	[K].KPISDLVECR.[G]_1xCarbamidomethyl [C9]
peptide_1606	1.35374e+08	9.80993e+07	0.724656	-0.464632	0.295045	no	down	0.973524	[K].ALQEHLKNPDIAAK.[I]_
peptide_1609	80379949	1.86735e+08	2.32316	1.21609	0.291141	no	up	0.973524	[K].ALDEDEDDLEKR.[L]_
peptide_1610	260364	707169	2.71608	1.44152	0.408169	no	up	0.973524	[R].KQEVSSEVQAK.[I]_
peptide_1611	4.28472e+07	2.95877e+07	0.690541	-0.534201	0.0202077	yes	down	0.973524	[K].AIELDPNSQEALDGYRK.[C]_
peptide_1612	36953364	8.30943e+06	0.224863	-2.15288	0.0105825	yes	down	0.973524	[K].AIELNPSDMTFLLNK.[A]_
peptide_1613	249417400	1.05946e+08	0.424776	-1.23523	0.462741	no	down	0.973524	[K].KQEIFLESLITHENFEPLRFENDLAILK.[L]_
peptide_1614	648226017	331721992	0.511738	-0.966522	0.556883	no	down	0.973524	[K].KQEIFLESLITHENFEPLR.[F]_
peptide_1615	44383787	62209841	1.40163	0.48711	0.586341	no	up	0.973524	[K].AIELNPSDMTFLLNK.[A]_1xOxidation [M9]
peptide_1616	1.89508e+07	2.50273e+07	1.32065	0.401248	0.705612	no	up	0.980158	[R].ALFLVTDGEPTDQDISPEEYISNLKK.[G]_
peptide_1617	1.16749e+07	16010870	1.37139	0.455643	0.646457	no	up	0.975398	[R].KQEEVLQESLMMAPDCQK.[R]_1xCarbamidomethyl [C16]; 2xOxidation [M11; M12]
peptide_1619	9.19024e+07	79065124	0.860316	-0.217062	0.745755	no	no change	0.986497	[K].ALHKDPPKPLDPSVK.[V]_
peptide_1620	1.86306e+07	5046200	0.270855	-1.88441	0.114074	no	down	0.973524	[R].KQEEVLQESLMMAPDCQK.[R]_1xCarbamidomethyl [C16]
peptide_1621	9.30995e+08	2.01254e+09	2.16171	1.11218	0.132163	no	up	0.973524	[R].AIPDETFFTR.[Q]_
peptide_1623	1836969724	1.30327e+09	0.709468	-0.49519	0.480746	no	down	0.973524	[R].AIPEETFFSRQDEDEDDDEE.[-]_
peptide_1624	3.34541e+06	1.26433e+07	3.77929	1.91811	0.029649	yes	up	0.973524	[K].KPVFGLLECSGK.[C]_1xCarbamidomethyl [C9]
peptide_1628	2.26701e+07	52683240	2.32391	1.21656	0.379204	no	up	0.973524	[K].KPMGFPFDRPIDAR.[T]_1xOxidation [M3]
peptide_1629	4.36813e+07	1.02266e+08	2.34119	1.22724	0.476778	no	up	0.973524	[K].KPMGFPFDRPIDAR.[T]_
peptide_1630	232731743	3.02659e+08	1.30046	0.379027	0.527423	no	up	0.973524	[K].ALQKEETFDQQFR.[Q]_
peptide_1631	40104942	4.88058e+07	1.21695	0.283273	0.64106	no	up	0.975398	[K].KLEPAEAGPEDVDIVQEVK.[S]_
peptide_1632	7.52714e+07	119120115	1.58254	0.662243	0.651924	no	up	0.975398	[R].KIENEHLEDFLTTNMGVSDIK.[I]_1xOxidation [M15]
peptide_1633	9.35742e+07	212257529	2.26833	1.18163	0.492216	no	up	0.973524	[R].KIENEHLEDFLTTNMGVSDIK.[I]_
peptide_1634	9.67313e+07	5.51186e+07	0.569812	-0.811443	0.0501915	no	down	0.973524	[K].KFPILFFGTYETANLGTK.[D]_
peptide_1635	1.07844e+07	5.54648e+06	0.514307	-0.959299	0.466587	no	down	0.973524	[R].ATEIGSGGWSGFK.[F]_
peptide_1636	8.29081e+07	1.10486e+08	1.33264	0.414282	0.6887	no	up	0.979551	[R].KFNSIVSFTCQEPLHLIGTK.[E]_1xCarbamidomethyl [C10]
peptide_1637	2.36618e+08	4.39793e+08	1.85866	0.894264	0.366074	no	up	0.973524	[K].KFIFGGCDGNENR.[Y]_1xCarbamidomethyl [C7]
peptide_1638	7.57356e+07	6.7614e+07	0.892764	-0.16365	0.813521	no	no change	0.986848	[R].KFFDVNNPESVFNR.[A]_
peptide_1639	45828812	4.15115e+07	0.905795	-0.142744	0.751097	no	no change	0.986497	[R].KFEIELPVAAALPPDIR.[I]_
peptide_1640	2.09746e+09	2093629004	0.998175	-0.00263497	0.996621	no	no change	0.998787	[K].ATIAGGGVIPHIHK.[S]_
peptide_1641	6.16256e+07	4.93618e+07	0.800994	-0.320136	0.45197	no	down	0.973524	[R].KESYSIYIYK.[V]_
peptide_1642	3.78764e+06	4940369	1.30434	0.38332	0.599215	no	up	0.973524	[R].ATSNVFAMFDQAQIQEFK.[E]_
peptide_1643	5.8863e+06	4930777	0.837669	-0.255547	0.52565	no	no change	0.973524	[R].KESFSIYVYK.[V]_
peptide_1644	385359534	3.45697e+08	0.897078	-0.156695	0.616351	no	no change	0.973524	[R].KESFSIYIYK.[V]_
peptide_1645	46488462	3.32483e+07	0.715195	-0.483592	0.415424	no	down	0.973524	[K].KEQVQQAAFQQPSQVVHQK.[Q]_
peptide_1646	7.72067e+07	4.03351e+07	0.52243	-0.93669	0.186917	no	down	0.973524	[K].KEQKELDEADVEFK.[N]_
peptide_1648	7.55983e+07	2.92497e+07	0.386909	-1.36993	0.269707	no	down	0.973524	[K].KELTFPEISISHVTVK.[A]_
peptide_1649	1.56536e+08	151718226	0.969223	-0.0450993	0.970352	no	no change	0.998787	[R].KEHEALVVDIEETGNILNPEQR.[L]_
peptide_1650	9734770	7.26849e+06	0.746652	-0.421492	0.723632	no	down	0.982479	[K].ATSQAVASQVQPIVPPVVLSSEK.[A]_
peptide_1651	54806923	8.09482e+07	1.47697	0.56264	0.309221	no	up	0.973524	[R].AVATPGSTSVVK.[G]_
peptide_1652	4246798	3.09889e+06	0.7297	-0.454624	0.787992	no	down	0.986848	[K].AVDCLSSMLSNCTQDVSDVFNGVVQAYIK.[E]_2xCarbamidomethyl [C4; C12]
peptide_1653	3.4241e+06	9.31087e+06	2.71922	1.44319	0.171525	no	up	0.973524	[R].KEECTCVLPDGTILSPGR.[V]_2xCarbamidomethyl [C4; C6]
peptide_1655	1.14321e+08	1.55566e+08	1.36077	0.444428	0.235682	no	up	0.973524	[K].AVDFLDDVGEPVR.[I]_
peptide_1656	3.95408e+07	2.78495e+07	0.704323	-0.505691	0.484403	no	down	0.973524	[K].AVDPFGRPTFSAHPAR.[F]_
peptide_1657	1.58172e+08	190066897	1.20165	0.265017	0.58308	no	up	0.973524	[R].KGAGPFNIGDR.[V]_
peptide_1658	1.38165e+08	172195370	1.2463	0.317654	0.812851	no	up	0.986848	[K].KGDFLDTGFLSK.[Q]_
peptide_1659	4.92473e+07	6.44951e+07	1.30962	0.389147	0.836031	no	up	0.986848	[K].ASVPCWHVDLR.[V]_1xCarbamidomethyl [C5]
peptide_1660	1.48867e+07	2.2949e+07	1.54158	0.624405	0.377342	no	up	0.973524	[K].ASTVNKEVEEPVEQAQSDVATKKPGR.[G]_
peptide_1661	10935068	9.27675e+06	0.848348	-0.237271	0.672722	no	no change	0.979551	[K].AQNYVQNELSNYQDR.[I]_
peptide_1662	1.689e+07	5.892e+06	0.348846	-1.51934	0.334036	no	down	0.973524	[K].KLEIEVEDGDKQMNLSDGK.[N]_
peptide_1664	1.67867e+08	2.19901e+08	1.30997	0.389536	0.769365	no	up	0.986848	[R].KLDLEEFSK.[G]_
peptide_1665	4.63654e+06	5.1035e+06	1.10071	0.138438	0.891536	no	no change	0.989058	[K].ASHNLLQLGEDLDFLR.[D]_
peptide_1667	21174886	1.72094e+07	0.812725	-0.29916	0.83348	no	down	0.986848	[K].KLADVNADAETAEKK.[I]_
peptide_1668	1.60515e+07	1.03424e+07	0.644325	-0.634141	0.565847	no	down	0.973524	[K].KLADVNADAETAEK.[K]_
peptide_1669	7.4931e+06	3.11648e+06	0.415914	-1.26564	0.621909	no	down	0.973524	[R].ASNIFAIDLFK.[Q]_
peptide_1670	1.97624e+07	6.32604e+06	0.320104	-1.64339	0.164008	no	down	0.973524	[K].ASPNAANAMR.[A]_
peptide_1671	854468360	7.35792e+08	0.86111	-0.21573	0.2338	no	no change	0.973524	[R].KKHPDENVVFAEFSR.[K]_
peptide_1672	9944416	11302812	1.1366	0.184723	0.852057	no	no change	0.986848	[K].KQTLDDAYAAPANFLEIDVLDQITHGFGR.[N]_
peptide_1673	1.73204e+08	1.21637e+08	0.70228	-0.509882	0.418845	no	down	0.973524	[K].CIREPCPPLPTCIK.[V]_3xCarbamidomethyl [C1; C6; C12]
peptide_1674	28489507	2.68828e+07	0.943604	-0.0837469	0.921694	no	no change	0.989058	[K].KHENEEVPPEFKDAPYSR.[K]_
peptide_1675	1.01375e+07	8601388	0.848475	-0.237056	0.634401	no	no change	0.975398	[K].KGTEEETEEELDDFGLEYGR.[Y]_
peptide_1676	3.92553e+07	45585348	1.16125	0.215684	0.852146	no	no change	0.986848	[K].ASPPQSDTDNWIAR.[A]_
peptide_1677	1.31084e+08	154705339	1.1802	0.239032	0.827168	no	no change	0.986848	[K].KGPQEFQDLFSSCQEK.[L]_1xCarbamidomethyl [C13]
peptide_1678	1.04527e+08	109878116	1.05119	0.072029	0.952723	no	no change	0.997153	[R].KGELFYYMHQQMCAR.[Y]_1xCarbamidomethyl [C13]; 2xOxidation [M8; M12]
peptide_1679	124992590	5.91845e+07	0.473504	-1.07855	0.456856	no	down	0.973524	[R].KGELFYYMHQQMCAR.[Y]_1xCarbamidomethyl [C13]; 1xOxidation [M]
peptide_1680	4.02699e+08	3.36495e+08	0.835598	-0.259118	0.87483	no	no change	0.989058	[R].KGELFYYMHQQMCAR.[Y]_1xCarbamidomethyl [C13]
peptide_1684	672438998	6.28614e+08	0.934827	-0.097229	0.816125	no	no change	0.986848	[K].ASTVNKEVEEPVEQAQSDVATK.[K]_
peptide_1685	1267038747	1.11178e+09	0.877463	-0.18859	0.433657	no	no change	0.973524	[K].KHPDENVVFAEFSR.[K]_
peptide_1686	26866190	3.20988e+07	1.19477	0.256729	0.513678	no	no change	0.973524	[K].KQTLDDAYAAPANFLEIDVLNPITHGVAR.[K]_
peptide_1687	41935576	3.98921e+07	0.951272	-0.0720699	0.943745	no	no change	0.993761	[R].KRDELSHVLTAQR.[K]_
peptide_1688	1.11342e+09	1.30118e+09	1.16863	0.224824	0.11345	no	no change	0.973524	[K].KSDVTAKEDVENDAE.[-]_
peptide_1689	95308069	9.47882e+07	0.994546	-0.00789045	0.993598	no	no change	0.998787	[R].ICLDADMVDCGDR.[I]_2xCarbamidomethyl [C2; C10]; 1xOxidation [M7]
peptide_1690	101536272	53415026	0.526068	-0.926678	0.0145243	yes	down	0.973524	[R].ICLDADMVDCGDR.[I]_2xCarbamidomethyl [C2; C10]
peptide_1691	6877412	17482724	2.54205	1.34599	0.398179	no	up	0.973524	[R].ICHGVVPYEFKDKPK.[E]_1xCarbamidomethyl [C2]
peptide_1692	1.31674e+07	8.77322e+06	0.666283	-0.585794	0.673245	no	down	0.979551	[K].AELPYYEEFITQPIEEFK.[G]_
peptide_1693	4.04517e+06	4.11583e+06	1.01747	0.0249809	0.97599	no	no change	0.998787	[K].AEQNVTENKPQLTR.[R]_
peptide_1694	3.49759e+08	680240110	1.94488	0.959681	0.478796	no	up	0.973524	[R].ICHGVVPYEFK.[D]_1xCarbamidomethyl [C2]
peptide_1695	44516677	25245726	0.567107	-0.818307	0.261047	no	down	0.973524	[R].LCGSHLSEALALLCR.[A]_2xCarbamidomethyl [C2; C14]
peptide_1696	4699627	10717773	2.28056	1.18939	0.408254	no	up	0.973524	[R].AEVASGSELGHTLKK.[T]_
peptide_1697	105011600	2.40401e+08	2.28928	1.19489	0.156438	no	up	0.973524	[R].LCDNPKPALGGR.[I]_1xCarbamidomethyl [C2]
peptide_1702	8.22072e+07	89359139	1.087	0.12035	0.926804	no	no change	0.991033	[R].LAYSPDFENLKDDYLK.[D]_
peptide_1703	4.01087e+07	1.72575e+07	0.430267	-1.2167	0.252721	no	down	0.973524	[K].AEVVTNKVEENVQEKEK.[G]_
peptide_1704	3.10945e+07	2.40493e+07	0.773428	-0.370661	0.586915	no	down	0.973524	[K].LAYSAVFDYLCSQNQK.[K]_1xCarbamidomethyl [C11]
peptide_1705	2.95613e+08	3.39109e+08	1.14714	0.198039	0.785403	no	no change	0.986848	[R].IAVLEADLERAEER.[A]_
peptide_1706	9.84264e+08	1070007629	1.08711	0.120504	0.813456	no	no change	0.986848	[R].IAVLEADLER.[A]_
peptide_1707	306876005	157915644	0.514591	-0.958502	0.137526	no	down	0.973524	[R].AFTQGLQEGYLWRPR.[S]_
peptide_1708	6.83363e+09	4.48472e+09	0.656272	-0.607635	0.317153	no	down	0.973524	[K].AGCTSVNKECHLWK.[T]_2xCarbamidomethyl [C3; C10]
peptide_1710	3.02992e+08	451269213	1.48938	0.57471	0.373269	no	up	0.973524	[K].IATQKLEEASQAADESER.[Q]_
peptide_1711	79827893	86117225	1.07879	0.109409	0.860432	no	no change	0.986848	[K].IATQKLEEALQAADESER.[Q]_
peptide_1712	1.68241e+07	18405304	1.09398	0.129588	0.880629	no	no change	0.989058	[K].ICIQEVWEK.[I]_1xCarbamidomethyl [C2]
peptide_1713	1.20658e+08	8.16706e+07	0.676876	-0.563037	0.433185	no	down	0.973524	[R].ADLIAYLEQATK.[-]_
peptide_1715	5.05176e+08	500670979	0.991082	-0.0129237	0.975827	no	no change	0.998787	[R].LCNNPLPMFEGK.[M]_1xCarbamidomethyl [C2]
peptide_1716	1.09442e+07	13411445	1.22544	0.293295	0.623178	no	up	0.973524	[R].AAYQVVCLPAGAK.[V]_1xCarbamidomethyl [C7]
peptide_1717	2.73682e+07	1.74261e+08	6.36727	2.67067	0.176754	no	up	0.973524	[R].IDMAEQQLVDFR.[M]_1xOxidation [M3]
peptide_1718	4.97586e+07	4.16774e+07	0.837592	-0.255681	0.798638	no	no change	0.986848	[R].IDMAEQQLVDFR.[M]_
peptide_1719	4.3942e+06	1.40952e+07	3.20768	1.68153	0.302935	no	up	0.973524	[K].IDITTVGR.[S]_
peptide_1720	4.46885e+07	2.62208e+07	0.586746	-0.769192	0.358875	no	down	0.973524	[K].LDISGYGTPTK.[T]_
peptide_1722	2.23488e+07	53259658	2.38311	1.25284	0.505115	no	up	0.973524	[K].LDETTGIDVLGALVEASHDSINPEYYGSLHNWGHVITAR.[A]_
peptide_1723	31240993	23957853	0.766872	-0.382942	0.288766	no	down	0.973524	[K].IDESKDYDRSPIDNFALDDHIR.[S]_
peptide_1725	1.2318e+08	288899068	2.34535	1.2298	0.412559	no	up	0.973524	[K].LDELGNELPANIQR.[R]_
peptide_1728	1.32201e+07	10129808	0.766245	-0.384123	0.741271	no	down	0.986497	[K].ADCCCGMGAAWGPQCEVCPHR.[G]_5xCarbamidomethyl [C3; C4; C5; C15; C18]; 1xOxidation [M7]
peptide_1729	4445964	1.62832e+07	3.66246	1.87281	0.373607	no	up	0.973524	[R].ADEGIFDEEFIEER.[K]_
peptide_1731	3777874	1.09389e+07	2.89553	1.53383	0.396748	no	up	0.973524	[K].IDDCDLQTER.[C]_1xCarbamidomethyl [C4]
peptide_1732	9.53948e+06	9.26086e+06	0.970793	-0.0427648	0.970224	no	no change	0.998787	[K].IDATLKPDVVFASIQAIFSK.[A]_
peptide_1734	1.40979e+07	6.00916e+06	0.426245	-1.23024	0.352665	no	down	0.973524	[K].LCTSNEQCNR.[T]_2xCarbamidomethyl [C2; C8]
peptide_1735	16131227	39388430	2.44175	1.28792	0.247652	no	up	0.973524	[K].ICSDPHLMDYIEGEFLTEQVESINEFK.[T]_1xCarbamidomethyl [C2]; 1xOxidation [M8]
peptide_1736	1.67312e+07	2.65294e+07	1.58562	0.66505	0.496295	no	up	0.973524	[K].ICSDPHLMDYIEGEFLTEQVESINEFK.[T]_1xCarbamidomethyl [C2]
peptide_1737	30765237	5.89245e+07	1.91529	0.937565	0.223493	no	up	0.973524	[R].ICPVEDYYEREECHR.[K]_2xCarbamidomethyl [C2; C13]
peptide_1738	75894230	9.62583e+07	1.26832	0.342921	0.557138	no	up	0.973524	[R].ICPVEDYYER.[E]_1xCarbamidomethyl [C2]
peptide_1739	329461454	6.27293e+08	1.904	0.92903	0.119365	no	up	0.973524	[R].LCNNPLPMFEGK.[M]_1xCarbamidomethyl [C2]; 1xOxidation [M8]
peptide_1740	80391588	89876612	1.11799	0.160901	0.911408	no	no change	0.989058	[K].LDEEHGIDILGSLIEASHESK.[N]_
peptide_1741	2.4465e+11	251505073019	1.02802	0.0398691	0.777729	no	no change	0.986848	[K].AVEAVAQESGVSGR.[G]_
peptide_1743	9.1249e+07	9.21257e+07	1.00961	0.0137956	0.975218	no	no change	0.998787	[K].AGLDSCVTCPPNK.[Y]_2xCarbamidomethyl [C6; C9]
peptide_1744	9.39526e+07	1.0133e+08	1.07853	0.109061	0.393501	no	no change	0.973524	[R].KYIASHYKVDVEK.[L]_
peptide_1745	7.01116e+07	5.45779e+07	0.778444	-0.361335	0.446665	no	down	0.973524	[K].KYIAANYKLDVER.[-]_
peptide_1746	2652287	5584186	2.10542	1.07411	0.490269	no	up	0.973524	[K].KYDIGADGFIDFEELKR.[M]_
peptide_1747	14596476	3.51735e+07	2.40972	1.26887	0.308295	no	up	0.973524	[R].AHYNFCPDPAFIECR.[A]_2xCarbamidomethyl [C6; C14]
peptide_1749	4.4175e+07	18963394	0.429279	-1.22001	0.405631	no	down	0.973524	[K].KWSDIGYNFLIGGDGK.[V]_
peptide_1750	34191664	9.11523e+06	0.266592	-1.90729	0.193345	no	down	0.973524	[K].KVYQSLCPNSWVEK.[W]_1xCarbamidomethyl [C7]
peptide_1753	5.16593e+07	1.15677e+08	2.23923	1.163	0.493823	no	up	0.973524	[K].AKNFDDFIHLCEEAR.[Q]_1xCarbamidomethyl [C11]
peptide_1754	109516961	1.55145e+08	1.41663	0.502467	0.772715	no	up	0.986848	[K].AKQPNVINTYTTEAELELSHGIDMK.[G]_
peptide_1755	34004768	41988561	1.23478	0.304259	0.847316	no	up	0.986848	[K].AKQPNVINTYTTEAELELSHGIDMK.[G]_1xOxidation [M24]
peptide_1756	2.49355e+07	1.6664e+07	0.668287	-0.581461	0.599096	no	down	0.973524	[K].KVELLQAFQKEEEAAK.[K]_
peptide_1757	3.45394e+07	4.46258e+07	1.29203	0.369635	0.790545	no	up	0.986848	[K].KVDINQAIDGRPPIHYASDYGQTEVVNYLLEK.[G]_
peptide_1759	1.22092e+08	1.99221e+08	1.63173	0.706404	0.423298	no	up	0.973524	[R].KTVTAMDVVYALKR.[Q]_1xOxidation [M6]
peptide_1760	2.31133e+08	9.43406e+07	0.408166	-1.29277	0.0690901	no	down	0.973524	[R].KTVTAMDVVYALKR.[Q]_
peptide_1761	18207932	9.54878e+06	0.52443	-0.931178	0.489748	no	down	0.973524	[K].AKVPNIIHTSMATDELELSHGIHLNGPTK.[V]_1xOxidation [M11]
peptide_1762	139932231	311971126	2.22944	1.15668	0.353979	no	up	0.973524	[R].KTVTAMDVVYALK.[R]_1xOxidation [M6]
peptide_1763	359477789	2.01657e+08	0.560972	-0.833999	0.13002	no	down	0.973524	[R].KTVTAMDVVYALK.[R]_
peptide_1764	5.48742e+07	5.45382e+07	0.993877	-0.00886007	0.994916	no	no change	0.998787	[R].KTGGGNLDFVPPGYK.[G]_
peptide_1765	2.18183e+07	2.00917e+07	0.920864	-0.11894	0.841263	no	no change	0.986848	[K].KTEDHEKPIVCFQNER.[D]_1xCarbamidomethyl [C11]
peptide_1766	3.98531e+08	8.24241e+08	2.0682	1.04837	0.560556	no	up	0.973524	[K].KSEVPLEDLKR.[C]_
peptide_1769	13297022	2.46574e+06	0.185436	-2.43101	0.382453	no	down	0.973524	[R].KYQIPLTK.[R]_
peptide_1770	4.12229e+08	5.0673e+08	1.22924	0.297772	0.831685	no	up	0.986848	[K].AHTVEEFLTPNMSLTDIK.[I]_1xOxidation [M12]
peptide_1772	2.77929e+06	2.03906e+07	7.33662	2.87511	0.229531	no	up	0.973524	[K].LALIHDGLAR.[G]_
peptide_1773	248628850	6.06738e+08	2.44034	1.28708	0.100296	no	up	0.973524	[K].IAKDEPQMDDELLK.[S]_1xOxidation [M8]
peptide_1774	2.62742e+10	2.53966e+10	0.966597	-0.049014	0.866262	no	no change	0.987852	[KR].AGLQFPVGR.[IL]_
peptide_1775	1.78132e+08	1.63957e+08	0.920426	-0.119626	0.756485	no	no change	0.986497	[K].IAKDEPQMDDELLK.[S]_
peptide_1776	3.04813e+06	3.43463e+06	1.1268	0.172228	0.821276	no	no change	0.986848	[K].AGNFLEMLIQR.[G]_
peptide_1778	16342270	4.87465e+07	2.98285	1.57669	0.368203	no	up	0.973524	[K].IAGVANVPVKK.[T]_
peptide_1780	1.4239e+06	7.81044e+06	5.48525	2.45556	0.0653879	no	up	0.973524	[R].LAELSQGLAEEEEK.[S]_
peptide_1781	14820538	25315239	1.70812	0.772408	0.672567	no	up	0.979551	[R].AHDPEGKFHENPGVMSDTSTSLRDPIFYR.[W]_1xOxidation [M15]
peptide_1782	1.77717e+07	2.0728e+07	1.16635	0.222001	0.745973	no	no change	0.986497	[R].LAPDYDALDVANK.[VI]_
peptide_1783	25492451	14284958	0.56036	-0.835573	0.263483	no	down	0.973524	[K].LAELEMDLNEHK.[L]_
peptide_1784	1.49791e+07	8.28859e+06	0.553346	-0.853748	0.320443	no	down	0.973524	[K].LAEFHLALK.[D]_
peptide_1785	106179189	1.6435e+08	1.54786	0.630273	0.243107	no	up	0.973524	[R].IAEDAFGCIDTIFTTCSQDVR.[D]_2xCarbamidomethyl [C8; C16]
peptide_1786	18260222	1.46072e+07	0.799948	-0.322021	0.724981	no	down	0.982479	[K].LADVNADAETAEK.[K]_
peptide_1787	18158033	2.78289e+07	1.53259	0.615975	0.65868	no	up	0.976352	[R].IADQHFGLGVHDSDIFTPTLYHGYYR.[R]_
peptide_1790	4.31939e+08	7.17379e+08	1.66083	0.731906	0.564842	no	up	0.973524	[K].AHIRPEFDESPILVDVHDTGNILDPEYR.[L]_
peptide_1792	6.16189e+06	1.77327e+07	2.8778	1.52497	0.411851	no	up	0.973524	[R].LACGVIGIAK.[-]_1xCarbamidomethyl [C3]
peptide_1793	2.09639e+08	2.46149e+08	1.17416	0.231627	0.470988	no	no change	0.973524	[K].AHNTLLQNVEGFQR.[S]_
peptide_1794	7.09808e+08	1.64945e+09	2.3238	1.21648	0.585575	no	up	0.973524	[K].AHTVEEFLTPNMSLTDIK.[I]_
peptide_1796	25966746	8.4581e+07	3.25728	1.70367	0.225883	no	up	0.973524	[K].KEDLPAVPSAMKDELASFNSSHLK.[H]_1xOxidation [M11]
peptide_1797	2.13364e+07	2.63764e+07	1.23621	0.305925	0.595735	no	up	0.973524	[R].EALENASTNTEVLK.[I]_
peptide_1798	599327607	505548774	0.843527	-0.245495	0.529222	no	no change	0.973524	[K].KDNCAQYYHCVGGEPIVK.[N]_2xCarbamidomethyl [C4; C10]
peptide_1799	81983725	196545366	2.39737	1.26145	0.501961	no	up	0.973524	[R].CDYLPPFINDCDVTVKK.[C]_2xCarbamidomethyl [C1; C11]
peptide_1800	1.45539e+09	1.27693e+09	0.877382	-0.188723	0.534586	no	no change	0.973524	[R].HGVPNPPTYNNLYK.[N]_
peptide_1801	33446965	2.19015e+07	0.654813	-0.610845	0.498638	no	down	0.973524	[K].KEADPLEKPEVVK.[T]_
peptide_1802	1.08509e+07	1.06298e+07	0.979619	-0.0297079	0.935064	no	no change	0.992374	[K].CEDIDECLER.[I]_2xCarbamidomethyl [C1; C7]
peptide_1803	248492893	239720555	0.964698	-0.051851	0.953536	no	no change	0.997174	[R].HGICTYLCR.[W]_2xCarbamidomethyl [C4; C8]
peptide_1804	303404415	1.86873e+08	0.61592	-0.699186	0.10566	no	down	0.973524	[K].HGFVYLGEIFDNYHHLR.[H]_
peptide_1805	926953276	712429827	0.768571	-0.379749	0.286172	no	down	0.973524	[R].CEGNQICQIPDGYSIYHIMTGQVK.[G]_2xCarbamidomethyl [C1; C7]
peptide_1806	2342404	5432276	2.3191	1.21357	0.226862	no	up	0.973524	[R].HFHGLEEAVFR.[N]_
peptide_1808	2.2972e+08	4.97773e+08	2.16687	1.11561	0.110992	no	up	0.973524	[R].CEGNQICQIPDGYSIYHIMTGQVK.[G]_2xCarbamidomethyl [C1; C7]; 1xOxidation [M19]
peptide_1809	8.98958e+06	3659104	0.407039	-1.29676	0.0579303	no	down	0.973524	[K].HHYDCYTTTSPIVK.[S]_1xCarbamidomethyl [C5]
peptide_1812	1.3913e+08	211976109	1.52358	0.607464	0.583028	no	up	0.973524	[K].HELSFTGIK.[V]_
peptide_1813	5958081	1.51793e+06	0.254769	-1.97274	0.014015	yes	down	0.973524	[R].CEPVFGYTVDGNFR.[I]_1xCarbamidomethyl [C1]
peptide_1815	3.93473e+08	5.94877e+08	1.51186	0.596327	0.727824	no	up	0.982479	[K].HEGDIENWYFHHQDVPLR.[Q]_
peptide_1816	58289891	3.94511e+07	0.676809	-0.56318	0.0988033	no	down	0.973524	[K].HEAFLEECLIGLLFEAQR.[R]_1xCarbamidomethyl [C8]
peptide_1817	2.07246e+07	2.1387e+07	1.03196	0.0453906	0.964194	no	no change	0.998787	[R].CESFVISR.[I]_1xCarbamidomethyl [C1]
peptide_1818	1.17912e+07	1.00797e+07	0.854848	-0.22626	0.537413	no	no change	0.973524	[R].HDVLPSGCCNVNAHTTK.[Q]_2xCarbamidomethyl [C8; C9]
peptide_1819	23245975	4.18244e+07	1.79921	0.847364	0.283556	no	up	0.973524	[R].HDSTLAELEK.[K]_
peptide_1821	3.12522e+06	6.19899e+06	1.98354	0.988077	0.216454	no	up	0.973524	[K].HEPSPEPYHDPDIIR.[C]_
peptide_1822	4.65501e+07	89251859	1.91733	0.939099	0.590722	no	up	0.973524	[K].HDFYGSIHNWGHVMFAR.[L]_
peptide_1823	4.65923e+07	1.30158e+08	2.79355	1.4821	0.454977	no	up	0.973524	[R].CDYLPPFINDCDVTVK.[K]_2xCarbamidomethyl [C1; C11]
peptide_1824	4.6449e+09	4583771110	0.98684	-0.0191117	0.982007	no	no change	0.998787	[R].HIANPDTFNAFCFDWNK.[I]_1xCarbamidomethyl [C12]
peptide_1825	4.51465e+09	9.53202e+09	2.11135	1.07817	0.242966	no	up	0.973524	[R].HIYGNIIHWDK.[T]_
peptide_1826	2.61133e+06	8.1516e+06	3.12163	1.6423	0.397001	no	up	0.973524	[R].HLYEVFWEAGDFDDFIEVAK.[E]_
peptide_1827	7.7208e+07	3.23133e+08	4.18523	2.06531	0.328238	no	up	0.973524	[K].HITGSGLSEVFGVNSNDQIYR.[C]_
peptide_1828	1.03e+07	5.45032e+06	0.529156	-0.918235	0.471277	no	down	0.973524	[R].HISIPDCMEFDITTNACR.[G]_2xCarbamidomethyl [C7; C17]
peptide_1831	1.11552e+08	1.06183e+08	0.951871	-0.0711627	0.906298	no	no change	0.989058	[R].HLQLAIRNDEELNKLLQGVTIAQGGVLPNIQAVLLPK.[K]_
peptide_1832	1.91951e+09	1.75619e+09	0.914918	-0.128285	0.615725	no	no change	0.973524	[R].HLQLAIRNDEELNK.[L]_
peptide_1833	4.3502e+08	4.04288e+08	0.929354	-0.1057	0.845872	no	no change	0.986848	[R].HLQLAIRGDEELDSLIK.[A]_
peptide_1835	35808870680	1.87247e+10	0.522908	-0.935371	0.211983	no	down	0.973524	[R].HLACCPFYTSTGCYLGHK.[C]_3xCarbamidomethyl [C4; C5; C13]
peptide_1836	3685927410	3.88416e+09	1.05378	0.0755762	0.897294	no	no change	0.989058	[K].CADGLTCVEER.[F]_2xCarbamidomethyl [C1; C7]
peptide_1839	7.61651e+06	4.5719e+06	0.600262	-0.736335	0.458053	no	down	0.973524	[K].CCQYCNACAGK.[T]_4xCarbamidomethyl [C1; C2; C5; C8]
peptide_1840	205937113	1.50718e+08	0.731862	-0.450357	0.387647	no	down	0.973524	[R].HLLTAATCVSYAGTAR.[N]_1xCarbamidomethyl [C8]
peptide_1841	6156925	92216394	14.9777	3.90474	0.136499	no	up	0.973524	[K].HLISGPTPLPDENLK.[A]_
peptide_1842	13343108380	5766195298	0.432148	-1.2104	0.234711	no	down	0.973524	[K].CCVPGNYLTVFQAK.[G]_2xCarbamidomethyl [C1; C2]
peptide_1844	1.18829e+06	830050	0.698526	-0.517614	0.549172	no	down	0.973524	[R].HLFNLSSMIEWITGR.[S]_
peptide_1845	41989423	29200338	0.695421	-0.524041	0.274874	no	down	0.973524	[R].CDSGEIADWR.[F]_1xCarbamidomethyl [C1]
peptide_1846	1.04774e+08	5.81481e+07	0.554988	-0.849472	0.656221	no	down	0.976352	[K].HLCQAIVWVQAWIPR.[T]_1xCarbamidomethyl [C3]
peptide_1847	1.72564e+06	1.35833e+07	7.87144	2.97663	0.374399	no	up	0.973524	[K].CATYNVFTK.[V]_1xCarbamidomethyl [C1]
peptide_1848	4.90629e+07	8.6332e+07	1.75962	0.815262	0.456476	no	up	0.973524	[R].HIYGNIIHWDKTQFR.[A]_
peptide_1849	6707505	9.0214e+06	1.34497	0.427575	0.682031	no	up	0.979551	[R].HDAEEYDHLSPEESKK.[R]_
peptide_1850	1.9076e+07	1.026e+07	0.537848	-0.89473	0.318874	no	down	0.973524	[R].HCQDLDECETPANTCR.[Y]_3xCarbamidomethyl [C2; C8; C15]
peptide_1851	8848716	1.12758e+07	1.27429	0.349691	0.821928	no	up	0.986848	[R].GVDLDQLLDMSTEQLMELLHSR.[A]_2xOxidation [M10; M16]
peptide_1853	1.94091e+06	746357	0.38454	-1.37879	0.326836	no	down	0.973524	[R].GVDLDQLLDMSTEQLMELLHSR.[A]_
peptide_1854	1.2638e+08	258433515	2.04489	1.03202	0.500511	no	up	0.973524	[K].GTLHSYEHHQLTFSGVQIDNVTVK.[A]_
peptide_1855	2.66794e+07	17770950	0.666092	-0.586206	0.158206	no	down	0.973524	[K].CLLASDDNPEEVR.[K]_1xCarbamidomethyl [C1]
peptide_1856	62912690	4.87688e+07	0.775182	-0.367393	0.610579	no	down	0.973524	[K].GTLEDGTEFDSSYKR.[D]_
peptide_1857	7467234	9500321	1.27227	0.347402	0.693869	no	up	0.979551	[K].GTLEDGTEFDSSYK.[R]_
peptide_1859	77384671	58697764	0.758519	-0.398742	0.568539	no	down	0.973524	[K].GSWAVFSCEPPLQLDGPQR.[L]_1xCarbamidomethyl [C8]
peptide_1860	1.25011e+07	1.90629e+07	1.5249	0.608717	0.685041	no	up	0.979551	[K].GSGPAVYLLSNGVKR.[H]_
peptide_1861	9.81272e+06	5.64825e+06	0.575605	-0.796849	0.463178	no	down	0.973524	[R].CLHMFLQDPVIDR.[N]_1xCarbamidomethyl [C1]; 1xOxidation [M4]
peptide_1862	1.99137e+07	3.92657e+07	1.97179	0.979506	0.217587	no	up	0.973524	[K].CLITDPDK.[V]_1xCarbamidomethyl [C1]
peptide_1863	8.12169e+07	97511482	1.20063	0.263792	0.563679	no	up	0.973524	[K].GSGDTVYLLSNGIK.[R]_
peptide_1864	10436283	16586606	1.58932	0.668411	0.426148	no	up	0.973524	[K].CLITDPDKVIK.[S]_1xCarbamidomethyl [C1]
peptide_1865	19301762	1.46456e+07	0.758768	-0.39827	0.781827	no	down	0.986848	[R].CINAIQHQINEEMHASLIYMNMAAHFGR.[N]_1xCarbamidomethyl [C1]
peptide_1866	2.06006e+08	237852349	1.15459	0.20738	0.792205	no	no change	0.986848	[K].CINCDKYFHCQGNYNAVYK.[C]_3xCarbamidomethyl [C1; C4; C10]
peptide_1867	5.02391e+09	1.44955e+09	0.288531	-1.7932	0.0687513	no	down	0.973524	[R].GRHLACCPFYTSTGCYLGHK.[C]_3xCarbamidomethyl [C6; C7; C15]
peptide_1868	2.42134e+08	1.52646e+08	0.630423	-0.665609	0.548662	no	down	0.973524	[K].GRCPNAPIQQYR.[C]_1xCarbamidomethyl [C3]
peptide_1869	4.90093e+08	4.38725e+08	0.895187	-0.159739	0.733029	no	no change	0.98415	[K].GQQQLLEGIK.[SG]_
peptide_1870	1.30965e+08	4.56328e+08	3.48436	1.80089	0.378607	no	up	0.973524	[R].GQLFSLFHAEHLAEATK.[L]_
peptide_1871	5.61831e+07	1.10109e+08	1.95983	0.970726	0.438619	no	up	0.973524	[K].GPQEFQDLFSSCQEK.[L]_1xCarbamidomethyl [C12]
peptide_1872	25770825	5.06633e+07	1.96592	0.975203	0.213904	no	up	0.973524	[K].CLNTDPDEVIK.[Y]_1xCarbamidomethyl [C1]
peptide_1873	3.0496e+08	474406226	1.55563	0.637503	0.551094	no	up	0.973524	[K].GSGPAVYLLSNGVK.[R]_
peptide_1874	4.90253e+07	5.29252e+07	1.07955	0.110427	0.863917	no	no change	0.987852	[R].HDAEEYDHLSPEESK.[K]_
peptide_1875	11661025	6458339	0.55384	-0.85246	0.175717	no	down	0.973524	[R].CLHMFLQDPVIDR.[N]_1xCarbamidomethyl [C1]
peptide_1876	2.54142e+07	17000546	0.668939	-0.580053	0.203936	no	down	0.973524	[R].CLDDNFVPHMVGDTWYDDK.[K]_1xCarbamidomethyl [C1]
peptide_1877	1.40228e+08	1.44337e+08	1.0293	0.0416658	0.921486	no	no change	0.989058	[K].CESLSNGAELIK.[G]_1xCarbamidomethyl [C1]
peptide_1878	1.30387e+07	1.96596e+07	1.50779	0.592435	0.372339	no	up	0.973524	[K].CGDPGYVFNVPMK.[Q]_1xCarbamidomethyl [C1]
peptide_1879	8.70514e+06	60673994	6.9699	2.80114	0.0244955	yes	up	0.973524	[R].HAIFEKYDFDGK.[E]_
peptide_1880	1.32781e+07	5.89704e+07	4.44119	2.15095	0.0700657	no	up	0.973524	[K].HALEICEHVR.[K]_1xCarbamidomethyl [C6]
peptide_1881	104862392	133569931	1.27376	0.349098	0.833517	no	up	0.986848	[K].HAETEVKNPLPTKDVIDQEK.[A]_
peptide_1882	4.98553e+07	68965437	1.38331	0.468126	0.471881	no	up	0.973524	[K].HAETEVKNPLPTK.[D]_
peptide_1887	1.10475e+08	1.65093e+08	1.49439	0.579559	0.681795	no	up	0.979551	[K].GVLEENFVTSR.[D]_
peptide_1889	37021875	2.97344e+07	0.803157	-0.316246	0.418596	no	down	0.973524	[K].GWSNEENLDDKVK.[K]_
peptide_1890	7.87651e+06	3452023	0.438268	-1.19011	0.295654	no	down	0.973524	[R].GWDQGLLGMCEGEKR.[K]_1xCarbamidomethyl [C10]
peptide_1891	19881186	7397637	0.372092	-1.42627	0.049069	yes	down	0.973524	[K].CHNVSNSNCMDTGVSCSHQR.[R]_3xCarbamidomethyl [C1; C9; C16]
peptide_1892	1.11751e+08	1.07314e+08	0.960293	-0.0584541	0.969624	no	no change	0.998787	[K].GVVNLHEMER.[W]_
peptide_1893	3.60777e+06	6992750	1.93825	0.954754	0.446441	no	up	0.973524	[R].GVVLLEDLFAHGDEK.[A]_
peptide_1894	1.36915e+09	1752971589	1.28033	0.356519	0.830749	no	up	0.986848	[R].GVTVPPIEEVFPDR.[F]_
peptide_1895	78961715	273272068	3.46082	1.79111	0.399144	no	up	0.973524	[K].GVTLPPIQEIFPDKFVPVQTFNNALK.[E]_
peptide_1897	218652023	51273655	0.234499	-2.09235	0.202675	no	down	0.973524	[K].CHSPLCSTDICK.[R]_3xCarbamidomethyl [C1; C6; C11]
peptide_1899	3.26747e+07	30502278	0.933515	-0.0992554	0.873678	no	no change	0.989058	[R].GYCVSYSIPSTEETLR.[I]_1xCarbamidomethyl [C3]
peptide_1900	2.12978e+07	1.79171e+07	0.841266	-0.249365	0.787289	no	no change	0.986848	[K].AYVVLGQFLVLK.[K]_
peptide_1901	2.88474e+08	5.27284e+08	1.82784	0.870139	0.521096	no	up	0.973524	[R].HGICTYLCTR.[I]_2xCarbamidomethyl [C4; C8]
peptide_1903	34753966	26046356	0.74945	-0.416096	0.582421	no	down	0.973524	[R].HPTTDHLSELDSLLEDLNSAR.[L]_
peptide_1904	8554369	2.19281e+06	0.256338	-1.96388	0.146887	no	down	0.973524	[K].HPWSSFSTSK.[K]_
peptide_1905	127516074	1.5734e+08	1.23388	0.303207	0.72155	no	up	0.982479	[R].KALQALEQLK.[M]_
peptide_1906	43248197	1.663e+07	0.384525	-1.37885	0.0169404	yes	down	0.973524	[K].HMCETLDIER.[S]_1xCarbamidomethyl [C3]
peptide_1907	75869537	72660597	0.957705	-0.0623475	0.847726	no	no change	0.986848	[K].AYIDPDKALEEK.[N]_
peptide_1908	1.33684e+07	24422684	1.82689	0.869391	0.398447	no	up	0.973524	[R].KALKPEFQIADQMK.[E]_1xOxidation [M13]
peptide_1910	3.52712e+07	4.4403e+07	1.2589	0.332167	0.795124	no	up	0.986848	[K].KAHIRPEFDESPILVDVHDTGNILDPEYR.[L]_
peptide_1911	4.80353e+09	5.08053e+09	1.05767	0.0808842	0.929119	no	no change	0.991897	[R].HWVPNPPTYNNLYK.[T]_
peptide_1912	1.24524e+08	1.09154e+08	0.876569	-0.19006	0.741864	no	no change	0.986497	[K].HRIDEIDDAIK.[Q]_
peptide_1913	2.8377e+07	23543289	0.82966	-0.269408	0.61212	no	down	0.973524	[K].HRIDEIDDAIKQF.[-]_
peptide_1914	8.95262e+06	5.36962e+06	0.599783	-0.737488	0.266454	no	down	0.973524	[K].HRWDDDVVFK.[N]_
peptide_1915	16144399	2.34462e+07	1.45228	0.538322	0.730156	no	up	0.982479	[K].HVSASGYGYIWGVNSNDQIYK.[C]_
peptide_1917	9378347	1.06711e+07	1.13784	0.186297	0.81553	no	no change	0.986848	[K].HSEVTVKNPLPTKDVIDQEK.[S]_
peptide_1918	90120471	33367651	0.370256	-1.4334	0.419611	no	down	0.973524	[K].AVTDLAGIGEVLGR.[R]_
peptide_1919	1.76012e+07	11021458	0.626178	-0.675356	0.56773	no	down	0.973524	[K].HVSASGYGYIWGVNSK.[D]_
peptide_1922	485601742	663329249	1.36599	0.449952	0.375288	no	up	0.973524	[R].HVGDLGNIACNK.[Y]_1xCarbamidomethyl [C10]
peptide_1924	5.77786e+06	2.28147e+07	3.94865	1.98136	0.157642	no	up	0.973524	[K].HTYETVDGMER.[K]_
peptide_1925	3.6926e+07	6.46888e+07	1.75185	0.80888	0.503605	no	up	0.973524	[R].HVIGVVTYR.[N]_
peptide_1926	1.54392e+07	6.15839e+07	3.98881	1.99596	0.379825	no	up	0.973524	[K].AYRDHKFEGLGILGR.[G]_
peptide_1927	7.91115e+08	1284329129	1.62344	0.699056	0.683251	no	up	0.979551	[R].HTAIELDKFK.[T]_
peptide_1931	9.02919e+06	7.7959e+06	0.86341	-0.211882	0.708989	no	no change	0.980158	[R].HVNEPVDQKIDESKDYDR.[S]_
peptide_1932	13499037	3.02657e+07	2.24207	1.16483	0.242668	no	up	0.973524	[K].AVLENFCHTLPQSNFK.[E]_1xCarbamidomethyl [C7]
peptide_1933	5.97632e+07	5.54746e+07	0.92824	-0.10743	0.693842	no	no change	0.979551	[R].AVPNQQILAK.[I]_
peptide_1934	1.02096e+08	97795448	0.957878	-0.0620858	0.939724	no	no change	0.992489	[K].HSLGLDFPNLPYYIDEDTK.[I]_
peptide_1935	24363639	4.53989e+07	1.86339	0.897927	0.264469	no	up	0.973524	[R].KCLNTDPDEVIK.[Y]_1xCarbamidomethyl [C2]
peptide_1936	1.68559e+07	4.67973e+07	2.77631	1.47317	0.470676	no	up	0.973524	[K].HQIPDPIPLHNVDK.[T]_
peptide_1937	55603390	5.86566e+07	1.05491	0.0771205	0.854748	no	no change	0.986848	[K].AVEAVAQESGVSGRGFSIFSHHPVFR.[E]_
peptide_1940	1.39945e+08	8.06636e+07	0.576396	-0.794867	0.359329	no	down	0.973524	[K].HPELETVPNLQVIK.[A]_
peptide_1942	7151514976	7.51965e+09	1.05148	0.0724162	0.933402	no	no change	0.992374	[K].HPSKPAVYQIIDGCR.[H]_1xCarbamidomethyl [C14]
peptide_1943	205561482	231720493	1.12726	0.172816	0.599627	no	no change	0.973524	[K].HPDENVVFAEFSR.[K]_
peptide_1944	14893855	1.92976e+07	1.29567	0.373702	0.56487	no	up	0.973524	[R].KCNNPPPAFGGQGCHGQSTQTTTCSR.[S]_3xCarbamidomethyl [C2; C14; C24]
peptide_1945	22386232	2.07384e+07	0.926391	-0.110307	0.854395	no	no change	0.986848	[K].HNQFEEEIRSEQEER.[R]_
peptide_1946	1.0626e+09	9.65358e+08	0.908488	-0.13846	0.593956	no	no change	0.973524	[K].HPSNPSVYQILDGCR.[H]_1xCarbamidomethyl [C14]
peptide_1947	2.2528e+06	9.19808e+06	4.08295	2.02961	0.21146	no	up	0.973524	[K].HNVSAKPFITGEDGQMK.[T]_1xOxidation [M16]
peptide_1948	26065328	76398860	2.93105	1.55142	0.436321	no	up	0.973524	[K].KDELEFPGVEITNVIVSAEHANNINTFK.[E]_
peptide_1950	10836790	18560967	1.71277	0.776334	0.388394	no	up	0.973524	[K].VEIGKPTIFSK.[I]_
peptide_1951	1.25834e+07	9.62508e+06	0.7649	-0.386657	0.583545	no	down	0.973524	[K].ELFAEFGPLR.[K]_
peptide_1952	4.57156e+06	9477631	2.07317	1.05184	0.0411872	yes	up	0.973524	[R].VIVENLSSR.[V]_
peptide_1953	47624836	5.68619e+07	1.19395	0.255748	0.738286	no	no change	0.985879	[R].IDEIDDAIK.[Q]_
peptide_1955	17880282	2.28463e+07	1.27774	0.353589	0.8032	no	up	0.986848	[K].FQAFVTLR.[Q]_
peptide_1956	2.27183e+07	2.4047e+07	1.05849	0.0820056	0.873816	no	no change	0.989058	[K].ATFEELASK.[F]_
peptide_1958	144696563	2.49354e+08	1.72329	0.785167	0.335113	no	up	0.973524	[K].TECPEIPR.[S]_1xCarbamidomethyl [C3]
peptide_1959	4447726	5.82296e+06	1.3092	0.388685	0.5534	no	up	0.973524	[R].VLTVITLR.[K]_
peptide_1962	3.69969e+06	7.70389e+06	2.08231	1.05818	0.0529072	no	up	0.973524	[K].MLENDDFEKDIVALVEK.[I]_1xOxidation [M1]
peptide_1966	5.5849e+07	108638641	1.94522	0.959934	0.461544	no	up	0.973524	[R].IGYSPECR.[I]_1xCarbamidomethyl [C7]
peptide_1967	26777359	1.30267e+07	0.486482	-1.03954	0.325034	no	down	0.973524	[R].VLMEFIHK.[K]_
peptide_1969	8.11036e+07	1.5858e+08	1.95528	0.967375	0.24421	no	up	0.973524	[R].LGSSFINK.[L]_
peptide_1971	7.46411e+06	4.25682e+06	0.570305	-0.810195	0.511892	no	down	0.973524	[R].EILPPPVLWAQR.[K]_
peptide_1973	6.80256e+06	1.41348e+07	2.07786	1.0551	0.0620138	no	up	0.973524	[-].MIEITCNDR.[L]_1xCarbamidomethyl [C6]
peptide_1974	16199178	3.6281e+07	2.23968	1.16329	0.142444	no	up	0.973524	[R].GYDVRAIPEETFFSRQDEDEDDDEE.[-]_
peptide_1975	7.12509e+07	122405514	1.71795	0.780688	0.580922	no	up	0.973524	[R].YNYGPPPDFDR.[S]_
peptide_1977	6.31277e+06	2.55301e+06	0.404419	-1.30608	0.210005	no	down	0.973524	[K].LGLLHDDCLYENEVVK.[E]_1xCarbamidomethyl [C8]
peptide_1978	2.40147e+06	906172	0.377341	-1.40606	0.300829	no	down	0.973524	[K].CHSPLCSTDICKR.[R]_3xCarbamidomethyl [C1; C6; C11]
peptide_1979	7.38836e+07	65774705	0.890248	-0.167721	0.745204	no	no change	0.986497	[K].SQYQILDR.[K]_
peptide_1981	716209	1.45243e+07	20.2794	4.34194	0.0608186	no	up	0.973524	[R].LEILGCNR.[E]_1xCarbamidomethyl [C6]
peptide_1985	3.56026e+07	5463874	0.153468	-2.70399	0.00439338	yes	down	0.973524	[R].GLVYDDGNHEHKLEEPHGIDMLGAIIEASHDSVK.[H]_1xOxidation [M21]
peptide_1987	1.55938e+07	2.49218e+07	1.59819	0.676435	0.69563	no	up	0.979935	[K].VPESDIVGVR.[A]_
peptide_1989	5765714	6778814	1.17571	0.233534	0.602207	no	no change	0.973524	[R].IFGNQALR.[R]_
peptide_1991	6.82056e+06	6477902	0.949761	-0.0743641	0.898511	no	no change	0.989058	[K].ADYHNIEVIELSR.[R]_
peptide_1992	1.21468e+08	1.22167e+08	1.00576	0.00828684	0.947886	no	no change	0.996042	[R].VPAAPIVR.[E]_
peptide_1993	1.77304e+06	14645150	8.25989	3.04612	0.195525	no	up	0.973524	[K].VTTVDMLKPPPDFR.[S]_1xOxidation [M6]
peptide_1994	1.74551e+08	1.7248e+08	0.98813	-0.0172269	0.987836	no	no change	0.998787	[K].VITVDDLR.[G]_
peptide_1995	8.65585e+09	9.65661e+09	1.11562	0.157841	0.822582	no	no change	0.986848	[K].VFLENVIR.[D]_
peptide_1996	15740925	2.2404e+07	1.4233	0.509236	0.746628	no	up	0.986497	[R].EEVSEYLKK.[Q]_
peptide_1999	9.55975e+06	7.06523e+06	0.73906	-0.436237	0.688681	no	down	0.979551	[R].IFEIPILK.[L]_
peptide_2001	5.83809e+06	11163308	1.91215	0.935196	0.441174	no	up	0.973524	[K].GLVCLNWLQK.[K]_1xCarbamidomethyl [C4]
peptide_2004	4509651	3.50875e+06	0.778054	-0.362058	0.60057	no	down	0.973524	[K].TDQVIQALVALVNDPEPEHPLR.[A]_
peptide_2005	36644140	2.8549e+07	0.779087	-0.360144	0.354809	no	down	0.973524	[R].YSDFEWLR.[TN]_
peptide_2006	1.35376e+07	1.4216e+07	1.05011	0.0705434	0.890652	no	no change	0.989058	[R].DSYDQPQQGTAPYSKPDDPYQR.[R]_
peptide_2007	8.62052e+06	7164179	0.831062	-0.266973	0.844632	no	no change	0.986848	[R].IFYGVYQVK.[T]_
peptide_2008	5.12967e+06	4.88503e+06	0.952308	-0.0704994	0.899555	no	no change	0.989058	[R].ELATTNQQLEDARR.[E]_
peptide_2009	6.5834e+07	89661006	1.36193	0.445648	0.723998	no	up	0.982479	[K].LFSVFLGK.[N]_
peptide_2010	2.23047e+07	3.77885e+07	1.6942	0.7606	0.172324	no	up	0.973524	[K].MEAAREEEYFR.[K]_1xOxidation [M1]
peptide_2011	2.01426e+06	9914520	4.92216	2.29929	0.224528	no	up	0.973524	[R].IPILDPLLIR.[D]_
peptide_2012	6526296	8.95184e+06	1.37166	0.45592	0.44076	no	up	0.973524	[K].GVEHLIDVENPNR.[V]_
peptide_2014	9.49673e+06	1.01101e+07	1.06459	0.0903001	0.885734	no	no change	0.989058	[K].EKLNFENWR.[R]_
peptide_2015	2.45989e+06	3358524	1.36531	0.449234	0.781135	no	up	0.986848	[R].ADGHGIPDLLYAILK.[L]_
peptide_2016	1.93334e+07	2.07795e+07	1.0748	0.10407	0.950481	no	no change	0.99692	[K].VFNLIPSLK.[Y]_
peptide_2019	9.33023e+06	1.02603e+07	1.09968	0.13709	0.802081	no	no change	0.986848	[K].LFQYVEPNR.[L]_
peptide_2020	6.15908e+06	7.10554e+06	1.15367	0.206229	0.845368	no	no change	0.986848	[R].SIVPLLLGR.[D]_
peptide_2021	8178644	1.89773e+07	2.32035	1.21434	0.46306	no	up	0.973524	[K].FLFFHPNGYLYAVHGQQFYK.[A]_
peptide_2023	1.07516e+07	1.81608e+07	1.68912	0.756271	0.570688	no	up	0.973524	[R].VGVLFPK.[T]_
peptide_2025	1.1581e+06	1.35891e+06	1.1734	0.23069	0.783333	no	no change	0.986848	[R].HLFNLSSMIEWITGR.[S]_1xOxidation [M8]
peptide_2026	14886608	2.18694e+07	1.46906	0.554896	0.247278	no	up	0.973524	[R].REEAEGEVAALNRR.[I]_
peptide_2027	1.03172e+07	2.35856e+07	2.28604	1.19285	0.265212	no	up	0.973524	[R].VGSPFLR.[L]_
peptide_2028	8.68689e+07	9.37502e+07	1.07921	0.109982	0.787242	no	no change	0.986848	[K].SECPVSTR.[D]_1xCarbamidomethyl [C3]
peptide_2032	5635980	4483795	0.795566	-0.329946	0.717812	no	down	0.982479	[K].AIAILDNDGNR.[I]_
peptide_2033	9.40423e+06	8516940	0.90565	-0.142975	0.915427	no	no change	0.989058	[K].GHAVGDIPGVR.[F]_
peptide_2035	1.09201e+07	14568902	1.33414	0.41591	0.381137	no	up	0.973524	[K].CECFSGFR.[G]_2xCarbamidomethyl [C1; C3]
peptide_2036	261228240	1.16433e+08	0.445714	-1.16581	0.337927	no	down	0.973524	[K].ASLNFMCR.[N]_1xCarbamidomethyl [C7]
peptide_2037	3.42511e+07	3.95955e+07	1.15604	0.209187	0.128285	no	no change	0.973524	[R].ESTGDAIPTPDVLPTR.[K]_
peptide_2040	12673883	1.40143e+07	1.10576	0.145041	0.876246	no	no change	0.989058	[R].ILFHCEPIGK.[T]_1xCarbamidomethyl [C5]
peptide_2041	2.39492e+07	14505826	0.605691	-0.723347	0.270587	no	down	0.973524	[K].ESQLINALR.[A]_
peptide_2044	1.06073e+07	9.50044e+06	0.895647	-0.158997	0.886921	no	no change	0.989058	[R].GDSVILVLR.[N]_
peptide_2045	1.54118e+08	5.12145e+08	3.32308	1.73252	0.386249	no	up	0.973524	[R].AMGFPFDR.[T]_
peptide_2046	6.86299e+06	1.31718e+07	1.91925	0.94054	0.483367	no	up	0.973524	[K].ITIFIDAK.[E]_
peptide_2047	1.21146e+07	7.56141e+06	0.624156	-0.680021	0.371867	no	down	0.973524	[R].LTLQEVEQNELGLYRDEDGHLLPAPPEGR.[K]_
peptide_2050	4.71226e+08	1272676923	2.70078	1.43337	0.41653	no	up	0.973524	[K].YDELGNEIK.[A]_
peptide_2053	5.27406e+07	39772977	0.754125	-0.407124	0.415247	no	down	0.973524	[K].RIEYITNELKR.[H]_
peptide_2054	2.7281e+08	305081382	1.11829	0.161298	0.502186	no	no change	0.973524	[K].FGIPECAR.[N]_1xCarbamidomethyl [C6]
peptide_2056	2.37186e+08	1.65337e+08	0.697077	-0.52061	0.581078	no	down	0.973524	[R].CAGIEMFK.[S]_1xCarbamidomethyl [C1]
peptide_2057	3218755	3619313	1.12445	0.169213	0.859702	no	no change	0.986848	[K].GFCYYHDDLTK.[C]_1xCarbamidomethyl [C3]
peptide_2058	1.72373e+08	2.08798e+08	1.21132	0.276575	0.847856	no	up	0.986848	[R].LSVGLQR.[M]_
peptide_2059	8277583	9.10451e+06	1.0999	0.137372	0.824952	no	no change	0.986848	[K].SAGKYDVYLFTPDGK.[K]_
peptide_2060	8.74993e+07	5.18285e+07	0.59233	-0.755528	0.200303	no	down	0.973524	[K].LIGEYGLR.[N]_
peptide_2061	8.35764e+06	7.09979e+06	0.849496	-0.23532	0.5765	no	no change	0.973524	[K].DLEELDRR.[R]_
peptide_2064	7.30148e+07	7.58402e+07	1.0387	0.054774	0.914229	no	no change	0.989058	[K].IVVPPLPGK.[A]_
peptide_2068	1.67564e+07	1.82104e+07	1.08678	0.120055	0.92344	no	no change	0.989058	[K].AKLEKPTIAMLK.[H]_1xOxidation [M10]
peptide_2069	32599311	27308181	0.837692	-0.255508	0.485086	no	no change	0.973524	[R].SILVNFLNK.[Y]_
peptide_2070	999224	637265	0.63776	-0.648914	0.360911	no	down	0.973524	[K].KVRDECIVQNGEENCR.[D]_2xCarbamidomethyl [C6; C15]
peptide_2071	58918534	40761522	0.691829	-0.531514	0.718321	no	down	0.982479	[K].QSLPPGLQVK.[E]_
peptide_2074	9040512	2.20191e+07	2.43561	1.28428	0.300257	no	up	0.973524	[R].GAMQKPFEDASFALK.[V]_1xOxidation [M3]
peptide_2075	55242653	3.03608e+07	0.54959	-0.863572	0.534334	no	down	0.973524	[K].GLEPLSTFLK.[V]_
peptide_2076	7.09013e+06	8.83965e+06	1.24675	0.318177	0.835597	no	up	0.986848	[R].SGWMAAFDIK.[M]_
peptide_2078	2598492	3308951	1.27341	0.348699	0.0913212	no	up	0.973524	[K].ESGMILFLGSVR.[E]_
peptide_2079	2.39165e+07	8815842	0.368609	-1.43984	0.136538	no	down	0.973524	[K].KGLTPSQIGVLLR.[D]_
peptide_2080	2.63348e+06	3.81736e+06	1.44955	0.535602	0.527258	no	up	0.973524	[K].KKTEDHEKPIVCFQNER.[D]_1xCarbamidomethyl [C12]
peptide_2081	2.65984e+07	20267020	0.761965	-0.392203	0.704301	no	down	0.980158	[K].LADVNADAETAEKK.[I]_
peptide_2082	7.67306e+07	57763041	0.752803	-0.409655	0.483682	no	down	0.973524	[K].VILPNESDVK.[Q]_
peptide_2083	7562368	5.21168e+06	0.68916	-0.537088	0.287238	no	down	0.973524	[K].SHDVIETGYELDDSARK.[K]_
peptide_2084	1.20259e+07	16717713	1.39014	0.475231	0.75791	no	up	0.986732	[R].DLTVQIDCR.[N]_1xCarbamidomethyl [C8]
peptide_2085	12083956	9034240	0.747623	-0.419618	0.577967	no	down	0.973524	[R].DYLHYVR.[K]_
peptide_2088	5624931	6464202	1.14921	0.200637	0.844561	no	no change	0.986848	[R].CQYGCENLEGTYR.[C]_2xCarbamidomethyl [C1; C5]
peptide_2089	3.82129e+07	24266115	0.635024	-0.655117	0.3648	no	down	0.973524	[R].WDQPPSPVPK.[E]_
peptide_2090	4157769	2565920	0.617139	-0.696333	0.223326	no	down	0.973524	[K].TVVEVAEDPQQESK.[D]_
peptide_2091	76209638	44874611	0.588831	-0.764074	0.126097	no	down	0.973524	[K].ALQALEQLK.[M]_
peptide_2092	4.06343e+06	6.07784e+06	1.49574	0.58086	0.447146	no	up	0.973524	[K].DELAQFDSTK.[M]_
peptide_2095	9.20794e+08	5.32787e+08	0.578617	-0.789318	0.0329074	yes	down	0.973524	[R].ACMTFEPK.[D]_1xCarbamidomethyl [C2]; 1xOxidation [M3]
peptide_2096	1.02961e+07	6.94356e+06	0.674386	-0.568354	0.151613	no	down	0.973524	[R].DKPAQQLSDPDIKDIR.[S]_
peptide_2097	226197399	3.15469e+08	1.39466	0.479917	0.0346914	yes	up	0.973524	[R].VIVQAPR.[A]_
peptide_2098	9.14005e+06	1.26195e+07	1.38069	0.465386	0.32474	no	up	0.973524	[K].VGEFPVR.[V]_
peptide_2099	8724560	3515468	0.402939	-1.31137	0.350428	no	down	0.973524	[K].CLVVNPHGYQEFR.[S]_1xCarbamidomethyl [C1]
peptide_2100	1.82047e+08	1.81951e+08	0.999477	-0.000755242	0.999089	no	no change	0.999595	[K].DKIPEDFLK.[K]_
peptide_2102	5.13019e+06	4.2369e+06	0.825876	-0.276003	0.582333	no	down	0.973524	[R].EAETIVSLIK.[E]_
peptide_2103	4847172	11330633	2.33758	1.22501	0.146964	no	up	0.973524	[K].EAFNMIDQNR.[D]_
peptide_2104	14201524	1.07942e+07	0.760076	-0.395785	0.599735	no	down	0.973524	[R].ACEFLPGALSETCK.[S]_2xCarbamidomethyl [C2; C13]
peptide_2105	5.92818e+06	4946928	0.834477	-0.261056	0.816072	no	no change	0.986848	[R].YEDKTDEISNCR.[Q]_1xCarbamidomethyl [C11]
peptide_2106	2.1664e+08	1.55503e+08	0.717798	-0.478351	0.497256	no	down	0.973524	[R].VRLPSAEDVK.[Q]_
peptide_2107	8.92148e+06	4579100	0.513267	-0.96222	0.209263	no	down	0.973524	[R].DDFEKDEGWK.[G]_
peptide_2112	4374106	7.53054e+06	1.72162	0.783764	0.324513	no	up	0.973524	[R].VVVFTVHGSDFIEK.[K]_
peptide_2115	9.68225e+07	4.93623e+07	0.509822	-0.971934	0.269963	no	down	0.973524	[K].VYQFLNAK.[C]_
peptide_2116	1.60053e+07	1.20849e+07	0.755054	-0.405348	0.733726	no	down	0.98415	[R].VIRPSERPSSNIFDSTNDQDGLK.[S]_
peptide_2117	7.14006e+07	1.49015e+07	0.208703	-2.26048	0.175462	no	down	0.973524	[K].DHKYPDKKPMGFPFDR.[K]_1xOxidation [M10]
peptide_2119	4.40262e+06	3.51156e+06	0.797608	-0.326249	0.847396	no	down	0.986848	[K].VGLIIGK.[G]_
peptide_2120	3.05166e+06	21009019	6.88446	2.78334	0.347427	no	up	0.973524	[K].YSGIPAATMTK.[A]_
peptide_2121	1.64854e+07	1.04354e+07	0.633008	-0.659705	0.105059	no	down	0.973524	[K].AKWDAWNSK.[K]_
peptide_2122	2.29174e+07	2.08831e+07	0.911233	-0.134107	0.916039	no	no change	0.989058	[R].DALIQAGDLLK.[T]_
peptide_2123	5.91501e+07	46149547	0.780211	-0.358064	0.51099	no	down	0.973524	[K].DAQMCELR.[Y]_1xCarbamidomethyl [C5]
peptide_2125	3733360	8.75041e+06	2.34384	1.22888	0.597077	no	up	0.973524	[R].DLEMLMMQNR.[R]_3xOxidation [M4; M6; M7]
peptide_2128	4.80116e+07	5.15989e+07	1.07472	0.103958	0.922604	no	no change	0.989058	[K].VKNVITTFIK.[K]_
peptide_2129	3.31549e+07	22355362	0.674271	-0.5686	0.689555	no	down	0.979551	[R].WFTLSIAR.[D]_
peptide_2133	4.05913e+07	1.02513e+08	2.52548	1.33656	0.170351	no	up	0.973524	[R].DHKYPDKKPMGFPFDRPIDAR.[T]_1xOxidation [M10]
peptide_2134	3.96288e+06	2.70096e+06	0.681565	-0.553077	0.617048	no	down	0.973524	[R].DNVTPETTEVEVQK.[Y]_
peptide_2136	1.08737e+06	18598840	17.1044	4.0963	0.134845	no	up	0.973524	[R].DNVAFSVVK.[S]_
peptide_2137	2.94711e+06	5.83697e+06	1.98057	0.985918	0.427178	no	up	0.973524	[KE].TPVREEIPSPVKEPK.[K]_
peptide_2138	2.1549e+06	17086569	7.92918	2.98717	0.029683	yes	up	0.973524	[R].AVNMFAEVTEK.[G]_1xOxidation [M4]
peptide_2140	7.10047e+07	6.09518e+07	0.858419	-0.220246	0.856388	no	no change	0.986848	[K].TPWLDGK.[H]_
peptide_2141	9.63675e+06	8031632	0.833438	-0.262853	0.647434	no	no change	0.975398	[R].YGFPASTLHLYSTEK.[N]_
peptide_2142	3.22516e+06	6.44241e+06	1.99755	0.99823	0.552866	no	up	0.973524	[R].VELGHEGVLK.[G]_
peptide_2143	6047624	7.91527e+06	1.30882	0.388269	0.431833	no	up	0.973524	[K].CISKPGTSLDNSEQK.[C]_1xCarbamidomethyl [C1]
peptide_2147	1.14881e+07	9.43691e+06	0.821451	-0.283753	0.411568	no	down	0.973524	[K].KHENEEVPPEFK.[D]_
peptide_2148	2.74288e+07	35772877	1.30421	0.383176	0.250595	no	up	0.973524	[R].RGAECPDYDVINVFHGYEER.[E]_1xCarbamidomethyl [C5]
peptide_2149	62354652	6.9842e+07	1.12008	0.163598	0.803262	no	no change	0.986848	[K].LNFENWR.[R]_
peptide_2150	32872231	38295294	1.16497	0.220298	0.73357	no	no change	0.98415	[R].QYANDIGFK.[K]_
peptide_2151	14811950	1.76951e+07	1.19465	0.256587	0.689234	no	no change	0.979551	[R].FKENPDFAAK.[T]_
peptide_2154	43882368	80904526	1.84367	0.882579	0.528054	no	up	0.973524	[R].FIDNMFQEYK.[A]_1xOxidation [M5]
peptide_2155	2.57528e+06	14827771	5.75773	2.5255	0.300527	no	up	0.973524	[R].LPLQDVYK.[I]_
peptide_2156	1.24562e+06	7.28895e+06	5.85167	2.54885	0.156777	no	up	0.973524	[R].LPVEMPYIHPQR.[L]_1xOxidation [M5]
peptide_2157	1.37726e+08	356653228	2.58959	1.37272	0.452615	no	up	0.973524	[R].QLPFRGDEGIFDEEFIEER.[K]_
peptide_2159	2.57237e+07	3.9025e+07	1.51708	0.601301	0.354123	no	up	0.973524	[R].FIPGTCVPMR.[V]_1xCarbamidomethyl [C6]
peptide_2160	7.71423e+06	1.25078e+07	1.62139	0.697233	0.655443	no	up	0.976352	[K].LQKEVDRLEDELMEER.[E]_
peptide_2162	31467885	20005910	0.635756	-0.653454	0.0869364	no	down	0.973524	[R].KLAEDFLR.[D]_
peptide_2166	6451524	5.14781e+06	0.797921	-0.325681	0.710168	no	down	0.980589	[R].ENEVYKQELEK.[F]_
peptide_2167	6.34301e+06	1.26763e+07	1.99847	0.998899	0.287743	no	up	0.973524	[K].ENKFDVGDVISAK.[W]_
peptide_2170	3.80984e+06	12711221	3.33642	1.7383	0.398322	no	up	0.973524	[K].ETLLLVNPR.[S]_
peptide_2171	5.18002e+07	4.56512e+07	0.881293	-0.182306	0.596378	no	no change	0.973524	[R].EVCGFAPYEK.[R]_1xCarbamidomethyl [C3]
peptide_2172	3.0241e+06	7850339	2.59593	1.37625	0.341009	no	up	0.973524	[K].LSGSHSSSTHSFIETAR.[S]_
peptide_2174	5.78539e+06	1.90415e+07	3.29131	1.71866	0.197506	no	up	0.973524	[R].LLSGSEYLYCK.[E]_1xCarbamidomethyl [C10]
peptide_2175	1.74858e+07	3.06516e+07	1.75294	0.809781	0.514755	no	up	0.973524	[R].SAQKGDLLSLHYK.[G]_
peptide_2177	8.9382e+06	7.94092e+06	0.888425	-0.170678	0.708927	no	no change	0.980158	[K].IISNVAYHGELMK.[K]_
peptide_2179	7.29678e+06	29720366	4.07308	2.02612	0.341613	no	up	0.973524	[R].RPMGFPFDR.[D]_1xOxidation [M3]
peptide_2181	7362261	8355705	1.13494	0.182613	0.872187	no	no change	0.988846	[K].KINLESENLPK.[A]_
peptide_2182	208963145	5.26996e+08	2.52196	1.33454	0.396761	no	up	0.973524	[R].EMFIYNCR.[Q]_1xCarbamidomethyl [C7]; 1xOxidation [M2]
peptide_2183	1.82787e+08	123810094	0.677348	-0.562031	0.462983	no	down	0.973524	[K].ISLWHIFK.[T]_
peptide_2186	1.31513e+07	2.77026e+07	2.10645	1.07481	0.134633	no	up	0.973524	[R].GPPSRPFNPEDR.[C]_
peptide_2187	15453222	1.35059e+07	0.873986	-0.194317	0.531046	no	no change	0.973524	[R].NFYHVEIDK.[I]_
peptide_2189	1.94176e+07	1.02394e+07	0.527326	-0.923232	0.571666	no	down	0.973524	[K].GFWGAYRPQK.[K]_
peptide_2192	3.02702e+07	2.77363e+07	0.916293	-0.12612	0.656802	no	no change	0.976352	[R].GICDTIICK.[S]_2xCarbamidomethyl [C3; C8]
peptide_2193	12964683	2060607	0.15894	-2.65345	0.224728	no	down	0.973524	[-].MILTLPSHILK.[L]_1xOxidation [M1]
peptide_2194	5.3047e+06	5863223	1.10529	0.144422	0.911229	no	no change	0.989058	[R].GLEIPEKPSR.[H]_
peptide_2196	2.33424e+07	5.31975e+07	2.27901	1.18841	0.0643447	no	up	0.973524	[K].MQYKPGDLVFAK.[V]_1xOxidation [M1]
peptide_2198	1.85121e+07	21252963	1.14806	0.199198	0.750424	no	no change	0.986497	[R].MYSEAPIDK.[N]_
peptide_2199	1648215	12453010	7.55545	2.91752	0.145288	no	up	0.973524	[K].MSPITTGLEDR.[I]_1xOxidation [M1]
peptide_2200	19316419	2.72409e+07	1.41025	0.495948	0.712265	no	up	0.980589	[R].GFDGPVIGVK.[L]_
peptide_2201	1434965425	1844079229	1.2851	0.361885	0.684927	no	up	0.979551	[R].GTIFLWQQK.[N]_
peptide_2203	1.04074e+07	7.3702e+06	0.70817	-0.497833	0.413669	no	down	0.973524	[K].GVEHLIEVENPNR.[A]_
peptide_2204	428798784	1.07431e+08	0.25054	-1.99689	0.0953345	no	down	0.973524	[R].NVEENFHLK.[A]_
peptide_2205	38584339	4.93116e+07	1.27802	0.35391	0.583558	no	up	0.973524	[K].FVTIHQTSGEPSSGIV.[-]_
peptide_2206	8.97753e+06	4757817	0.52997	-0.916018	0.0990705	no	down	0.973524	[K].FYSPNVDYEK.[L]_
peptide_2207	5.69796e+06	1.12972e+07	1.98267	0.987444	0.708558	no	up	0.980158	[K].FYYQIMAR.[N]_
peptide_2208	4.11275e+07	47226625	1.1483	0.199498	0.701088	no	no change	0.980158	[R].LVSVIQGK.[S]_
peptide_2209	5077137	7.6764e+06	1.51195	0.596415	0.46956	no	up	0.973524	[K].GAGEQLVDWKETGDK.[A]_
peptide_2210	160316643387	194167646543	1.21115	0.276379	0.0300587	yes	up	0.973524	[R].LVTYNLEK.[D]_
peptide_2211	3.99707e+07	3.10672e+07	0.777249	-0.363551	0.462098	no	down	0.973524	[R].QAGLTYLR.[F]_
peptide_2213	4.83345e+06	9.95848e+06	2.06033	1.04287	0.0629969	no	up	0.973524	[K].IVYPLEELK.[C]_
peptide_2214	9.34473e+06	7.43787e+06	0.795943	-0.329264	0.594698	no	down	0.973524	[K].LYDIDVAK.[V]_
peptide_2217	3.63383e+07	7.92891e+07	2.18197	1.12563	0.304865	no	up	0.973524	[K].GYFLGGGQR.[D]_
peptide_2218	11408662	8.38419e+06	0.734897	-0.444387	0.587763	no	down	0.973524	[K].GWDHGVAQMSVGQR.[A]_
peptide_2219	5922721	7.47531e+06	1.26214	0.335874	0.708467	no	up	0.980158	[-].MAYYQHQMVDR.[Q]_1xMet-loss+Acetyl [N-Term]
peptide_2220	2.41065e+06	6714481	2.78534	1.47785	0.234856	no	up	0.973524	[R].LVVDNFR.[N]_
peptide_2221	5.33024e+07	2.80952e+07	0.527091	-0.923877	0.194318	no	down	0.973524	[K].ELVQWILR.[S]_
peptide_2222	1.3833e+07	6.92731e+07	5.00781	2.32418	0.354906	no	up	0.973524	[R].RPMGFPFDR.[D]_
peptide_2224	2.7965e+07	2.18715e+07	0.782102	-0.354572	0.834235	no	down	0.986848	[K].LGFGNIEK.[D]_
peptide_2225	1305398	803474	0.615501	-0.700166	0.141924	no	down	0.973524	[R].IGAGAPVYMAAVIEYLTAEILELAGNAAR.[D]_
peptide_2226	128229129	97996454	0.764229	-0.387923	0.192406	no	down	0.973524	[K].LLDYNIHK.[E]_
peptide_2227	1.33898e+07	25381155	1.89556	0.922627	0.683533	no	up	0.979551	[R].TCPTCASTYSMFFFLPK.[A]_2xCarbamidomethyl [C2; C5]
peptide_2228	1.13693e+07	5.31455e+07	4.67449	2.22481	0.315481	no	up	0.973524	[R].EIGQFAPR.[R]_
peptide_2229	2.43278e+07	1.50073e+07	0.616879	-0.696941	0.405648	no	down	0.973524	[RK].ELFIDWLK.[D]_
peptide_2230	3.19808e+06	3.13509e+06	0.980304	-0.0286987	0.970299	no	no change	0.998787	[K].LHICETGLDR.[N]_1xCarbamidomethyl [C4]
peptide_2231	3.95624e+06	1.0408e+07	2.63079	1.3955	0.249587	no	up	0.973524	[K].SPQNGGEHCPDLVQK.[R]_1xCarbamidomethyl [C9]
peptide_2233	1.78598e+08	2.42619e+08	1.35846	0.441975	0.423861	no	up	0.973524	[R].SQSSNMFYK.[I]_
peptide_2234	8.62367e+06	26162978	3.03386	1.60115	0.13923	no	up	0.973524	[K].TCSAPYVWR.[D]_1xCarbamidomethyl [C2]
peptide_2235	4.63818e+07	5.3632e+07	1.15631	0.209534	0.564372	no	no change	0.973524	[K].SVYAAEEMLAAGQK.[W]_
peptide_2236	4.81217e+06	4.47408e+06	0.929744	-0.105094	0.872115	no	no change	0.988846	[R].SQVSPGSEPISEGR.[R]_
peptide_2237	19039999	5.97119e+06	0.313613	-1.67294	0.102219	no	down	0.973524	[K].LELCAFSGYK.[I]_1xCarbamidomethyl [C4]
peptide_2238	6472053	6383377	0.986299	-0.0199036	0.938909	no	no change	0.992489	[K].EKPFINDAIR.[S]_
peptide_2239	7.98865e+06	4.76102e+06	0.595972	-0.746683	0.521874	no	down	0.973524	[K].KVSEIDKTENVESVEEQNGDVK.[G]_
peptide_2240	6.01335e+07	2.6675e+08	4.43597	2.14925	0.229027	no	up	0.973524	[R].EIMEEIVK.[K]_
peptide_2242	18816553	19812832	1.05295	0.0744327	0.896133	no	no change	0.989058	[K].SNIFMEPDPVTKPYSAK.[K]_1xOxidation [M5]
peptide_2243	7643815	6.6082e+06	0.864517	-0.210035	0.779415	no	no change	0.986848	[K].LAEFHLALKDCDECIKLDPSFVK.[G]_2xCarbamidomethyl [C11; C14]
peptide_2244	3.2783e+06	1.01681e+06	0.310163	-1.6889	0.503264	no	down	0.973524	[K].IAGFVTHLMK.[R]_
peptide_2245	6.01583e+06	1.31865e+07	2.19197	1.13223	0.220844	no	up	0.973524	[K].IGIYDNNLR.[I]_
peptide_2246	3.0682e+07	1.84122e+07	0.600097	-0.736734	0.0954685	no	down	0.973524	[R].ECGKYECR.[T]_2xCarbamidomethyl [C2; C7]
peptide_2247	3.67884e+07	24498285	0.665925	-0.586569	0.179125	no	down	0.973524	[K].ILGDPAMR.[I]_
peptide_2249	12791093	5269709	0.411983	-1.27934	0.420795	no	down	0.973524	[K].TATFFWPGSDVK.[I]_
peptide_2250	8802906	14322125	1.62698	0.702194	0.484167	no	up	0.973524	[R].SSSMSGTNDVKFPEEGLVVPK.[K]_1xOxidation [M4]
peptide_2251	1.77034e+07	1.1849e+07	0.669307	-0.579259	0.0638663	no	down	0.973524	[K].TEAIESEFHQVHSK.[V]_
peptide_2253	7.79649e+06	4720529	0.605468	-0.723876	0.63917	no	down	0.975398	[K].KYVVYIER.[I]_
peptide_2254	9.71288e+06	4311025	0.443846	-1.17187	0.0530904	no	down	0.973524	[K].LDYVLGLR.[V]_
peptide_2255	26815840	20157648	0.751707	-0.411758	0.496464	no	down	0.973524	[K].EFFDLTQR.[D]_
peptide_2256	2.42333e+07	4.62241e+07	1.90746	0.931651	0.616321	no	up	0.973524	[R].LAAVTFGTK.[A]_
peptide_2257	2.0619e+07	1.76365e+07	0.855352	-0.225409	0.776716	no	no change	0.986848	[R].LDQFSIIK.[H]_
peptide_2258	20574475	1.48141e+07	0.720024	-0.473883	0.390519	no	down	0.973524	[K].VPVHLDPTNPHTFEVEDLKK.[L]_
peptide_2259	4.88266e+06	7.15273e+06	1.46493	0.550828	0.65181	no	up	0.975398	[R].EFLLIFR.[K]_
peptide_2260	29033041	51945400	1.78918	0.8393	0.214386	no	up	0.973524	[K].GGIMIPEK.[AS]_1xOxidation [M4]
peptide_2261	4.06549e+06	7228963	1.77813	0.830359	0.112973	no	up	0.973524	[R].MQSNIFGAGDASGNCFTPQR.[R]_1xCarbamidomethyl [C15]; 1xOxidation [M1]
peptide_2262	1.14403e+07	15858416	1.38619	0.471124	0.389653	no	up	0.973524	[K].ELDDLMSSLSDFK.[L]_1xOxidation [M6]
peptide_2264	7.73351e+06	4.48107e+06	0.579436	-0.787279	0.557946	no	down	0.973524	[K].KSAEFLLQLLR.[N]_
peptide_2265	3.0368e+07	3.27165e+07	1.07734	0.107467	0.942255	no	no change	0.993569	[K].IVNVWVAR.[N]_
peptide_2267	1.15552e+07	10191633	0.881992	-0.181163	0.891657	no	no change	0.989058	[R].HLLYQQGAHEYVHGVVNK.[V]_
peptide_2268	252454802	4.44051e+08	1.75893	0.814702	0.190869	no	up	0.973524	[K].FTTANFTETVITESSSPVFGSEK.[H]_
peptide_2269	8.83364e+07	2.76002e+08	3.12444	1.6436	0.193593	no	up	0.973524	[R].CAGIEMFK.[S]_1xCarbamidomethyl [C1]; 1xOxidation [M6]
peptide_2272	4.20298e+06	4798568	1.14171	0.19119	0.905441	no	no change	0.989058	[K].LGIPDDR.[I]_
peptide_2274	6.22996e+07	54670885	0.877548	-0.18845	0.820426	no	no change	0.986848	[K].HIDFSLK.[S]_
peptide_2275	5457567	4.65344e+06	0.852658	-0.229961	0.68341	no	no change	0.979551	[R].SVVRLVTYNLEK.[D]_
peptide_2278	2.83573e+06	6.05919e+06	2.13673	1.09541	0.0395722	yes	up	0.973524	[K].SILIKPSTDTVLK.[S]_
peptide_2280	5.42094e+06	6050653	1.11616	0.158547	0.828879	no	no change	0.986848	[-].MSMIQQGSMLEMLKK.[K]_1xOxidation [M9]; 1xMet-loss+Acetyl [N-Term]
peptide_2282	7.14073e+06	1.13036e+07	1.58297	0.662638	0.628937	no	up	0.975398	[K].TFNQVEVKPEMIGHYLAEFSITYKPVK.[H]_1xOxidation [M11]
peptide_2283	1.61359e+07	11670027	0.723232	-0.467469	0.510546	no	down	0.973524	[K].YYLNDSGDR.[V]_
peptide_2284	2.2237e+06	5304701	2.38553	1.25431	0.399995	no	up	0.973524	[K].CREMFIYNCR.[Q]_2xCarbamidomethyl [C1; C9]; 1xOxidation [M4]
peptide_2286	13125130	1.34286e+07	1.02312	0.0329746	0.972159	no	no change	0.998787	[K].TGPPALTLK.[T]_
peptide_2287	30540300113	1.62628e+10	0.532502	-0.909141	0.0291501	yes	down	0.973524	[R].ACMTFEPK.[D]_1xCarbamidomethyl [C2]
peptide_2288	39783269	3.67128e+07	0.922821	-0.115877	0.846309	no	no change	0.986848	[K].VMCLEGPK.[D]_1xCarbamidomethyl [C3]
peptide_2290	3.64192e+07	5.47517e+07	1.50338	0.588206	0.725804	no	up	0.982479	[-].MKLELCAFSGYK.[I]_1xCarbamidomethyl [C6]
peptide_2295	4386620	8.89731e+06	2.02828	1.02026	0.287425	no	up	0.973524	[R].ADHPFLFLIIEK.[T]_
peptide_2296	1.03798e+07	9.30623e+06	0.896574	-0.157506	0.781788	no	no change	0.986848	[R].VNVSVAIEDLKK.[Y]_
peptide_2297	5.90567e+07	60541445	1.02514	0.0358212	0.977383	no	no change	0.998787	[R].LFIELDK.[F]_
peptide_2299	1.44411e+07	1.10332e+07	0.764014	-0.388328	0.356841	no	down	0.973524	[R].ICAEEFLK.[R]_1xCarbamidomethyl [C2]
peptide_2300	4.4466e+07	6.082e+07	1.36779	0.451842	0.710706	no	up	0.980589	[R].AFLIEEQK.[I]_
peptide_2302	3.01408e+07	2.794e+07	0.926981	-0.109388	0.88476	no	no change	0.989058	[R].TCCGCPCR.[S]_4xCarbamidomethyl [C2; C3; C5; C7]
peptide_2303	4473471	1.55057e+07	3.46614	1.79333	0.0857952	no	up	0.973524	[K].NNPGFPILIR.[E]_
peptide_2305	5.66854e+07	1.16133e+08	2.04873	1.03473	0.117731	no	up	0.973524	[K].VETVNFFK.[M]_
peptide_2307	4.35799e+07	2.18599e+07	0.501606	-0.995374	0.0082098	yes	down	0.973524	[K].RLDTMTLTAK.[E]_
peptide_2308	79011046	84999258	1.07579	0.105396	0.936471	no	no change	0.992374	[R].RLFIELDK.[F]_
peptide_2309	1.20902e+07	10091581	0.83469	-0.260687	0.405053	no	no change	0.973524	[R].DFYHVEIDK.[V]_
peptide_2310	13637248	5.05823e+07	3.70912	1.89108	0.355262	no	up	0.973524	[K].DQLYPDRRPMGFPFDR.[D]_1xOxidation [M10]
peptide_2311	5.43749e+07	6.3129e+07	1.161	0.215363	0.697889	no	no change	0.980158	[RK].TNLPVFK.[LM]_
peptide_2312	3.26566e+06	19374450	5.93279	2.56871	0.503098	no	up	0.973524	[K].LLVFYVR.[E]_
peptide_2313	5.80442e+07	5.79344e+07	0.998109	-0.00273041	0.997349	no	no change	0.998866	[K].LLTVPLQK.[S]_
peptide_2314	6.39746e+07	39587989	0.618808	-0.692437	0.589416	no	down	0.973524	[R].LIDFLR.[L]_
peptide_2315	1848014	6.43152e+06	3.48024	1.79918	0.292117	no	up	0.973524	[R].FACQDLHSAHHCDSVK.[I]_2xCarbamidomethyl [C3; C12]
peptide_2316	8244193	6312646	0.765708	-0.385133	0.620363	no	down	0.973524	[R].DKYWGCLDK.[N]_1xCarbamidomethyl [C6]
peptide_2317	6998749	9.08939e+06	1.29872	0.377087	0.637574	no	up	0.975398	[K].KILDGANLEEITMKK.[V]_1xOxidation [M13]
peptide_2318	9196132	10422640	1.13337	0.180622	0.89006	no	no change	0.989058	[K].WYNDTEFR.[K]_
peptide_2320	1.07014e+07	7.50321e+06	0.701141	-0.512224	0.444106	no	down	0.973524	[K].WYTVFKDHIK.[L]_
peptide_2322	9.45508e+06	34158633	3.61273	1.85309	0.410505	no	up	0.973524	[K].LINALQPNTIPENK.[I]_
peptide_2323	5834574	14366773	2.46235	1.30004	0.124444	no	up	0.973524	[K].TTYTSGAEEGSIQPGSK.[E]_
peptide_2324	4.60548e+08	335778232	0.729084	-0.455844	0.311055	no	down	0.973524	[K].ESYSIYIYK.[V]_
peptide_2325	11733702	42898134	3.65598	1.87026	0.466855	no	up	0.973524	[R].IIMELFKDVVPK.[T]_1xOxidation [M3]
peptide_2326	1.18499e+08	3.55728e+08	3.00195	1.5859	0.435577	no	up	0.973524	[K].ESFSIYVYK.[V]_
peptide_2327	1.96297e+09	1.67035e+09	0.850933	-0.232883	0.619541	no	no change	0.973524	[K].ESFSIYIYK.[V]_
peptide_2328	17509473000	15209358177	0.868636	-0.203176	0.619286	no	no change	0.973524	[R].LLLPGELAK.[H]_
peptide_2330	1.00233e+07	8.21531e+06	0.819618	-0.286976	0.33959	no	down	0.973524	[R].LIHTATNDLEELDRK.[R]_
peptide_2331	2.40734e+06	6.13408e+06	2.54808	1.34941	0.251297	no	up	0.973524	[K].ELPSHNESNFTK.[F]_
peptide_2332	7.22982e+06	5.02733e+06	0.695361	-0.524166	0.444183	no	down	0.973524	[R].EIQTAVR.[L]_
peptide_2334	181678623	2.06909e+08	1.13887	0.187607	0.914763	no	no change	0.989058	[R].IMDAIER.[G]_
peptide_2335	1.14594e+07	11180564	0.975668	-0.0355383	0.912818	no	no change	0.989058	[R].SSAVAPFTSLK.[L]_
peptide_2336	9.33331e+06	3500312	0.375034	-1.4149	0.279838	no	down	0.973524	[K].AKDHIPDGEWIK.[F]_
peptide_2337	1362532621	2.58044e+09	1.89386	0.921327	0.644616	no	up	0.975398	[R].FIPVETIR.[E]_
peptide_2338	200160707	199473739	0.996568	-0.00495996	0.993463	no	no change	0.998787	[R].LIGSSWIK.[C]_
peptide_2340	1477520	5.50602e+06	3.72653	1.89783	0.402558	no	up	0.973524	[K].QLINNLQDTEIVVTIPK.[F]_
peptide_2341	8.40833e+06	5.83389e+06	0.693822	-0.527362	0.509855	no	down	0.973524	[R].FILIQNR.[A]_
peptide_2342	1.47493e+07	18570352	1.25907	0.332359	0.772735	no	up	0.986848	[K].IPTPGEAIQK.[L]_
peptide_2343	7.99308e+07	6.38759e+07	0.79914	-0.32348	0.599972	no	down	0.973524	[KR].VEDFLER.[R]_
peptide_2346	3.77589e+07	3.59156e+07	0.951183	-0.0722058	0.885928	no	no change	0.989058	[R].LHSLEDLNK.[L]_
peptide_2347	4.56047e+06	4788889	1.05009	0.0705093	0.936828	no	no change	0.992374	[K].QNVIPPAPK.[K]_
peptide_2348	1.99772e+06	4.87841e+06	2.44199	1.28806	0.39376	no	up	0.973524	[K].VVNVSVNAK.[V]_
peptide_2350	3262806	2.39414e+06	0.733767	-0.446606	0.314362	no	down	0.973524	[-].MTAVGHLAFDEYGRPFLILK.[D]_1xMet-loss+Acetyl [N-Term]
peptide_2351	2.42061e+07	1.33475e+07	0.551411	-0.858801	0.424534	no	down	0.973524	[K].WFSQQTLK.[K]_
peptide_2352	7.60829e+06	9558469	1.25632	0.329208	0.681863	no	up	0.979551	[K].KFDNCRDTHNATTDQTLCDK.[W]_2xCarbamidomethyl [C5; C18]
peptide_2353	4318773	6.29652e+06	1.45794	0.543933	0.501782	no	up	0.973524	[K].DGTGVVEFLR.[Y]_
peptide_2355	2.15037e+09	2140800088	0.99555	-0.00643466	0.992023	no	no change	0.998787	[K].STELLIR.[K]_
peptide_2356	8.16616e+06	5.98564e+06	0.732981	-0.448153	0.715413	no	down	0.982074	[R].LNPYAAVTR.[R]_
peptide_2358	38489590	20690253	0.537555	-0.895517	0.389259	no	down	0.973524	[K].YVVYIER.[I]_
peptide_2359	6.58046e+07	59695471	0.907162	-0.140567	0.91227	no	no change	0.989058	[K].IRPVEFNIIGN.[-]_
peptide_2360	19781574	1.58682e+07	0.80217	-0.318019	0.793382	no	down	0.986848	[R].LADHWICK.[D]_1xCarbamidomethyl [C7]
peptide_2361	34635451	3.67098e+07	1.05989	0.0839173	0.938058	no	no change	0.992476	[R].KFVTIHQTSGEPSSGIV.[-]_
peptide_2362	7.11716e+06	11388090	1.60009	0.678152	0.429401	no	up	0.973524	[R].ILLDYEGK.[T]_
peptide_2364	1.82976e+08	2.74702e+08	1.5013	0.586213	0.339906	no	up	0.973524	[R].HLQLAIR.[GN]_
peptide_2366	37753865	2.8494e+07	0.754731	-0.405965	0.753436	no	down	0.986497	[R].IIMELFK.[D]_
peptide_2367	95778485	80980879	0.845502	-0.24212	0.555524	no	no change	0.973524	[R].IEFQLQK.[Q]_
peptide_2368	4.59711e+06	3350148	0.728751	-0.456502	0.61375	no	down	0.973524	[R].KDHPFGFVARPTK.[N]_
peptide_2369	2.7358e+07	2.36779e+07	0.865484	-0.208421	0.55123	no	no change	0.973524	[R].HEYMDTYHSAVCGR.[Y]_1xCarbamidomethyl [C12]; 1xOxidation [M4]
peptide_2371	4.71271e+07	7.66372e+07	1.62618	0.701488	0.403228	no	up	0.973524	[K].MIFAGLK.[K]_1xOxidation [M1]
peptide_2373	6939719	6101266	0.879181	-0.185769	0.897942	no	no change	0.989058	[R].YDDLAMR.[K]_
peptide_2374	2.24958e+07	1.64157e+07	0.72972	-0.454585	0.762206	no	down	0.986847	[K].KVPQVPESLLK.[K]_
peptide_2375	2.40474e+07	21294554	0.885522	-0.175399	0.573437	no	no change	0.973524	[R].IDEIDDAIKQF.[-]_
peptide_2376	20317148	7.24813e+07	3.5675	1.83491	0.0739144	no	up	0.973524	[R].LANFIEK.[A]_
peptide_2378	5.00927e+06	6.57733e+06	1.31303	0.392904	0.613023	no	up	0.973524	[R].GPPFAFVEFEDAR.[D]_
peptide_2379	9.84193e+06	6033900	0.613081	-0.705851	0.59129	no	down	0.973524	[K].ECADLWPR.[I]_1xCarbamidomethyl [C2]
peptide_2380	2.76237e+07	16817127	0.608793	-0.715977	0.441387	no	down	0.973524	[K].DTLWVYLENPKK.[Y]_
peptide_2383	1.11836e+07	16429228	1.46905	0.554879	0.456868	no	up	0.973524	[R].ELAEAQETIR.[R]_
peptide_2384	3.87436e+06	6.16892e+06	1.59224	0.671061	0.480397	no	up	0.973524	[R].NIVESSQYYK.[I]_
peptide_2385	7654355	6689996	0.874012	-0.194275	0.645893	no	no change	0.975398	[R].NLSVDITR.[F]_
peptide_2386	2.34078e+06	1.14082e+07	4.8737	2.28502	0.0549813	no	up	0.973524	[K].TKPETFQGEGIHLGGQR.[Y]_
peptide_2388	2.06639e+07	1.68849e+07	0.817125	-0.291372	0.698112	no	down	0.980158	[K].QPTVFLNR.[K]_
peptide_2389	2889580	4073024	1.40956	0.495241	0.467773	no	up	0.973524	[K].VDPKPYFQR.[C]_
peptide_2392	1.34563e+07	63482952	4.71771	2.23809	0.0758977	no	up	0.973524	[K].GFELQVNK.[G]_
peptide_2394	10824012	12846048	1.18681	0.247089	0.70071	no	no change	0.980158	[K].SVSFPVVPLK.[V]_
peptide_2396	2.35477e+06	2.84397e+06	1.20775	0.27232	0.850048	no	up	0.986848	[K].VEILTALKK.[L]_
peptide_2397	59545293	8.1956e+07	1.37636	0.460862	0.763495	no	up	0.986847	[-].MVLSVLQK.[Q]_1xMet-loss [N-Term]
peptide_2398	5.04595e+07	7.97267e+07	1.58001	0.659936	0.619918	no	up	0.973524	[K].SLHSVELGEVQHVR.[V]_
peptide_2399	2.56205e+07	25543447	0.996991	-0.00434713	0.99255	no	no change	0.998787	[K].YGLSICR.[R]_1xCarbamidomethyl [C6]
peptide_2400	1.53913e+07	6.37826e+06	0.414406	-1.27088	0.172339	no	down	0.973524	[K].ALKPEFQIADQMK.[E]_
peptide_2401	1.62091e+08	5.1222e+08	3.16008	1.65996	0.415785	no	up	0.973524	[K].LPELYDVCLLSEDR.[V]_1xCarbamidomethyl [C8]
peptide_2403	20504052	2.24555e+07	1.09517	0.131158	0.793894	no	no change	0.986848	[K].IPEDFLK.[K]_
peptide_2404	1.93329e+07	25110435	1.29885	0.377232	0.692563	no	up	0.979551	[K].KEDLPTVPSAMK.[N]_1xOxidation [M11]
peptide_2405	7354558	1.19513e+07	1.62501	0.700451	0.421471	no	up	0.973524	[K].FKLENSPQIK.[E]_
peptide_2406	10169028	5925606	0.582711	-0.779147	0.603616	no	down	0.973524	[R].IEINFPAEYPFKPPK.[I]_
peptide_2409	29775301	35486078	1.1918	0.253137	0.591663	no	no change	0.973524	[R].SSLQLPENR.[L]_
peptide_2411	1.64255e+06	5.78112e+06	3.51961	1.81542	0.113961	no	up	0.973524	[R].VMKEIKESEEDEDVR.[N]_1xOxidation [M2]
peptide_2413	4382526	3.65693e+06	0.834434	-0.261131	0.631797	no	no change	0.975398	[R].NDEELNK.[L]_
peptide_2414	5.16478e+06	5.80386e+06	1.12374	0.168305	0.614832	no	no change	0.973524	[K].EFTVTAIR.[L]_
peptide_2416	1.48737e+06	5.67711e+06	3.81688	1.93239	0.391474	no	up	0.973524	[R].LLEDFR.[N]_
peptide_2418	5.22526e+07	5.21133e+07	0.997334	-0.00385163	0.995157	no	no change	0.998787	[R].LSILVQK.[M]_
peptide_2419	5.29381e+07	61738246	1.16623	0.221857	0.821918	no	no change	0.986848	[R].RNSFEITLVK.[E]_
peptide_2420	80313210	4.45109e+07	0.554216	-0.851479	0.196009	no	down	0.973524	[K].IGELLEK.[I]_
peptide_2421	1.19958e+06	2.27115e+06	1.89328	0.920891	0.463941	no	up	0.973524	[R].QKEVHTTSHTTSDTPSAPQLR.[S]_
peptide_2422	8.07051e+06	8494116	1.05249	0.0738043	0.907628	no	no change	0.989058	[R].KAYIDPDKALEEK.[N]_
peptide_2426	1.02798e+07	1.41621e+07	1.37767	0.462225	0.500736	no	up	0.973524	[K].FTELGIR.[S]_
peptide_2427	11964088	2.07921e+07	1.73788	0.797325	0.373478	no	up	0.973524	[K].SKSEDSLFQLSK.[M]_
peptide_2430	8.35934e+06	6910413	0.82667	-0.274617	0.550477	no	down	0.973524	[K].ESDPQAEEEYIVEK.[V]_
peptide_2432	9.77045e+06	2.07105e+07	2.11971	1.08387	0.264454	no	up	0.973524	[R].LIGSSWVK.[C]_
peptide_2435	2.76126e+06	6.92847e+06	2.50917	1.32721	0.381423	no	up	0.973524	[R].SFDEVLR.[V]_
peptide_2436	10647948	1.56974e+07	1.47422	0.559948	0.500332	no	up	0.973524	[K].ETTPVLELK.[R]_
peptide_2440	24662377	4.38522e+07	1.7781	0.830336	0.656812	no	up	0.976352	[R].RPMGFPFDRDIEEEHLK.[D]_1xOxidation [M3]
peptide_2441	1.30998e+08	2.43073e+08	1.85554	0.89184	0.528145	no	up	0.973524	[K].ASLNFMCR.[N]_1xCarbamidomethyl [C7]; 1xOxidation [M6]
peptide_2442	5.80406e+07	39844424	0.686493	-0.542684	0.480881	no	down	0.973524	[K].RLNIAYTELK.[S]_
peptide_2444	4.97432e+07	4.23346e+07	0.851062	-0.232664	0.580843	no	no change	0.973524	[R].QYLCVNR.[A]_1xCarbamidomethyl [C4]
peptide_2445	8.75319e+06	15326225	1.75093	0.808122	0.550283	no	up	0.973524	[K].LGLLNVR.[N]_
peptide_2448	4321199	12288063	2.84367	1.50775	0.298637	no	up	0.973524	[K].LVENEFK.[N]_
peptide_2450	6068973	2.75499e+06	0.453947	-1.1394	0.288459	no	down	0.973524	[K].NHLLQEEMETTLKDIASM.[-]_
peptide_2452	1.09423e+06	5.44779e+06	4.97865	2.31576	0.235228	no	up	0.973524	[K].GLINMCVGEKR.[K]_1xCarbamidomethyl [C6]; 1xOxidation [M5]
peptide_2453	7.69553e+06	7326011	0.951982	-0.0709937	0.939586	no	no change	0.992489	[K].GLELPSSPSR.[T]_
peptide_2455	2.36798e+06	438942	0.185365	-2.43156	0.258433	no	down	0.973524	[K].GLALPPIQEIFPDRFIPAETIMEAIKNDHNR.[H]_
peptide_2457	3213042	4815008	1.49858	0.583598	0.609662	no	up	0.973524	[K].GHHPLCCPVPVCKKPATV.[-]_3xCarbamidomethyl [C6; C7; C12]
peptide_2458	8369238	1.70075e+07	2.03215	1.02301	0.272692	no	up	0.973524	[R].GGWEDYTQK.[T]_
peptide_2459	1.06859e+07	2.64766e+07	2.47772	1.30901	0.28248	no	up	0.973524	[K].MHLPSAEDVK.[Q]_1xOxidation [M1]
peptide_2460	3.48719e+07	3.9977e+07	1.14639	0.197103	0.658976	no	no change	0.976352	[K].TLLAIKPEDREPYK.[E]_
peptide_2462	1.22618e+07	1.17811e+07	0.960803	-0.0576873	0.972324	no	no change	0.998787	[R].DWWESGDFPSR.[I]_
peptide_2463	8.38336e+06	1.58398e+07	1.88943	0.917954	0.480109	no	up	0.973524	[K].MCPPLEWPVK.[L]_1xCarbamidomethyl [C2]
peptide_2464	3.78184e+08	422191717	1.11636	0.158808	0.737192	no	no change	0.985272	[K].GDPLLGIR.[E]_
peptide_2465	1.81798e+07	1.05624e+07	0.580995	-0.783402	0.212928	no	down	0.973524	[-].MADKIDMSLDDIIK.[Q]_1xMet-loss+Acetyl [N-Term]
peptide_2466	4.29582e+06	5969320	1.38957	0.474634	0.447926	no	up	0.973524	[K].ASPNAANAMR.[A]_1xOxidation [M9]
peptide_2467	7.07152e+06	2.54774e+07	3.60283	1.84913	0.178471	no	up	0.973524	[K].DEPQMDDELLK.[S]_1xOxidation [M5]
peptide_2468	1.34785e+07	1.34265e+07	0.99614	-0.00557981	0.994756	no	no change	0.998787	[R].TCCGCPCRSF.[-]_4xCarbamidomethyl [C2; C3; C5; C7]
peptide_2469	21265166	16662537	0.78356	-0.351884	0.386963	no	down	0.973524	[K].NPLSQLEEEKK.[E]_
peptide_2470	6.06808e+06	10538299	1.73668	0.79633	0.482986	no	up	0.973524	[K].IAPVVPPKPK.[K]_
peptide_2471	1.35382e+07	9.88287e+06	0.730001	-0.45403	0.242894	no	down	0.973524	[K].NSFQNYGLK.[E]_
peptide_2475	1.03779e+08	6.80265e+07	0.655497	-0.609339	0.449507	no	down	0.973524	[R].LILVESR.[I]_
peptide_2476	1617470	3.89678e+06	2.40918	1.26854	0.0183671	yes	up	0.973524	[K].HKTGPNLHGLIGR.[K]_
peptide_2477	5.04813e+06	6.77893e+06	1.34286	0.42531	0.582911	no	up	0.973524	[K].AMGIMNSFVNDIFER.[I]_
peptide_2478	4.73465e+06	6.46662e+06	1.36581	0.449755	0.546202	no	up	0.973524	[K].QVMAYLDK.[E]_
peptide_2481	1.22646e+07	8.91699e+06	0.727053	-0.459867	0.676955	no	down	0.979551	[K].LILFPK.[N]_
peptide_2482	5.90892e+07	39296008	0.665029	-0.588511	0.196021	no	down	0.973524	[R].QCVWQHK.[C]_1xCarbamidomethyl [C2]
peptide_2483	1.48903e+07	10190888	0.684398	-0.547092	0.671264	no	down	0.979551	[K].GFTLEEIK.[A]_
peptide_2484	18653348	45927379	2.46215	1.29992	0.344586	no	up	0.973524	[R].FEGLPTIQSYMK.[S]_1xOxidation [M11]
peptide_2487	1.36019e+07	2.14306e+07	1.57556	0.655862	0.40548	no	up	0.973524	[K].IFDETLGR.[C]_
peptide_2488	4.75562e+06	4.85678e+06	1.02127	0.0303689	0.968931	no	no change	0.998787	[R].LLRPNDIIR.[Y]_
peptide_2489	2.13735e+06	4.85997e+06	2.27383	1.18513	0.392939	no	up	0.973524	[K].TDLFYER.[K]_
peptide_2490	1929479	3.10803e+06	1.61082	0.687791	0.254209	no	up	0.973524	[-].MSWQTYVDDQICSLVQCR.[V]_2xCarbamidomethyl [C12; C17]
peptide_2492	9069724	96375873	10.6261	3.40954	0.466241	no	up	0.973524	[K].AYQDLFHK.[C]_
peptide_2493	1.62435e+07	1.36005e+07	0.837291	-0.256199	0.834179	no	no change	0.986848	[K].VEYFLK.[W]_
peptide_2494	1.00408e+07	7303735	0.727409	-0.459162	0.178055	no	down	0.973524	[K].TLANPPPQTSEYK.[C]_
peptide_2495	739441	998108	1.34981	0.43276	0.610472	no	up	0.973524	[R].NIQVDETNILAWQGLILPDNPPYNK.[G]_
peptide_2496	11236189	5.41864e+06	0.482249	-1.05215	0.380929	no	down	0.973524	[R].SQWSPALTISK.[V]_
peptide_2497	2.64508e+08	3.77709e+08	1.42797	0.513962	0.745613	no	up	0.986497	[R].IFLSPK.[Y]_
peptide_2498	8608164	1.70923e+07	1.9856	0.989573	0.480646	no	up	0.973524	[K].LPLVTLK.[T]_
peptide_2499	280093330	156906271	0.560193	-0.836005	0.423378	no	down	0.973524	[K].FICGIMEK.[A]_1xCarbamidomethyl [C3]
peptide_2500	1.01862e+07	27565948	2.70619	1.43626	0.568429	no	up	0.973524	[K].VMPAVVIR.[Q]_1xOxidation [M2]
peptide_2506	3.87988e+06	7.37883e+06	1.90182	0.927379	0.487402	no	up	0.973524	[K].TVNALEEEGDGQKR.[Q]_
peptide_2508	9.5501e+06	1.73573e+07	1.8175	0.861953	0.481384	no	up	0.973524	[K].VSDVIMPLR.[A]_1xOxidation [M6]
peptide_2509	3.36391e+06	11070430	3.29095	1.7185	0.18144	no	up	0.973524	[-].MPLINR.[F]_1xMet-loss [N-Term]
peptide_2510	3.82543e+08	3.81127e+08	0.996299	-0.00534905	0.996017	no	no change	0.998787	[R].GDSIYPFK.[N]_
peptide_2514	71219648	6.72475e+07	0.944227	-0.0827951	0.936438	no	no change	0.992374	[K].AFPSFPDK.[H]_
peptide_2515	5.53247e+07	4.0641e+08	7.3459	2.87694	0.146532	no	up	0.973524	[R].EIMEEIVK.[K]_1xOxidation [M3]
peptide_2516	22570908	3.32505e+07	1.47316	0.558913	0.408114	no	up	0.973524	[R].MVGGVLVER.[TN]_1xOxidation [M1]
peptide_2517	7092169	2.06616e+07	2.9133	1.54265	0.391884	no	up	0.973524	[K].EAFNMIDQNR.[D]_1xOxidation [M5]
peptide_2519	2735713	6.7533e+06	2.46857	1.30368	0.481921	no	up	0.973524	[K].HHPDLIFCR.[K]_1xCarbamidomethyl [C8]
peptide_2520	3026437	2.10077e+06	0.694139	-0.526704	0.486953	no	down	0.973524	[K].VYFILSDK.[E]_
peptide_2521	16589144	3.27629e+07	1.97496	0.981824	0.543044	no	up	0.973524	[KR].LLEGIK.[SNY]_
peptide_2522	4.92171e+07	5.70788e+07	1.15974	0.213796	0.691644	no	no change	0.979551	[K].NDNWLAR.[A]_
peptide_2524	63732405	78775499	1.23604	0.30572	0.0257985	yes	up	0.973524	[K].TPASTISMLPYESK.[V]_1xOxidation [M8]
peptide_2525	2.34412e+06	1.31642e+06	0.561585	-0.832423	0.638542	no	down	0.975398	[K].KFQLDQALQALDWVR.[E]_
peptide_2526	5.35473e+06	5295113	0.988866	-0.0161525	0.984142	no	no change	0.998787	[R].KVDGSGSGDADENRDFDPETQK.[S]_
peptide_2528	7.90302e+07	131071744	1.6585	0.729881	0.614632	no	up	0.973524	[K].HQLPVDERDPR.[L]_
peptide_2530	2.69632e+06	4542342	1.68464	0.752444	0.32529	no	up	0.973524	[R].MDPQTVCTVAGLCPFGSLR.[H]_2xCarbamidomethyl [C7; C13]; 1xOxidation [M1]
peptide_2532	1.62322e+07	16341761	1.00675	0.00970716	0.928829	no	no change	0.991897	[-].PAAVLPR.[V]_
peptide_2533	5.56208e+07	1.33051e+08	2.39211	1.25828	0.434355	no	up	0.973524	[R].RFFIELDK.[F]_
peptide_2536	4.99441e+07	4.67327e+07	0.935701	-0.0958799	0.797435	no	no change	0.986848	[R].LPLINR.[K]_
peptide_2537	6452640	3.55823e+06	0.551437	-0.858732	0.0215869	yes	down	0.973524	[K].RKDDIEAEVLR.[R]_
peptide_2538	1.08576e+07	5364761	0.494103	-1.01711	0.513857	no	down	0.973524	[R].FGPQLDR.[C]_
peptide_2539	39461277	1.45633e+07	0.369052	-1.4381	0.167688	no	down	0.973524	[R].ISSLCLR.[I]_1xCarbamidomethyl [C5]
peptide_2540	2.05385e+07	1.92732e+07	0.938396	-0.0917308	0.93079	no	no change	0.992072	[R].NLLSVAYK.[N]_
peptide_2543	1.76182e+06	5313984	3.01618	1.59272	0.293518	no	up	0.973524	[R].NEKGETIPVSVK.[V]_
peptide_2544	1.14359e+07	7347279	0.642477	-0.638284	0.556566	no	down	0.973524	[K].HCLSSNGKFWDNESCQCR.[C]_3xCarbamidomethyl [C2; C15; C17]
peptide_2545	2.34705e+09	2.47263e+09	1.0535	0.0751954	0.900937	no	no change	0.989058	[K].VLNAYFK.[Y]_
peptide_2546	75540287	57137907	0.75639	-0.402798	0.451034	no	down	0.973524	[K].TIQVGSFR.[I]_
peptide_2548	4720804	5.18639e+06	1.09862	0.135698	0.882886	no	no change	0.989058	[R].TGTPNWMAPEVVK.[R]_
peptide_2549	13932232	1.28365e+07	0.921354	-0.118172	0.899865	no	no change	0.989058	[K].YLYITCR.[S]_1xCarbamidomethyl [C6]
peptide_2550	8.87586e+06	9938830	1.11976	0.163189	0.573689	no	no change	0.973524	[K].TLQVLR.[K]_
peptide_2552	4.82593e+06	4.48718e+07	9.29805	3.21693	0.260156	no	up	0.973524	[R].LVQHPNSFFMDVK.[C]_1xOxidation [M10]
peptide_2553	3.72543e+06	9.14268e+06	2.45413	1.29521	0.497763	no	up	0.973524	[K].ITVENIR.[N]_
peptide_2554	1.3168e+07	11064931	0.840291	-0.251039	0.810951	no	no change	0.986848	[K].QAQVPYVASETHLHELFDGLCEK.[F]_1xCarbamidomethyl [C21]
peptide_2555	5.88603e+06	1.22303e+07	2.07785	1.05509	0.0512782	no	up	0.973524	[R].DLQLALR.[A]_
peptide_2556	3.04303e+07	3.20287e+07	1.05253	0.0738583	0.911494	no	no change	0.989058	[K].FGTDLTDR.[K]_
peptide_2557	5076440	5692432	1.12134	0.165228	0.840784	no	no change	0.986848	[R].KFYCTPHFK.[Q]_1xCarbamidomethyl [C4]
peptide_2558	4.77946e+07	9.93699e+06	0.20791	-2.26597	0.133112	no	down	0.973524	[R].ILPPNWK.[Y]_
peptide_2559	9953955	27387462	2.75142	1.46017	0.291484	no	up	0.973524	[K].VGSHLLK.[S]_
peptide_2561	3.19719e+07	26342301	0.823921	-0.279422	0.496456	no	down	0.973524	[KR].NLIQIIR.[IM]_
peptide_2563	5.95857e+06	3856393	0.647201	-0.627714	0.54164	no	down	0.973524	[R].GFEDQVDFADSLKDGIALCK.[L]_1xCarbamidomethyl [C19]
peptide_2568	4.87072e+06	1.06842e+07	2.19356	1.13328	0.373749	no	up	0.973524	[K].FLFLSPGGELYGVLNDKIYK.[G]_
peptide_2569	4.27522e+07	1.57739e+07	0.368962	-1.43846	0.286549	no	down	0.973524	[K].SPNFYFK.[N]_
peptide_2572	3.34544e+07	1.27021e+08	3.79684	1.9248	0.399143	no	up	0.973524	[K].DIHIKFHE.[-]_
peptide_2573	5.69348e+06	3.59483e+06	0.631395	-0.663386	0.560646	no	down	0.973524	[R].ELLTLEEK.[D]_
peptide_2574	1.52299e+07	1.54869e+07	1.01688	0.0241431	0.982974	no	no change	0.998787	[K].APVIDVVR.[A]_
peptide_2575	1.01152e+07	1.01667e+07	1.0051	0.00733336	0.991651	no	no change	0.998787	[K].KPPKPQLMANYRQK.[L]_
peptide_2576	28359802	16196252	0.571099	-0.808187	0.371795	no	down	0.973524	[-].MTTKPTLGYWNIR.[G]_1xMet-loss+Acetyl [N-Term]
peptide_2577	1.10432e+07	13600996	1.23162	0.30056	0.75962	no	up	0.986847	[K].LAELEMDLNEHK.[L]_1xOxidation [M6]
peptide_2578	8.48542e+06	13469473	1.58737	0.666635	0.668518	no	up	0.979551	[R].VLMEFIHK.[K]_1xOxidation [M3]
peptide_2579	3235829	1.81235e+06	0.560089	-0.836272	0.475041	no	down	0.973524	[K].TLQHWPHIIRIGDCSINAHLTGR.[R]_1xCarbamidomethyl [C14]
peptide_2581	1.88569e+06	2.17867e+06	1.15537	0.208357	0.856479	no	no change	0.986848	[K].IKYTTTDTIAK.[N]_
peptide_2582	7106921	15569667	2.19078	1.13144	0.122113	no	up	0.973524	[R].KGSGPFNIGDR.[V]_
peptide_2585	1.31452e+07	6.36463e+06	0.48418	-1.04639	0.270697	no	down	0.973524	[K].MIFAGLK.[K]_
peptide_2588	1.63139e+06	2.35176e+07	14.4157	3.84956	0.111851	no	up	0.973524	[R].YFNIDSPK.[S]_
peptide_2590	15723614	12839470	0.816572	-0.292347	0.706407	no	down	0.980158	[R].NLFDPTNK.[Q]_
peptide_2592	1983917	2783287	1.40293	0.488438	0.504273	no	up	0.973524	[K].HAVSEGTKAVTKYTSSK.[-]_
peptide_2593	9171817	5.58815e+06	0.609274	-0.714836	0.133372	no	down	0.973524	[K].VPVIIER.[F]_
peptide_2595	4.61148e+06	9958263	2.15945	1.11067	0.164701	no	up	0.973524	[-].MIIQFR.[I]_1xMet-loss [N-Term]
peptide_2597	2.14762e+07	5.74131e+07	2.67333	1.41864	0.438071	no	up	0.973524	[-].MSLSEIK.[Y]_
peptide_2598	2.04061e+07	1.93634e+07	0.948899	-0.0756731	0.910746	no	no change	0.989058	[K].IDDIVATVR.[-]_
peptide_2601	1.18994e+07	55209195	4.63968	2.21402	0.333015	no	up	0.973524	[R].KNSEEKDEDIPASPDIHFEPVVK.[L]_
peptide_2603	4.40519e+06	5.69899e+06	1.2937	0.371501	0.719337	no	up	0.982479	[R].YDTNLSIYHK.[G]_
peptide_2605	186073545	241123495	1.29585	0.373899	0.7709	no	up	0.986848	[R].AMGFPFDR.[T]_1xOxidation [M2]
peptide_2607	2.29291e+07	1.66639e+07	0.726758	-0.460453	0.630553	no	down	0.975398	[K].DGLIIR.[KR]_
peptide_2608	1.22437e+07	1.07072e+07	0.874504	-0.193462	0.517427	no	no change	0.973524	[R].TVQVQMSDKPAVEEGKEEQ.[-]_1xOxidation [M6]
peptide_2609	4663267	5.59005e+06	1.19874	0.26152	0.604769	no	no change	0.973524	[K].NLYFYILDEAR.[K]_
peptide_2610	3.87518e+07	2.09863e+07	0.541557	-0.884816	0.082483	no	down	0.973524	[K].KEDLPTVPSAMK.[N]_
peptide_2612	6.06195e+06	8.67533e+06	1.43111	0.517137	0.614864	no	up	0.973524	[K].AVDLQTGEQNKPEFLK.[M]_
peptide_2613	8.59802e+06	1.31748e+07	1.53231	0.615706	0.346074	no	up	0.973524	[R].LKHVENALSAQSVK.[Q]_
peptide_2615	1.12436e+08	1.18209e+08	1.05134	0.0722313	0.915266	no	no change	0.989058	[K].ALKPEFQIADQMK.[E]_1xOxidation [M12]
peptide_2616	4.00554e+06	4.60943e+06	1.15076	0.20259	0.791707	no	no change	0.986848	[K].ASDGTTKPFETQSTNETSEEASDKK.[Q]_
peptide_2617	1.51362e+07	14400605	0.951402	-0.0718736	0.772914	no	no change	0.986848	[K].LDDKRPSF.[-]_
peptide_2620	8.92426e+06	10914940	1.22306	0.2905	0.499536	no	up	0.973524	[K].IFEEFK.[C]_
peptide_2621	422206486	511389291	1.21123	0.276473	0.844407	no	up	0.986848	[R].IFLAPK.[LY]_
peptide_2623	895186	8.01829e+06	8.95713	3.16304	0.0516085	no	up	0.973524	[R].FMANHPFLFFIR.[H]_1xOxidation [M2]
peptide_2625	2.12726e+07	16403128	0.771093	-0.375023	0.598782	no	down	0.973524	[R].KIHYNEFYAVK.[L]_
peptide_2627	127627194	137953460	1.08091	0.112246	0.933808	no	no change	0.992374	[R].IFLGPK.[Y]_
peptide_2628	1.0947e+07	2.06367e+07	1.88514	0.914673	0.477165	no	up	0.973524	[R].LIPLLNR.[V]_
peptide_2629	9.1769e+06	12838490	1.399	0.484396	0.451466	no	up	0.973524	[K].MCTVLPSSVLER.[C]_1xCarbamidomethyl [C2]; 1xOxidation [M1]
peptide_2630	5.89598e+06	20735440	3.51688	1.81429	0.463445	no	up	0.973524	[K].DWLLPNMK.[D]_1xOxidation [M7]
peptide_2631	1.41108e+06	7984649	5.65856	2.50043	0.0813152	no	up	0.973524	[R].ASEEIDEIGKDGVGTNMNR.[I]_1xOxidation [M17]
peptide_2632	2.45684e+06	1.97711e+06	0.804737	-0.31341	0.749059	no	down	0.986497	[R].CLHMFLQEPVIDK.[N]_1xCarbamidomethyl [C1]

## Sheet: DEPs_EXP_detail
Accession	PepNumber	deltaP_value(VC24/NC)
TRINITY_DN0_c0_g1_i9_orf1	11	9.56413
TRINITY_DN10005_c0_g2_i1_orf1	1	0
TRINITY_DN10036_c0_g1_i4_orf1	1	-16.61
TRINITY_DN10120_c0_g1_i1_orf1	4	0
TRINITY_DN1013_c0_g1_i6_orf1	3	0
TRINITY_DN10240_c1_g3_i2_orf1	2	0
TRINITY_DN10252_c0_g1_i1_orf1	6	0
TRINITY_DN10263_c0_g1_i1_orf1	6	-16.61
TRINITY_DN10264_c0_g1_i6_orf1	3	0
TRINITY_DN102_c0_g2_i3_orf1	1	0
TRINITY_DN10625_c0_g2_i1_orf1	1	0
TRINITY_DN10637_c0_g1_i1_orf1	2	6.5015
TRINITY_DN10644_c0_g1_i1_orf1	1	6.5015
TRINITY_DN10671_c0_g1_i5_orf1	2	6.5015
TRINITY_DN10672_c1_g1_i1_orf1	1	6.5015
TRINITY_DN10718_c0_g3_i2_orf1	1	-16.61
TRINITY_DN10879_c0_g3_i1_orf1	1	-16.61
TRINITY_DN1088_c0_g1_i4_orf1	1	0
TRINITY_DN10897_c0_g4_i1_orf1	2	-16.61
TRINITY_DN10906_c0_g1_i2_orf1	4	-16.61
TRINITY_DN1090_c1_g1_i1_orf1	4	-16.61
TRINITY_DN10933_c0_g1_i1_orf1	4	-10.1085
TRINITY_DN1101_c0_g2_i1_orf1	1	0
TRINITY_DN1103_c0_g1_i10_orf1	1	0
TRINITY_DN1104_c0_g1_i1_orf1	7	0
TRINITY_DN1105_c0_g2_i3_orf1	21	15.8975
TRINITY_DN11061_c0_g1_i3_orf1	1	0
TRINITY_DN11117_c0_g2_i1_orf1	1	-16.61
TRINITY_DN11143_c0_g1_i1_orf1	3	0
TRINITY_DN11160_c0_g2_i1_orf1	2	0
TRINITY_DN11175_c0_g1_i1_orf1	2	-16.61
TRINITY_DN11193_c0_g2_i2_orf1	2	-33.22
TRINITY_DN1123_c0_g2_i3_orf1	2	6.5015
TRINITY_DN1124_c0_g1_i2_orf1	3	0
TRINITY_DN11291_c0_g1_i7_orf1	1	0
TRINITY_DN11294_c0_g2_i3_orf1	1	0
TRINITY_DN11332_c0_g1_i2_orf1	5	0
TRINITY_DN11350_c0_g1_i1_orf1	1	0
TRINITY_DN1142_c0_g2_i7_orf1	13	-16.61
TRINITY_DN11482_c0_g1_i1_orf1	2	0
TRINITY_DN11487_c0_g1_i1_orf1	1	0
TRINITY_DN11528_c0_g1_i1_orf1	11	-1.77035
TRINITY_DN11677_c0_g1_i2_orf1	3	0
TRINITY_DN11732_c0_g1_i1_orf1	4	-3.39901
TRINITY_DN11754_c0_g1_i1_orf1	10	-33.22
TRINITY_DN1175_c0_g1_i6_orf1	3	-16.61
TRINITY_DN1183_c0_g2_i11_orf1	2	0
TRINITY_DN12076_c0_g3_i2_orf1	3	-16.61
TRINITY_DN12081_c0_g2_i1_orf1	2	6.5015
TRINITY_DN12120_c0_g1_i1_orf1	1	0
TRINITY_DN1223_c0_g1_i5_orf1	2	-16.61
TRINITY_DN12248_c0_g1_i3_orf1	13	0
TRINITY_DN1237_c0_g1_i5_orf1	1	0
TRINITY_DN1251_c0_g1_i12_orf1	2	0
TRINITY_DN12527_c0_g1_i1_orf1	3	0
TRINITY_DN1254_c1_g1_i1_orf1	1	-16.61
TRINITY_DN12604_c0_g5_i1_orfp1	1	0
TRINITY_DN12690_c0_g3_i1_orf1	1	0
TRINITY_DN127_c0_g2_i3_orf1	2	6.5015
TRINITY_DN12854_c0_g1_i1_orf1	1	-16.61
TRINITY_DN128_c0_g1_i1_orf1	2	0
TRINITY_DN1295_c0_g1_i1_orf1	6	2.63883
TRINITY_DN12986_c0_g1_i1_orf1	2	0
TRINITY_DN1310_c0_g1_i3_orf1	7	-10.1085
TRINITY_DN13190_c0_g2_i1_orf1	1	0
TRINITY_DN131_c0_g2_i1_orf1	3	0
TRINITY_DN131_c0_g2_i3_orf1	8	0
TRINITY_DN1324_c0_g1_i3_orf1	9	6.5015
TRINITY_DN13275_c0_g1_i5_orf1	4	6.5015
TRINITY_DN1329_c0_g1_i5_orf1	11	0
TRINITY_DN13350_c0_g4_i1_orfp1	2	0
TRINITY_DN13363_c0_g1_i3_orf1	1	0
TRINITY_DN1341_c0_g1_i1_orf1	2	0
TRINITY_DN1345_c0_g1_i1_orf1	2	-16.61
TRINITY_DN13461_c0_g1_i3_orfp2	2	0
TRINITY_DN1348_c0_g1_i2_orf1	8	-16.61
TRINITY_DN1351_c1_g1_i3_orf1	1	1.09541
TRINITY_DN13626_c0_g1_i1_orf1	9	0
TRINITY_DN1365_c0_g2_i1_orf1	1	0
TRINITY_DN137_c0_g1_i2_orf1	3	-10.1085
TRINITY_DN13806_c0_g1_i1_orf1	1	0
TRINITY_DN13826_c0_g2_i1_orf1	1	-16.61
TRINITY_DN1391_c0_g1_i2_orf1	1	6.5015
TRINITY_DN1391_c0_g1_i7_orf1	14	60.4316
TRINITY_DN1398_c0_g1_i1_orf1	1	0
TRINITY_DN1402_c0_g1_i4_orf1	2	-16.61
TRINITY_DN14115_c0_g1_i1_orf1	1	6.5015
TRINITY_DN1412_c1_g1_i4_orf1	5	0
TRINITY_DN1412_c3_g1_i1_orf1	2	0
TRINITY_DN1421_c0_g3_i1_orf1	2	-16.61
TRINITY_DN1421_c0_g4_i1_orf1	2	-16.61
TRINITY_DN14363_c1_g1_i1_orf1	2	0
TRINITY_DN1441_c0_g1_i2_orf1	1	0
TRINITY_DN14449_c0_g1_i1_orf1	1	0
TRINITY_DN14508_c0_g1_i2_orf1	3	0
TRINITY_DN1483_c0_g3_i3_orf1	2	-17.6955
TRINITY_DN14873_c0_g1_i1_orf1	2	0
TRINITY_DN14889_c0_g1_i1_orf1	8	-16.61
TRINITY_DN148_c0_g1_i4_orf1	3	0
TRINITY_DN14998_c0_g1_i1_orf1	1	0
TRINITY_DN15103_c0_g1_i1_orf1	3	0
TRINITY_DN15188_c0_g1_i1_orf1	5	0
TRINITY_DN151_c0_g1_i2_orf1	2	6.5015
TRINITY_DN1523_c2_g1_i1_orf1	9	6.5015
TRINITY_DN1539_c0_g1_i2_orf1	1	0
TRINITY_DN15480_c0_g1_i2_orf1	1	0
TRINITY_DN15645_c0_g1_i1_orf1	2	6.5015
TRINITY_DN15648_c0_g1_i1_orf1	4	0
TRINITY_DN1566_c0_g1_i1_orfp1	29	13.003
TRINITY_DN1568_c0_g1_i4_orf1	7	6.5015
TRINITY_DN15690_c0_g1_i4_orf1	3	0
TRINITY_DN1578_c0_g1_i5_orf1	1	0
TRINITY_DN1579_c0_g1_i5_orf1	2	0
TRINITY_DN16007_c0_g1_i9_orf1	2	0
TRINITY_DN16032_c0_g1_i4_orf1	1	0
TRINITY_DN1617_c2_g1_i1_orf1	18	0
TRINITY_DN16229_c0_g2_i1_orf1	5	0
TRINITY_DN1634_c0_g1_i1_orf1	2	0
TRINITY_DN1643_c0_g2_i1_orf1	1	0
TRINITY_DN1643_c0_g2_i3_orf1	2	0
TRINITY_DN16672_c0_g1_i1_orf1	1	0
TRINITY_DN1672_c0_g3_i2_orf1	5	19.5045
TRINITY_DN1691_c0_g1_i1_orf1	1	0
TRINITY_DN1691_c0_g2_i1_orf1	4	0
TRINITY_DN1693_c0_g2_i2_orf1	2	0
TRINITY_DN1695_c0_g1_i7_orf1	3	0
TRINITY_DN1699_c0_g1_i6_orf1	4	0
TRINITY_DN17063_c0_g2_i1_orf1	2	0
TRINITY_DN1719_c0_g1_i4_orf1	3	0
TRINITY_DN17201_c0_g1_i1_orf1	2	0
TRINITY_DN1726_c0_g1_i1_orf1	3	0
TRINITY_DN1728_c0_g1_i6_orf1	13	-16.61
TRINITY_DN17492_c0_g1_i1_orf1	1	0
TRINITY_DN17492_c0_g2_i1_orf1	8	-0.958237
TRINITY_DN1749_c0_g1_i2_orf1	5	0
TRINITY_DN1776_c0_g1_i1_orf1	47	-226.039
TRINITY_DN1799_c0_g1_i6_orf1	3	13.003
TRINITY_DN18098_c0_g1_i2_orf1	1	0
TRINITY_DN1817_c0_g1_i1_orf1	9	-18.5764
TRINITY_DN18329_c0_g1_i1_orf1	2	0
TRINITY_DN18358_c0_g1_i1_orf1	2	0
TRINITY_DN18375_c0_g2_i1_orf1	4	0
TRINITY_DN18383_c0_g1_i1_orf1	9	0
TRINITY_DN1848_c0_g2_i1_orf1	2	0
TRINITY_DN1853_c0_g1_i13_orf1	1	-16.61
TRINITY_DN186_c0_g2_i1_orf1	1	0
TRINITY_DN1879_c0_g1_i1_orf1	1	0
TRINITY_DN1883_c1_g1_i4_orf1	6	-16.61
TRINITY_DN1884_c2_g1_i2_orf1	3	-16.61
TRINITY_DN18998_c0_g1_i7_orfp1	1	0
TRINITY_DN19049_c0_g4_i1_orf1	8	0
TRINITY_DN1904_c2_g1_i3_orf1	6	-16.61
TRINITY_DN1904_c2_g2_i1_orf1	9	0
TRINITY_DN1906_c0_g2_i5_orf1	4	6.5015
TRINITY_DN19151_c0_g1_i2_orf1	3	-33.22
TRINITY_DN19208_c0_g1_i4_orf1	1	0
TRINITY_DN1932_c0_g1_i12_orf1	5	1.35034
TRINITY_DN1950_c0_g2_i1_orf1	4	0
TRINITY_DN19595_c0_g1_i2_orf1	1	0
TRINITY_DN1971_c0_g1_i20_orf1	2	1.84353
TRINITY_DN1974_c0_g1_i1_orfp1	3	0
TRINITY_DN1974_c0_g1_i3_orfp1	2	0
TRINITY_DN1974_c0_g1_i4_orfp1	4	0
TRINITY_DN19780_c0_g1_i1_orf1	10	0
TRINITY_DN1991_c0_g2_i1_orf1	8	0
TRINITY_DN20029_c0_g1_i1_orfp1	1	0
TRINITY_DN2012_c0_g1_i4_orfp2	2	0
TRINITY_DN2013_c0_g1_i4_orf1	3	0
TRINITY_DN2016_c0_g1_i9_orf1	11	-51.3712
TRINITY_DN20347_c0_g1_i1_orf1	3	-16.61
TRINITY_DN2036_c3_g1_i6_orf1	31	3.64165
TRINITY_DN20456_c0_g1_i1_orf1	2	0
TRINITY_DN20456_c0_g3_i1_orf1	1	0
TRINITY_DN20473_c0_g1_i1_orf1	15	-16.61
TRINITY_DN20473_c0_g3_i1_orf1	15	-16.61
TRINITY_DN2048_c0_g3_i1_orf1	6	0
TRINITY_DN2056_c1_g1_i2_orf1	3	-16.61
TRINITY_DN20576_c0_g1_i19_orf1	1	0
TRINITY_DN20736_c0_g1_i2_orf1	1	0
TRINITY_DN20751_c0_g6_i1_orf1	4	-33.22
TRINITY_DN20754_c0_g5_i1_orf1	2	0
TRINITY_DN20761_c0_g1_i2_orf1	2	0
TRINITY_DN2093_c0_g1_i3_orf1	7	0
TRINITY_DN2093_c0_g2_i2_orf1	7	-26.7185
TRINITY_DN2099_c0_g2_i1_orf1	2	0
TRINITY_DN21067_c0_g1_i1_orf1	2	0
TRINITY_DN2125_c0_g1_i11_orf1	2	-0.971287
TRINITY_DN2125_c0_g1_i14_orf1	4	-1.69846
TRINITY_DN2133_c1_g3_i1_orf1	1	6.5015
TRINITY_DN21547_c0_g2_i1_orf1	4	0
TRINITY_DN216_c1_g2_i3_orf1	2	-16.61
TRINITY_DN21932_c0_g1_i1_orf1	1	0
TRINITY_DN2204_c0_g2_i2_orf1	7	0
TRINITY_DN2209_c0_g1_i14_orf1	1	0
TRINITY_DN222_c3_g1_i4_orf1	2	0
TRINITY_DN22398_c0_g2_i3_orf1	3	-16.61
TRINITY_DN2248_c0_g2_i1_orf1	5	0
TRINITY_DN22513_c0_g4_i1_orf1	7	-33.22
TRINITY_DN2255_c0_g3_i1_orf1	1	0
TRINITY_DN2257_c0_g1_i2_orf1	2	13.003
TRINITY_DN22628_c0_g1_i5_orf1	1	0
TRINITY_DN2271_c0_g1_i1_orf1	1	0
TRINITY_DN22797_c0_g1_i1_orf1	1	-16.61
TRINITY_DN2280_c0_g1_i1_orf1	9	-1.61946
TRINITY_DN2308_c0_g1_i4_orf1	12	2.89449
TRINITY_DN2323_c0_g1_i1_orf1	9	0
TRINITY_DN234_c0_g1_i8_orf1	19	25.3862
TRINITY_DN23622_c0_g1_i4_orf1	6	0
TRINITY_DN23646_c0_g1_i1_orf1	1	0
TRINITY_DN2367_c0_g1_i3_orf1	2	6.5015
TRINITY_DN23835_c0_g1_i1_orf1	2	0
TRINITY_DN2403_c0_g1_i2_orf1	3	0
TRINITY_DN2407_c0_g1_i3_orf1	1	0
TRINITY_DN24222_c0_g1_i1_orf1	1	0
TRINITY_DN24244_c0_g3_i1_orf1	3	6.5015
TRINITY_DN24395_c0_g1_i6_orf1	1	0
TRINITY_DN24456_c0_g3_i1_orf1	5	0
TRINITY_DN2456_c0_g1_i2_orf1	7	-0.807394
TRINITY_DN247_c0_g3_i1_orf1	7	0
TRINITY_DN24_c0_g1_i1_orf1	1	-16.61
TRINITY_DN24_c0_g1_i3_orf1	2	0
TRINITY_DN25129_c1_g1_i1_orf1	4	6.5015
TRINITY_DN25159_c0_g1_i3_orf1	6	-10.1085
TRINITY_DN2515_c0_g1_i11_orf1	3	6.5015
TRINITY_DN2515_c0_g3_i2_orf1	5	0
TRINITY_DN25188_c1_g1_i6_orf1	1	6.5015
TRINITY_DN2548_c0_g2_i2_orf1	6	-26.7185
TRINITY_DN2559_c0_g1_i1_orf1	11	-32.3601
TRINITY_DN25651_c0_g2_i1_orf1	2	0
TRINITY_DN2565_c0_g1_i2_orf1	1	0
TRINITY_DN2568_c0_g1_i1_orf1	2	0
TRINITY_DN2606_c0_g2_i9_orf1	2	0
TRINITY_DN26130_c0_g1_i1_orf1	1	0
TRINITY_DN26394_c0_g1_i1_orf1	4	6.5015
TRINITY_DN2641_c0_g2_i1_orf1	1	0
TRINITY_DN2643_c0_g1_i6_orf1	1	0
TRINITY_DN26768_c0_g1_i1_orf1	1	0
TRINITY_DN267_c0_g1_i11_orf1	11	0
TRINITY_DN267_c0_g1_i3_orfp1	11	6.5015
TRINITY_DN267_c0_g1_i4_orf1	18	6.5015
TRINITY_DN26_c0_g2_i11_orf1	63	180.852
TRINITY_DN26_c0_g2_i6_orf1	70	174.351
TRINITY_DN2704_c0_g1_i1_orf1	2	0
TRINITY_DN27068_c0_g1_i1_orf1	1	0
TRINITY_DN27206_c0_g1_i1_orf1	9	13.003
TRINITY_DN27220_c0_g1_i1_orf1	4	-16.61
TRINITY_DN2730_c1_g2_i8_orf1	1	0
TRINITY_DN2730_c4_g1_i2_orf1	4	-1.59681
TRINITY_DN2730_c4_g1_i3_orf1	14	-3.71458
TRINITY_DN2754_c8_g1_i1_orf1	9	-16.61
TRINITY_DN2783_c0_g1_i5_orf1	1	-16.61
TRINITY_DN27874_c0_g2_i1_orf1	2	0
TRINITY_DN27886_c1_g1_i1_orf1	1	0
TRINITY_DN2788_c0_g1_i1_orf1	2	0
TRINITY_DN2790_c0_g1_i3_orf1	4	-17.9683
TRINITY_DN2870_c1_g1_i2_orf1	4	-17.0367
TRINITY_DN2875_c0_g1_i15_orf1	6	0
TRINITY_DN28999_c0_g1_i1_orf1	1	0
TRINITY_DN2974_c0_g1_i2_orf1	1	0
TRINITY_DN2981_c0_g2_i2_orf1	2	0
TRINITY_DN2986_c0_g1_i12_orf1	7	-16.61
TRINITY_DN2986_c0_g1_i5_orf1	12	-33.22
TRINITY_DN29_c0_g1_i1_orf1	1	6.5015
TRINITY_DN30071_c0_g3_i2_orf1	1	0
TRINITY_DN3010_c1_g1_i1_orf1	12	-16.61
TRINITY_DN30165_c0_g2_i2_orf1	1	0
TRINITY_DN3044_c0_g1_i10_orf1	2	0
TRINITY_DN3047_c0_g1_i1_orf1	1	0
TRINITY_DN3049_c0_g2_i1_orf1	3	-16.61
TRINITY_DN305_c0_g1_i6_orf1	1	0
TRINITY_DN30831_c0_g1_i1_orf1	5	0
TRINITY_DN30912_c0_g1_i1_orf1	8	-66.44
TRINITY_DN3096_c0_g1_i1_orf1	1	0
TRINITY_DN31053_c0_g1_i1_orf1	1	0
TRINITY_DN31128_c0_g1_i1_orf1	3	0
TRINITY_DN3133_c0_g1_i1_orf1	3	-16.61
TRINITY_DN3156_c0_g1_i2_orf1	3	0
TRINITY_DN3156_c0_g3_i1_orf1	1	0
TRINITY_DN3174_c0_g1_i2_orf1	4	0
TRINITY_DN3203_c0_g1_i2_orf1	13	-19.3646
TRINITY_DN3209_c0_g1_i1_orf1	2	0
TRINITY_DN3210_c1_g3_i1_orf1	1	0
TRINITY_DN3219_c0_g1_i6_orf1	1	0
TRINITY_DN32209_c0_g1_i2_orf1	5	0
TRINITY_DN322_c1_g1_i4_orf1	8	13.003
TRINITY_DN3242_c0_g4_i1_orf1	7	6.5015
TRINITY_DN32460_c0_g1_i2_orf1	12	0
TRINITY_DN3246_c0_g1_i4_orf1	3	0
TRINITY_DN3267_c0_g1_i6_orf1	5	-59.9385
TRINITY_DN3267_c0_g1_i8_orf1	7	-59.9385
TRINITY_DN3291_c0_g1_i2_orf1	1	-16.61
TRINITY_DN33247_c0_g1_i1_orf1	2	6.5015
TRINITY_DN3339_c0_g1_i2_orf1	1	6.5015
TRINITY_DN333_c0_g4_i2_orf1	2	0
TRINITY_DN3363_c0_g1_i1_orf1	6	-16.61
TRINITY_DN3379_c0_g2_i1_orf1	4	0
TRINITY_DN3386_c0_g1_i2_orf1	7	0
TRINITY_DN340_c0_g1_i14_orf1	12	0
TRINITY_DN340_c0_g1_i5_orf1	19	7.87162
TRINITY_DN34455_c0_g3_i4_orf1	1	0
TRINITY_DN3455_c0_g1_i1_orf1	8	0
TRINITY_DN3537_c0_g1_i1_orf1	9	-16.61
TRINITY_DN35654_c0_g1_i1_orf1	4	0
TRINITY_DN3628_c0_g2_i12_orf1	28	6.5015
TRINITY_DN3630_c0_g1_i3_orf1	4	0
TRINITY_DN3646_c0_g1_i1_orf1	1	0
TRINITY_DN3664_c0_g1_i1_orf1	1	0
TRINITY_DN3678_c0_g1_i5_orf1	2	0
TRINITY_DN369_c0_g1_i1_orf1	1	0
TRINITY_DN3747_c0_g4_i3_orf1	4	6.5015
TRINITY_DN3773_c0_g3_i1_orf1	23	18.6986
TRINITY_DN37820_c0_g2_i1_orf1	1	0
TRINITY_DN37820_c0_g3_i2_orf1	6	-16.61
TRINITY_DN3786_c0_g2_i1_orf1	8	-1.5363
TRINITY_DN3788_c0_g2_i1_orf1	1	6.5015
TRINITY_DN37_c2_g1_i2_orf1	1	-16.61
TRINITY_DN3811_c0_g1_i2_orf1	2	0
TRINITY_DN3904_c0_g2_i1_orf1	2	0
TRINITY_DN3961_c0_g1_i4_orf1	1	0
TRINITY_DN39944_c0_g1_i1_orf1	3	0
TRINITY_DN4033_c0_g1_i1_orfp1	1	0
TRINITY_DN4108_c1_g1_i2_orf1	9	0
TRINITY_DN4108_c1_g1_i5_orf1	9	0
TRINITY_DN410_c0_g3_i2_orf1	1	0
TRINITY_DN4134_c0_g1_i6_orf1	1	0
TRINITY_DN413_c0_g1_i10_orf1	1	0
TRINITY_DN413_c1_g1_i1_orf1	5	19.5045
TRINITY_DN4144_c0_g4_i2_orf1	1	-16.61
TRINITY_DN41456_c0_g1_i1_orf1	2	0
TRINITY_DN415_c0_g2_i3_orf1	5	-10.1085
TRINITY_DN419_c0_g1_i5_orf1	3	6.5015
TRINITY_DN42006_c0_g1_i1_orf1	4	13.003
TRINITY_DN4217_c0_g1_i2_orf1	1	0
TRINITY_DN42347_c0_g1_i1_orf1	6	0
TRINITY_DN423_c0_g1_i4_orf1	1	0
TRINITY_DN4248_c0_g2_i1_orf1	2	0
TRINITY_DN4266_c0_g1_i1_orf1	5	0
TRINITY_DN4280_c0_g1_i1_orf1	5	0
TRINITY_DN429_c0_g2_i3_orf1	2	0
TRINITY_DN4303_c0_g1_i4_orf1	3	0
TRINITY_DN4303_c0_g1_i7_orf1	1	0
TRINITY_DN43206_c0_g1_i2_orf1	1	0
TRINITY_DN435_c0_g1_i10_orf1	9	0
TRINITY_DN435_c0_g1_i2_orf1	1	0.662281
TRINITY_DN43776_c0_g1_i1_orf1	6	-16.61
TRINITY_DN4406_c0_g1_i18_orf1	10	-1.70428
TRINITY_DN4409_c0_g3_i1_orf1	4	0
TRINITY_DN441_c1_g1_i2_orf1	1	0
TRINITY_DN445_c0_g4_i1_orf1	2	0
TRINITY_DN445_c0_g6_i1_orf1	7	0
TRINITY_DN446_c0_g1_i2_orf1	3	0
TRINITY_DN447_c0_g1_i5_orfp1	1	0
TRINITY_DN45197_c0_g1_i1_orf1	1	6.5015
TRINITY_DN46123_c0_g1_i1_orf1	4	26.006
TRINITY_DN46123_c0_g1_i2_orf1	3	19.5045
TRINITY_DN4629_c0_g1_i6_orf1	1	0
TRINITY_DN4682_c0_g1_i3_orf1	1	0
TRINITY_DN4693_c0_g1_i1_orf1	2	0
TRINITY_DN4694_c0_g1_i4_orf1	1	0
TRINITY_DN4702_c0_g1_i1_orf1	11	0
TRINITY_DN4703_c0_g1_i1_orf1	1	0
TRINITY_DN473_c0_g1_i1_orf1	2	0
TRINITY_DN475_c0_g1_i1_orf1	1	0
TRINITY_DN4781_c0_g2_i2_orf1	2	0
TRINITY_DN4790_c0_g1_i1_orf1	1	0
TRINITY_DN4792_c0_g1_i1_orf1	2	-16.61
TRINITY_DN47_c0_g1_i7_orf1	6	-10.1085
TRINITY_DN481_c0_g1_i3_orf1	10	-16.61
TRINITY_DN483_c1_g1_i8_orf1	4	6.5015
TRINITY_DN4968_c0_g1_i1_orf1	1	0
TRINITY_DN499_c1_g1_i1_orf1	2	0
TRINITY_DN49_c0_g1_i8_orf1	1	-16.61
TRINITY_DN5011_c1_g2_i4_orf1	1	0
TRINITY_DN5018_c0_g1_i2_orf1	3	0
TRINITY_DN5037_c0_g1_i1_orf1	10	0
TRINITY_DN5090_c0_g1_i2_orf1	5	0
TRINITY_DN51006_c0_g4_i1_orf1	2	-10.1085
TRINITY_DN5112_c0_g1_i5_orfp1	1	0
TRINITY_DN5114_c0_g1_i1_orf1	4	0
TRINITY_DN51206_c0_g3_i1_orf1	1	0
TRINITY_DN5120_c0_g1_i2_orf1	1	-16.61
TRINITY_DN5127_c0_g2_i2_orf1	1	0
TRINITY_DN5137_c0_g2_i1_orf1	2	-10.1085
TRINITY_DN5200_c0_g2_i1_orf1	1	0
TRINITY_DN52044_c0_g1_i2_orfp1	1	0
TRINITY_DN52290_c0_g1_i1_orf1	1	0
TRINITY_DN5239_c0_g1_i8_orf1	2	0
TRINITY_DN523_c0_g1_i9_orf1	2	0
TRINITY_DN5252_c0_g1_i1_orf1	1	0
TRINITY_DN5256_c0_g2_i1_orf1	4	-33.22
TRINITY_DN526_c0_g1_i5_orf1	3	0
TRINITY_DN526_c0_g2_i1_orf1	3	0
TRINITY_DN52728_c1_g1_i1_orf1	3	6.5015
TRINITY_DN530_c0_g1_i7_orf1	1	6.5015
TRINITY_DN54224_c0_g1_i1_orf1	5	0
TRINITY_DN54595_c0_g1_i4_orf1	4	-16.61
TRINITY_DN5479_c0_g1_i1_orf1	3	-33.22
TRINITY_DN5500_c0_g1_i1_orf1	2	0
TRINITY_DN55098_c0_g1_i1_orf1	1	0
TRINITY_DN5546_c0_g1_i10_orf1	5	-10.1085
TRINITY_DN55494_c0_g1_i3_orf1	1	0
TRINITY_DN5555_c0_g2_i10_orf1	3	-16.61
TRINITY_DN5606_c0_g1_i1_orf1	3	0
TRINITY_DN56270_c0_g1_i1_orf1	1	0
TRINITY_DN5642_c0_g1_i12_orf1	9	-10.1085
TRINITY_DN5642_c0_g1_i3_orf1	9	13.003
TRINITY_DN5687_c0_g1_i1_orf1	21	-16.61
TRINITY_DN5739_c0_g1_i5_orf1	2	0
TRINITY_DN57789_c0_g1_i1_orf1	1	0
TRINITY_DN5789_c0_g1_i3_orf1	1	0
TRINITY_DN5794_c0_g2_i1_orf1	4	6.5015
TRINITY_DN58043_c0_g1_i1_orf1	4	0
TRINITY_DN5811_c0_g3_i7_orf1	1	0
TRINITY_DN58674_c0_g1_i1_orf1	3	0
TRINITY_DN5872_c0_g2_i2_orf1	2	6.5015
TRINITY_DN5905_c0_g2_i2_orf1	4	-10.1085
TRINITY_DN591_c0_g1_i2_orf1	1	-16.61
TRINITY_DN5936_c0_g1_i4_orf1	8	-10.1085
TRINITY_DN5936_c0_g1_i6_orf1	2	-16.61
TRINITY_DN59503_c0_g1_i2_orf1	8	0
TRINITY_DN5962_c0_g1_i1_orf1	1	-16.61
TRINITY_DN5_c0_g1_i7_orf1	3	0
TRINITY_DN60242_c0_g2_i1_orf1	1	0
TRINITY_DN60331_c0_g4_i1_orf1	2	0
TRINITY_DN6042_c0_g1_i1_orf1	44	-133.474
TRINITY_DN6096_c0_g1_i2_orf1	2	0
TRINITY_DN61039_c0_g1_i1_orf1	1	0
TRINITY_DN6193_c0_g1_i1_orf1	2	0
TRINITY_DN62583_c0_g1_i1_orf1	9	6.5015
TRINITY_DN62687_c0_g2_i3_orf1	7	19.5045
TRINITY_DN62803_c0_g1_i1_orfp1	1	0
TRINITY_DN6296_c0_g1_i2_orf1	2	13.003
TRINITY_DN63336_c0_g2_i1_orf1	7	2.89449
TRINITY_DN6364_c0_g1_i1_orf1	3	0
TRINITY_DN6370_c0_g2_i3_orf1	1	-16.61
TRINITY_DN6398_c1_g3_i1_orf1	17	0
TRINITY_DN64283_c0_g1_i1_orf1	3	0
TRINITY_DN6445_c0_g1_i5_orf1	1	-0.858732
TRINITY_DN6451_c0_g1_i1_orf1	1	0
TRINITY_DN6466_c0_g2_i3_orf1	3	0
TRINITY_DN6475_c0_g4_i1_orf1	2	6.5015
TRINITY_DN6481_c0_g1_i2_orf1	2	0
TRINITY_DN6494_c0_g1_i2_orf1	6	-16.61
TRINITY_DN6498_c0_g1_i1_orfp1	3	0
TRINITY_DN6498_c0_g4_i1_orfp1	1	0
TRINITY_DN6608_c0_g1_i1_orf1	1	-16.61
TRINITY_DN6611_c0_g1_i7_orf1	3	-16.61
TRINITY_DN6649_c0_g1_i1_orf1	1	0
TRINITY_DN6675_c0_g1_i2_orf1	2	0
TRINITY_DN671_c0_g2_i16_orf1	1	1.05184
TRINITY_DN67272_c0_g1_i1_orf1	1	0
TRINITY_DN6746_c0_g1_i1_orf1	1	6.5015
TRINITY_DN6747_c1_g1_i3_orf1	1	6.5015
TRINITY_DN6783_c0_g1_i1_orf1	2	0
TRINITY_DN68020_c0_g1_i1_orf1	8	6.5015
TRINITY_DN68020_c0_g1_i2_orf1	3	0
TRINITY_DN6819_c0_g1_i1_orf1	2	-16.61
TRINITY_DN68331_c0_g1_i1_orf1	1	0
TRINITY_DN6867_c0_g1_i7_orf1	1	0
TRINITY_DN6908_c0_g1_i1_orf1	4	0
TRINITY_DN6937_c0_g4_i1_orf1	1	0
TRINITY_DN6959_c0_g1_i1_orf1	4	0
TRINITY_DN6_c0_g1_i5_orf1	1	6.5015
TRINITY_DN7196_c0_g1_i1_orf1	8	-15.7584
TRINITY_DN719_c0_g1_i4_orf1	2	0
TRINITY_DN723_c0_g1_i3_orf1	1	0
TRINITY_DN7340_c0_g3_i1_orf1	3	0
TRINITY_DN739_c0_g2_i2_orf1	2	0
TRINITY_DN741_c0_g1_i1_orf1	3	0
TRINITY_DN743_c0_g3_i1_orf1	3	6.5015
TRINITY_DN7441_c0_g2_i5_orf1	20	-16.61
TRINITY_DN7478_c0_g2_i1_orf1	1	0
TRINITY_DN7482_c0_g1_i2_orf1	7	-16.61
TRINITY_DN75438_c0_g1_i1_orfp1	1	0
TRINITY_DN754_c1_g1_i10_orf1	3	0
TRINITY_DN7583_c0_g1_i1_orf1	1	0
TRINITY_DN7635_c0_g1_i1_orf1	2	-18.1914
TRINITY_DN7651_c0_g1_i1_orfp1	1	0
TRINITY_DN7692_c0_g1_i5_orf1	3	-16.61
TRINITY_DN7719_c0_g1_i1_orf1	8	-0.329809
TRINITY_DN7730_c0_g4_i2_orf1	1	0
TRINITY_DN7733_c0_g1_i1_orf1	1	0
TRINITY_DN773_c4_g1_i1_orf1	4	-16.61
TRINITY_DN7744_c0_g1_i2_orf1	2	-16.61
TRINITY_DN78319_c0_g1_i1_orfp1	2	6.5015
TRINITY_DN7835_c0_g1_i1_orf1	1	0.30572
TRINITY_DN78469_c0_g1_i1_orf1	56	-261.962
TRINITY_DN7876_c0_g1_i1_orf1	2	0
TRINITY_DN7920_c0_g1_i8_orf1	2	0
TRINITY_DN79269_c0_g1_i1_orf1	14	-26.7185
TRINITY_DN795_c0_g1_i2_orf1	1	0
TRINITY_DN7961_c0_g1_i2_orf1	1	0
TRINITY_DN8021_c0_g1_i1_orfp3	1	0
TRINITY_DN802_c1_g1_i2_orf1	8	-10.1085
TRINITY_DN8058_c0_g5_i1_orf1	1	0
TRINITY_DN81012_c0_g1_i1_orfp1	2	0
TRINITY_DN8105_c0_g2_i1_orf1	2	13.003
TRINITY_DN81090_c0_g1_i1_orf1	1	0
TRINITY_DN81122_c0_g1_i1_orf1	12	-16.61
TRINITY_DN816_c0_g1_i4_orf1	21	-66.44
TRINITY_DN8213_c0_g1_i1_orf1	2	0
TRINITY_DN83367_c0_g1_i1_orf1	1	0
TRINITY_DN8412_c0_g1_i2_orf1	2	-10.1085
TRINITY_DN8459_c0_g1_i6_orf1	3	0
TRINITY_DN84649_c0_g1_i1_orf1	2	0
TRINITY_DN8507_c1_g1_i1_orf1	1	0
TRINITY_DN8516_c0_g2_i8_orf1	8	0
TRINITY_DN857_c1_g1_i1_orf1	6	0
TRINITY_DN857_c1_g2_i1_orf1	4	-1.39171
TRINITY_DN86878_c0_g1_i1_orf1	3	0
TRINITY_DN8701_c0_g1_i1_orf1	2	13.003
TRINITY_DN8721_c0_g1_i1_orf1	6	0
TRINITY_DN8778_c0_g4_i1_orf1	2	0
TRINITY_DN877_c1_g3_i1_orf1	6	0
TRINITY_DN8818_c0_g1_i1_orf1	1	0
TRINITY_DN8868_c0_g1_i2_orf1	1	6.5015
TRINITY_DN8877_c1_g1_i2_orf1	1	0
TRINITY_DN88941_c0_g1_i1_orf1	3	-16.61
TRINITY_DN89063_c0_g1_i1_orf1	9	0.815669
TRINITY_DN89271_c0_g1_i1_orf1	47	-182.71
TRINITY_DN895_c1_g2_i2_orf1	10	0.0579121
TRINITY_DN898_c0_g2_i2_orf1	8	0
TRINITY_DN901_c0_g1_i6_orf1	2	0
TRINITY_DN913_c0_g2_i1_orf1	1	-16.61
TRINITY_DN9235_c0_g5_i2_orf1	3	0
TRINITY_DN9241_c0_g1_i3_orf1	7	-49.83
TRINITY_DN9258_c0_g1_i1_orf1	10	-17.2646
TRINITY_DN936_c0_g1_i6_orf1	14	6.5015
TRINITY_DN937_c0_g2_i2_orf1	2	6.5015
TRINITY_DN939_c0_g1_i16_orf1	1	-0.995374
TRINITY_DN93_c0_g1_i2_orf1	1	0
TRINITY_DN940_c0_g1_i1_orf1	3	0
TRINITY_DN941_c0_g1_i2_orf1	2	-16.61
TRINITY_DN945_c0_g1_i1_orf1	3	-33.22
TRINITY_DN9470_c0_g3_i1_orf1	2	0
TRINITY_DN94_c1_g1_i11_orf1	1	6.5015
TRINITY_DN9506_c0_g1_i1_orf1	1	0
TRINITY_DN9546_c0_g1_i2_orf1	15	6.5015
TRINITY_DN9558_c0_g2_i2_orf1	1	6.5015
TRINITY_DN9596_c0_g1_i1_orf1	3	-10.1085
TRINITY_DN95_c0_g2_i1_orf1	52	-199.32
TRINITY_DN95_c0_g3_i1_orf1	68	-226.039
TRINITY_DN961_c0_g1_i10_orf1	5	0
TRINITY_DN961_c0_g1_i1_orf1	2	-16.61
TRINITY_DN961_c0_g1_i6_orf1	5	-10.1085
TRINITY_DN961_c0_g1_i7_orf1	6	-3.607
TRINITY_DN961_c0_g1_i8_orf1	8	0
TRINITY_DN9641_c0_g1_i6_orf1	14	-3.82169
TRINITY_DN9725_c0_g1_i1_orf1	3	-16.61
TRINITY_DN9731_c0_g1_i1_orf1	13	0

## Sheet: DEPs_GO_annotaion
GO	level	depth	name	namespace	def	nums_of_GOs	GOs	num_of_Accs	Accs	Accs_GO
GO:0003674	1	1	molecular_function	molecular_function	A molecular process that can be carried out by the action of a single macromolecular machine, usually via direct physical interactions with other molecular entities. Function in this sense denotes an action, or activity, that a gene product (or a complex) performs. These actions are described from two distinct but related perspectives: (1) biochemical activity, and (2) role as a component in a la…	80	GO:0004252;GO:0004866;GO:0051287;GO:0003677;GO:0008121;GO:0015035;GO:0017022;GO:0048487;GO:0047184;GO:0008047;GO:0003676;GO:0004869;GO:0031072;GO:0048027;GO:0008234;GO:0016491;GO:0070181;GO:0004364;GO:0001540;GO:0008083;GO:0004322;GO:0051087;GO:0008270;GO:0051082;GO:0003779;GO:0004563;GO:0042802;GO:0005509;GO:0003755;GO:0032440;GO:0004550;GO:0005520;GO:0046872;GO:0003774;GO:0005524;GO:0005525;GO:…	100	TRINITY_DN10718_c0_g3_i2_orf1;TRINITY_DN413_c1_g1_i1_orf1;TRINITY_DN1776_c0_g1_i1_orf1;TRINITY_DN26394_c0_g1_i1_orf1;TRINITY_DN27206_c0_g1_i1_orf1;TRINITY_DN481_c0_g1_i3_orf1;TRINITY_DN1295_c0_g1_i1_orf1;TRINITY_DN7744_c0_g1_i2_orf1;TRINITY_DN1123_c0_g2_i3_orf1;TRINITY_DN2056_c1_g1_i2_orf1;TRINITY_DN945_c0_g1_i1_orf1;TRINITY_DN2986_c0_g1_i5_orf1;TRINITY_DN1906_c0_g2_i5_orf1;TRINITY_DN63336_c0_g2_…	TRINITY_DN10718_c0_g3_i2_orf1(GO:0003735;GO:0048027);TRINITY_DN413_c1_g1_i1_orf1(GO:0047184;GO:0032440;GO:0005509);TRINITY_DN1776_c0_g1_i1_orf1(GO:0046872;GO:0016491);TRINITY_DN26394_c0_g1_i1_orf1(GO:0031072);TRINITY_DN27206_c0_g1_i1_orf1(GO:0005509);TRINITY_DN481_c0_g1_i3_orf1(GO:0005509);TRINITY_DN1295_c0_g1_i1_orf1(GO:0008124);TRINITY_DN7744_c0_g1_i2_orf1(GO:0003677;GO:0046982);TRINITY_DN1123_…
GO:0008150	1	1	biological_process	biological_process	A biological process represents a specific objective that the organism is genetically programmed to achieve. Biological processes are often described by their outcome or ending state, e.g., the biological process of cell division results in the creation of two daughter cells (a divided cell) from a single parent cell. A biological process is accomplished by a particular set of molecular functions…	89	GO:0007611;GO:0006826;GO:0019915;GO:0050728;GO:0045786;GO:0043066;GO:0006662;GO:0006665;GO:0019722;GO:0032781;GO:0006606;GO:0030048;GO:0000463;GO:0060311;GO:0060313;GO:0030042;GO:0002276;GO:0000398;GO:0016567;GO:0003407;GO:0033007;GO:1902255;GO:0006457;GO:0009143;GO:0050821;GO:0042744;GO:0000470;GO:0000027;GO:0015991;GO:0042254;GO:0006364;GO:0001843;GO:0006689;GO:0006220;GO:0042381;GO:0006952;GO:…	67	TRINITY_DN37_c2_g1_i2_orf1;TRINITY_DN11732_c0_g1_i1_orf1;TRINITY_DN6611_c0_g1_i7_orf1;TRINITY_DN10718_c0_g3_i2_orf1;TRINITY_DN3267_c0_g1_i8_orf1;TRINITY_DN12081_c0_g2_i1_orf1;TRINITY_DN3363_c0_g1_i1_orf1;TRINITY_DN413_c1_g1_i1_orf1;TRINITY_DN127_c0_g2_i3_orf1;TRINITY_DN4144_c0_g4_i2_orf1;TRINITY_DN8412_c0_g1_i2_orf1;TRINITY_DN1402_c0_g1_i4_orf1;TRINITY_DN2036_c3_g1_i6_orf1;TRINITY_DN322_c1_g1_i4_…	TRINITY_DN37_c2_g1_i2_orf1(GO:0015991);TRINITY_DN11732_c0_g1_i1_orf1(GO:0042381);TRINITY_DN6611_c0_g1_i7_orf1(GO:0001558);TRINITY_DN10718_c0_g3_i2_orf1(GO:0043066;GO:0006412);TRINITY_DN3267_c0_g1_i8_orf1(GO:0006355);TRINITY_DN12081_c0_g2_i1_orf1(GO:0042744;GO:0034599;GO:0045454);TRINITY_DN3363_c0_g1_i1_orf1(GO:0007021;GO:0007023);TRINITY_DN413_c1_g1_i1_orf1(GO:0019722);TRINITY_DN127_c0_g2_i3_orf1…
GO:0005575	1	1	cellular_component	cellular_component	A location, relative to cellular compartments and structures, occupied by a macromolecular machine when it carries out a molecular function. There are two ways in which the gene ontology describes locations of gene products: (1) relative to cellular structures (e.g., cytoplasmic side of plasma membrane) or compartments (e.g., mitochondrion), and (2) the stable macromolecular complexes of which th…	50	GO:0035060;GO:0009897;GO:0032040;GO:0015934;GO:0005783;GO:0022625;GO:0015629;GO:0045202;GO:0000786;GO:0031477;GO:0005927;GO:0031475;GO:0005874;GO:0022627;GO:0005737;GO:0005764;GO:0045171;GO:0005615;GO:0005730;GO:0005813;GO:0016021;GO:0016020;GO:0005739;GO:0005654;GO:0030286;GO:0016459;GO:0016460;GO:0005759;GO:0048471;GO:0042788;GO:0005576;GO:0005794;GO:0000790;GO:0015935;GO:0005886;GO:0031476;GO:…	78	TRINITY_DN945_c0_g1_i1_orf1;TRINITY_DN11732_c0_g1_i1_orf1;TRINITY_DN7196_c0_g1_i1_orf1;TRINITY_DN6611_c0_g1_i7_orf1;TRINITY_DN10718_c0_g3_i2_orf1;TRINITY_DN1348_c0_g1_i2_orf1;TRINITY_DN3773_c0_g3_i1_orf1;TRINITY_DN2730_c4_g1_i3_orf1;TRINITY_DN37_c2_g1_i2_orf1;TRINITY_DN6819_c0_g1_i1_orf1;TRINITY_DN127_c0_g2_i3_orf1;TRINITY_DN4144_c0_g4_i2_orf1;TRINITY_DN5962_c0_g1_i1_orf1;TRINITY_DN13275_c0_g1_i5…	TRINITY_DN945_c0_g1_i1_orf1(GO:0016021;GO:0005840);TRINITY_DN11732_c0_g1_i1_orf1(GO:0005576);TRINITY_DN7196_c0_g1_i1_orf1(GO:0005783);TRINITY_DN6611_c0_g1_i7_orf1(GO:0005576);TRINITY_DN10718_c0_g3_i2_orf1(GO:0005840;GO:0005730;GO:0005829;GO:0045202;GO:0005783;GO:0022627);TRINITY_DN1348_c0_g1_i2_orf1(GO:0005739);TRINITY_DN3773_c0_g3_i1_orf1(GO:0005615);TRINITY_DN2730_c4_g1_i3_orf1(GO:0016020);TRIN…
GO:0031974	2	2	membrane-enclosed lumen	cellular_component	The enclosed volume within a sealed membrane or between two sealed membranes. Encompasses the volume enclosed by the membranes of a particular organelle, e.g. endoplasmic reticulum lumen, or the space between the two lipid bilayers of a double membrane surrounding an organelle, e.g. nuclear envelope lumen. [GOC:add, GOC:mah]	1	GO:0005759	1	TRINITY_DN10906_c0_g1_i2_orf1	TRINITY_DN10906_c0_g1_i2_orf1(GO:0005759)
GO:0002376	2	2	immune system process	biological_process	Any process involved in the development or functioning of the immune system, an organismal system for calibrated responses to potential internal or invasive threats. [GO_REF:0000022, GOC:add, GOC:mtg_15nov05]	3	GO:0002276;GO:0042381;GO:0006955	5	TRINITY_DN11732_c0_g1_i1_orf1;TRINITY_DN2036_c3_g1_i6_orf1;TRINITY_DN63336_c0_g2_i1_orf1;TRINITY_DN68020_c0_g1_i1_orf1;TRINITY_DN1672_c0_g3_i2_orf1	TRINITY_DN11732_c0_g1_i1_orf1(GO:0042381);TRINITY_DN2036_c3_g1_i6_orf1(GO:0042381);TRINITY_DN63336_c0_g2_i1_orf1(GO:0006955);TRINITY_DN68020_c0_g1_i1_orf1(GO:0042381);TRINITY_DN1672_c0_g3_i2_orf1(GO:0002276;GO:0006955)
GO:0065007	2	2	biological regulation	biological_process	Any process that modulates a measurable attribute of any biological process, quality or function. [GOC:dph, GOC:isa_complete, GOC:mah, GOC:pr, GOC:vw]	25	GO:0033119;GO:0050821;GO:0010628;GO:0019915;GO:0050728;GO:0045786;GO:1900022;GO:2000059;GO:0043066;GO:0070667;GO:0008285;GO:0006879;GO:0042381;GO:0019722;GO:0032781;GO:0001558;GO:0060311;GO:0060313;GO:0045454;GO:0051726;GO:0010716;GO:0010711;GO:0006355;GO:0033007;GO:1902255	22	TRINITY_DN11732_c0_g1_i1_orf1;TRINITY_DN6611_c0_g1_i7_orf1;TRINITY_DN10718_c0_g3_i2_orf1;TRINITY_DN3267_c0_g1_i8_orf1;TRINITY_DN12081_c0_g2_i1_orf1;TRINITY_DN413_c1_g1_i1_orf1;TRINITY_DN8412_c0_g1_i2_orf1;TRINITY_DN1402_c0_g1_i4_orf1;TRINITY_DN2036_c3_g1_i6_orf1;TRINITY_DN3267_c0_g1_i6_orf1;TRINITY_DN26394_c0_g1_i1_orf1;TRINITY_DN415_c0_g2_i3_orf1;TRINITY_DN1906_c0_g2_i5_orf1;TRINITY_DN1884_c2_g1…	TRINITY_DN11732_c0_g1_i1_orf1(GO:0042381);TRINITY_DN6611_c0_g1_i7_orf1(GO:0001558);TRINITY_DN10718_c0_g3_i2_orf1(GO:0043066);TRINITY_DN3267_c0_g1_i8_orf1(GO:0006355);TRINITY_DN12081_c0_g2_i1_orf1(GO:0045454);TRINITY_DN413_c1_g1_i1_orf1(GO:0019722);TRINITY_DN8412_c0_g1_i2_orf1(GO:0019915);TRINITY_DN1402_c0_g1_i4_orf1(GO:0006879);TRINITY_DN2036_c3_g1_i6_orf1(GO:0042381);TRINITY_DN3267_c0_g1_i6_orf1…
GO:0008152	2	2	metabolic process	biological_process	The chemical reactions and pathways, including anabolism and catabolism, by which living organisms transform chemical substances. Metabolic processes typically transform small molecules, but also include macromolecular processes such as DNA repair and replication, and protein synthesis and degradation. [GOC:go_curators, ISBN:0198547684]	29	GO:0009143;GO:0009313;GO:0042744;GO:0000470;GO:0042178;GO:0006220;GO:0000413;GO:0006228;GO:0010467;GO:0006241;GO:0006364;GO:0006749;GO:0002181;GO:0006030;GO:0006662;GO:0006689;GO:0006665;GO:0006729;GO:0046034;GO:0019941;GO:0000463;GO:0006508;GO:0016925;GO:0006183;GO:0000398;GO:0016567;GO:0006006;GO:0006414;GO:0006412	37	TRINITY_DN10718_c0_g3_i2_orf1;TRINITY_DN12081_c0_g2_i1_orf1;TRINITY_DN6819_c0_g1_i1_orf1;TRINITY_DN127_c0_g2_i3_orf1;TRINITY_DN4144_c0_g4_i2_orf1;TRINITY_DN8412_c0_g1_i2_orf1;TRINITY_DN13275_c0_g1_i5_orf1;TRINITY_DN1391_c0_g1_i2_orf1;TRINITY_DN47_c0_g1_i7_orf1;TRINITY_DN5642_c0_g1_i3_orf1;TRINITY_DN1295_c0_g1_i1_orf1;TRINITY_DN5962_c0_g1_i1_orf1;TRINITY_DN945_c0_g1_i1_orf1;TRINITY_DN52728_c1_g1_i…	TRINITY_DN10718_c0_g3_i2_orf1(GO:0006412);TRINITY_DN12081_c0_g2_i1_orf1(GO:0042744);TRINITY_DN6819_c0_g1_i1_orf1(GO:0010467;GO:0006006);TRINITY_DN127_c0_g2_i3_orf1(GO:0016925);TRINITY_DN4144_c0_g4_i2_orf1(GO:0006412);TRINITY_DN8412_c0_g1_i2_orf1(GO:0009313;GO:0006689);TRINITY_DN13275_c0_g1_i5_orf1(GO:0006412);TRINITY_DN1391_c0_g1_i2_orf1(GO:0006030);TRINITY_DN47_c0_g1_i7_orf1(GO:0019941;GO:001656…
GO:0032991	2	2	protein-containing complex	cellular_component	A stable assembly of two or more macromolecules, i.e. proteins, nucleic acids, carbohydrates or lipids, in which at least one component is a protein and the constituent parts function together. [GOC:dos, GOC:mah]	18	GO:0035060;GO:0032040;GO:0015934;GO:0022627;GO:0022625;GO:0031476;GO:0005840;GO:0030286;GO:0033178;GO:0016460;GO:0016459;GO:0000786;GO:0031477;GO:0031428;GO:0031475;GO:0042788;GO:0005681;GO:0015935	27	TRINITY_DN37_c2_g1_i2_orf1;TRINITY_DN10718_c0_g3_i2_orf1;TRINITY_DN4144_c0_g4_i2_orf1;TRINITY_DN13275_c0_g1_i5_orf1;TRINITY_DN8868_c0_g1_i2_orf1;TRINITY_DN47_c0_g1_i7_orf1;TRINITY_DN5962_c0_g1_i1_orf1;TRINITY_DN7744_c0_g1_i2_orf1;TRINITY_DN45197_c0_g1_i1_orf1;TRINITY_DN1853_c0_g1_i13_orf1;TRINITY_DN52728_c1_g1_i1_orf1;TRINITY_DN11117_c0_g2_i1_orf1;TRINITY_DN945_c0_g1_i1_orf1;TRINITY_DN10897_c0_g4…	TRINITY_DN37_c2_g1_i2_orf1(GO:0033178);TRINITY_DN10718_c0_g3_i2_orf1(GO:0005840;GO:0022627);TRINITY_DN4144_c0_g4_i2_orf1(GO:0005840;GO:0022625);TRINITY_DN13275_c0_g1_i5_orf1(GO:0005840);TRINITY_DN8868_c0_g1_i2_orf1(GO:0005840);TRINITY_DN47_c0_g1_i7_orf1(GO:0005840;GO:0022627);TRINITY_DN5962_c0_g1_i1_orf1(GO:0005681);TRINITY_DN7744_c0_g1_i2_orf1(GO:0000786);TRINITY_DN45197_c0_g1_i1_orf1(GO:0030286…
GO:0044456	2	2	synapse part	cellular_component	Any constituent part of a synapse, the junction between a nerve fiber of one neuron and another neuron or muscle fiber or glial cell. [GOC:jl]	1	GO:0014069	1	TRINITY_DN14889_c0_g1_i1_orf1	TRINITY_DN14889_c0_g1_i1_orf1(GO:0014069)
GO:0005623	2	2	cell	cellular_component	The basic structural and functional unit of all organisms. Includes the plasma membrane and any external encapsulating structures such as the cell wall and cell envelope. [GOC:go_curators]	1	GO:0005623	5	TRINITY_DN1402_c0_g1_i4_orf1;TRINITY_DN415_c0_g2_i3_orf1;TRINITY_DN530_c0_g1_i7_orf1;TRINITY_DN2257_c0_g1_i2_orf1;TRINITY_DN12081_c0_g2_i1_orf1	TRINITY_DN1402_c0_g1_i4_orf1(GO:0005623);TRINITY_DN415_c0_g2_i3_orf1(GO:0005623);TRINITY_DN530_c0_g1_i7_orf1(GO:0005623);TRINITY_DN2257_c0_g1_i2_orf1(GO:0005623);TRINITY_DN12081_c0_g2_i1_orf1(GO:0005623)
GO:0005198	2	2	structural molecule activity	molecular_function	The action of a molecule that contributes to the structural integrity of a complex or its assembly within or outside a cell. [GOC:mah, GOC:vw]	2	GO:0003735;GO:0005212	21	TRINITY_DN30912_c0_g1_i1_orf1;TRINITY_DN14889_c0_g1_i1_orf1;TRINITY_DN51006_c0_g4_i1_orf1;TRINITY_DN10718_c0_g3_i2_orf1;TRINITY_DN137_c0_g1_i2_orf1;TRINITY_DN11117_c0_g2_i1_orf1;TRINITY_DN22513_c0_g4_i1_orf1;TRINITY_DN961_c0_g1_i1_orf1;TRINITY_DN10644_c0_g1_i1_orf1;TRINITY_DN4144_c0_g4_i2_orf1;TRINITY_DN945_c0_g1_i1_orf1;TRINITY_DN12076_c0_g3_i2_orf1;TRINITY_DN52728_c1_g1_i1_orf1;TRINITY_DN8868_c…	TRINITY_DN30912_c0_g1_i1_orf1(GO:0003735);TRINITY_DN14889_c0_g1_i1_orf1(GO:0003735);TRINITY_DN51006_c0_g4_i1_orf1(GO:0003735);TRINITY_DN10718_c0_g3_i2_orf1(GO:0003735);TRINITY_DN137_c0_g1_i2_orf1(GO:0003735);TRINITY_DN11117_c0_g2_i1_orf1(GO:0003735);TRINITY_DN22513_c0_g4_i1_orf1(GO:0003735);TRINITY_DN961_c0_g1_i1_orf1(GO:0005212);TRINITY_DN10644_c0_g1_i1_orf1(GO:0003735);TRINITY_DN4144_c0_g4_i2_o…
GO:0044425	2	2	membrane part	cellular_component	Any constituent part of a membrane, a double layer of lipid molecules that encloses all cells, and, in eukaryotes, many organelles; may be a single or double lipid bilayer; also includes associated proteins. [GOC:jl]	5	GO:0033178;GO:0009897;GO:0016021;GO:0070469;GO:0032587	9	TRINITY_DN37_c2_g1_i2_orf1;TRINITY_DN14115_c0_g1_i1_orf1;TRINITY_DN3133_c0_g1_i1_orf1;TRINITY_DN1672_c0_g3_i2_orf1;TRINITY_DN591_c0_g1_i2_orf1;TRINITY_DN42006_c0_g1_i1_orf1;TRINITY_DN945_c0_g1_i1_orf1;TRINITY_DN20751_c0_g6_i1_orf1;TRINITY_DN9258_c0_g1_i1_orf1	TRINITY_DN37_c2_g1_i2_orf1(GO:0033178);TRINITY_DN14115_c0_g1_i1_orf1(GO:0016021);TRINITY_DN3133_c0_g1_i1_orf1(GO:0016021);TRINITY_DN1672_c0_g3_i2_orf1(GO:0009897;GO:0016021);TRINITY_DN591_c0_g1_i2_orf1(GO:0016021);TRINITY_DN42006_c0_g1_i1_orf1(GO:0032587);TRINITY_DN945_c0_g1_i1_orf1(GO:0016021);TRINITY_DN20751_c0_g6_i1_orf1(GO:0070469);TRINITY_DN9258_c0_g1_i1_orf1(GO:0070469)
GO:0044421	2	2	extracellular region part	cellular_component	Any constituent part of the extracellular region, the space external to the outermost structure of a cell. For cells without external protective or external encapsulating structures this refers to space outside of the plasma membrane. This term covers constituent parts of the host cell environment outside an intracellular parasite. [GOC:jl]	2	GO:0045171;GO:0005615	8	TRINITY_DN3773_c0_g3_i1_orf1;TRINITY_DN6819_c0_g1_i1_orf1;TRINITY_DN5642_c0_g1_i12_orf1;TRINITY_DN20473_c0_g3_i1_orf1;TRINITY_DN26394_c0_g1_i1_orf1;TRINITY_DN1906_c0_g2_i5_orf1;TRINITY_DN3788_c0_g2_i1_orf1;TRINITY_DN5642_c0_g1_i3_orf1	TRINITY_DN3773_c0_g3_i1_orf1(GO:0005615);TRINITY_DN6819_c0_g1_i1_orf1(GO:0005615);TRINITY_DN5642_c0_g1_i12_orf1(GO:0005615);TRINITY_DN20473_c0_g3_i1_orf1(GO:0045171);TRINITY_DN26394_c0_g1_i1_orf1(GO:0005615);TRINITY_DN1906_c0_g2_i5_orf1(GO:0005615);TRINITY_DN3788_c0_g2_i1_orf1(GO:0005615);TRINITY_DN5642_c0_g1_i3_orf1(GO:0005615)
GO:0044422	2	2	organelle part	cellular_component	Any constituent part of an organelle, an organized structure of distinctive morphology and function. Includes constituent parts of the nucleus, mitochondria, plastids, vacuoles, vesicles, ribosomes and the cytoskeleton, but excludes the plasma membrane. [GOC:jl]	23	GO:0035060;GO:0016459;GO:0015934;GO:0022627;GO:0022625;GO:0000786;GO:0030286;GO:0031477;GO:0031476;GO:0031475;GO:0005874;GO:0015935;GO:0005730;GO:0005813;GO:0005654;GO:0016460;GO:0005759;GO:0000790;GO:0031428;GO:0030864;GO:0005743;GO:0005741;GO:0005681	27	TRINITY_DN10718_c0_g3_i2_orf1;TRINITY_DN4144_c0_g4_i2_orf1;TRINITY_DN20751_c0_g6_i1_orf1;TRINITY_DN26394_c0_g1_i1_orf1;TRINITY_DN47_c0_g1_i7_orf1;TRINITY_DN5962_c0_g1_i1_orf1;TRINITY_DN7744_c0_g1_i2_orf1;TRINITY_DN52728_c1_g1_i1_orf1;TRINITY_DN3133_c0_g1_i1_orf1;TRINITY_DN11117_c0_g2_i1_orf1;TRINITY_DN45197_c0_g1_i1_orf1;TRINITY_DN1884_c2_g1_i2_orf1;TRINITY_DN3363_c0_g1_i1_orf1;TRINITY_DN30912_c0…	TRINITY_DN10718_c0_g3_i2_orf1(GO:0005730;GO:0022627);TRINITY_DN4144_c0_g4_i2_orf1(GO:0022625);TRINITY_DN20751_c0_g6_i1_orf1(GO:0005743);TRINITY_DN26394_c0_g1_i1_orf1(GO:0005654);TRINITY_DN47_c0_g1_i7_orf1(GO:0022627);TRINITY_DN5962_c0_g1_i1_orf1(GO:0005681);TRINITY_DN7744_c0_g1_i2_orf1(GO:0000790;GO:0000786);TRINITY_DN52728_c1_g1_i1_orf1(GO:0015935);TRINITY_DN3133_c0_g1_i1_orf1(GO:0005741);TRINIT…
GO:0043226	2	2	organelle	cellular_component	Organized structure of distinctive morphology and function. Includes the nucleus, mitochondria, plastids, vacuoles, vesicles, ribosomes and the cytoskeleton, and prokaryotic structures such as anammoxosomes and pirellulosomes. Excludes the plasma membrane. [GOC:go_curators]	12	GO:0005856;GO:0005794;GO:0005783;GO:0005730;GO:0015629;GO:0005634;GO:0005739;GO:0030864;GO:0005764;GO:0014069;GO:0042788;GO:0005840	39	TRINITY_DN7196_c0_g1_i1_orf1;TRINITY_DN10718_c0_g3_i2_orf1;TRINITY_DN1348_c0_g1_i2_orf1;TRINITY_DN2870_c1_g1_i2_orf1;TRINITY_DN127_c0_g2_i3_orf1;TRINITY_DN4144_c0_g4_i2_orf1;TRINITY_DN13275_c0_g1_i5_orf1;TRINITY_DN10036_c0_g1_i4_orf1;TRINITY_DN8868_c0_g1_i2_orf1;TRINITY_DN26394_c0_g1_i1_orf1;TRINITY_DN47_c0_g1_i7_orf1;TRINITY_DN415_c0_g2_i3_orf1;TRINITY_DN2367_c0_g1_i3_orf1;TRINITY_DN7744_c0_g1_i…	TRINITY_DN7196_c0_g1_i1_orf1(GO:0005783);TRINITY_DN10718_c0_g3_i2_orf1(GO:0005840;GO:0005730;GO:0005783);TRINITY_DN1348_c0_g1_i2_orf1(GO:0005739);TRINITY_DN2870_c1_g1_i2_orf1(GO:0005634);TRINITY_DN127_c0_g2_i3_orf1(GO:0005634);TRINITY_DN4144_c0_g4_i2_orf1(GO:0005840);TRINITY_DN13275_c0_g1_i5_orf1(GO:0005840);TRINITY_DN10036_c0_g1_i4_orf1(GO:0005783);TRINITY_DN8868_c0_g1_i2_orf1(GO:0005840);TRINIT…
GO:0045202	2	2	synapse	cellular_component	The junction between a nerve fiber of one neuron and another neuron, muscle fiber or glial cell. As the nerve fiber approaches the synapse it enlarges into a specialized structure, the presynaptic nerve ending, which contains mitochondria and synaptic vesicles. At the tip of the nerve ending is the presynaptic membrane; facing it, and separated from it by a minute cleft (the synaptic cleft) is a …	1	GO:0045202	2	TRINITY_DN51006_c0_g4_i1_orf1;TRINITY_DN10718_c0_g3_i2_orf1	TRINITY_DN51006_c0_g4_i1_orf1(GO:0045202);TRINITY_DN10718_c0_g3_i2_orf1(GO:0045202)
GO:0016020	2	2	membrane	cellular_component	A lipid bilayer along with all the proteins and protein complexes embedded in it an attached to it. [GOC:dos, GOC:mah, ISBN:0815316194]	5	GO:0005743;GO:0016020;GO:0005741;GO:0005886;GO:0032587	7	TRINITY_DN3133_c0_g1_i1_orf1;TRINITY_DN2730_c4_g1_i3_orf1;TRINITY_DN1310_c0_g1_i3_orf1;TRINITY_DN20751_c0_g6_i1_orf1;TRINITY_DN26394_c0_g1_i1_orf1;TRINITY_DN1906_c0_g2_i5_orf1;TRINITY_DN42006_c0_g1_i1_orf1	TRINITY_DN3133_c0_g1_i1_orf1(GO:0005741);TRINITY_DN2730_c4_g1_i3_orf1(GO:0016020);TRINITY_DN1310_c0_g1_i3_orf1(GO:0005886);TRINITY_DN20751_c0_g6_i1_orf1(GO:0005743);TRINITY_DN26394_c0_g1_i1_orf1(GO:0005886);TRINITY_DN1906_c0_g2_i5_orf1(GO:0005886);TRINITY_DN42006_c0_g1_i1_orf1(GO:0032587)
GO:0030054	2	2	cell junction	cellular_component	A cellular component that forms a specialized region of connection between two or more cells or between a cell and the extracellular matrix. At a cell junction, anchoring proteins extend through the plasma membrane to link cytoskeletal proteins in one cell to cytoskeletal proteins in neighboring cells or to proteins in the extracellular matrix. [GOC:mah, http://www.vivo.colostate.edu/hbooks/cmb/c…	1	GO:0005927	1	TRINITY_DN1310_c0_g1_i3_orf1	TRINITY_DN1310_c0_g1_i3_orf1(GO:0005927)
GO:0008283	2	2	cell proliferation	biological_process	The multiplication or reproduction of cells, resulting in the expansion of a cell population. [GOC:mah, GOC:mb]	1	GO:0008283	1	TRINITY_DN6819_c0_g1_i1_orf1	TRINITY_DN6819_c0_g1_i1_orf1(GO:0008283)
GO:0038024	2	2	cargo receptor activity	molecular_function	Combining selectively with an extracellular substance and delivering the substance into the cell via endocytosis. [GOC:bf, GOC:signaling, PMID:15239958]	1	GO:0005044	2	TRINITY_DN63336_c0_g2_i1_orf1;TRINITY_DN1672_c0_g3_i2_orf1	TRINITY_DN63336_c0_g2_i1_orf1(GO:0005044);TRINITY_DN1672_c0_g3_i2_orf1(GO:0005044)
GO:0005576	2	2	extracellular region	cellular_component	The space external to the outermost structure of a cell. For cells without external protective or external encapsulating structures this refers to space outside of the plasma membrane. This term covers the host cell environment outside an intracellular parasite. [GOC:go_curators]	1	GO:0005576	8	TRINITY_DN11732_c0_g1_i1_orf1;TRINITY_DN6611_c0_g1_i7_orf1;TRINITY_DN6819_c0_g1_i1_orf1;TRINITY_DN68020_c0_g1_i1_orf1;TRINITY_DN2783_c0_g1_i5_orf1;TRINITY_DN2036_c3_g1_i6_orf1;TRINITY_DN1391_c0_g1_i2_orf1;TRINITY_DN3049_c0_g2_i1_orf1	TRINITY_DN11732_c0_g1_i1_orf1(GO:0005576);TRINITY_DN6611_c0_g1_i7_orf1(GO:0005576);TRINITY_DN6819_c0_g1_i1_orf1(GO:0005576);TRINITY_DN68020_c0_g1_i1_orf1(GO:0005576);TRINITY_DN2783_c0_g1_i5_orf1(GO:0005576);TRINITY_DN2036_c3_g1_i6_orf1(GO:0005576);TRINITY_DN1391_c0_g1_i2_orf1(GO:0005576);TRINITY_DN3049_c0_g2_i1_orf1(GO:0005576)
GO:0016209	2	2	antioxidant activity	molecular_function	Inhibition of the reactions brought about by dioxygen (O2) or peroxides. Usually the antioxidant is effective because it can itself be more easily oxidized than the substance protected. The term is often applied to components that can trap free radicals, thereby breaking the chain reaction that normally leads to extensive biological damage. [ISBN:0198506732]	3	GO:0004784;GO:0004601;GO:0051920	3	TRINITY_DN1123_c0_g2_i3_orf1;TRINITY_DN6475_c0_g4_i1_orf1;TRINITY_DN12081_c0_g2_i1_orf1	TRINITY_DN1123_c0_g2_i3_orf1(GO:0004784);TRINITY_DN6475_c0_g4_i1_orf1(GO:0004784);TRINITY_DN12081_c0_g2_i1_orf1(GO:0004601;GO:0051920)
GO:0071840	2	2	cellular component organization or biogenesis	biological_process	A process that results in the biosynthesis of constituent macromolecules, assembly, arrangement of constituent parts, or disassembly of a cellular component. [GOC:mah]	11	GO:0042273;GO:0007021;GO:0007015;GO:0042274;GO:0000266;GO:0097435;GO:0042254;GO:0000028;GO:0006325;GO:0030042;GO:0000027	13	TRINITY_DN3363_c0_g1_i1_orf1;TRINITY_DN7744_c0_g1_i2_orf1;TRINITY_DN1853_c0_g1_i13_orf1;TRINITY_DN3133_c0_g1_i1_orf1;TRINITY_DN11117_c0_g2_i1_orf1;TRINITY_DN4144_c0_g4_i2_orf1;TRINITY_DN6296_c0_g1_i2_orf1;TRINITY_DN3747_c0_g4_i3_orf1;TRINITY_DN1906_c0_g2_i5_orf1;TRINITY_DN9241_c0_g1_i3_orf1;TRINITY_DN51006_c0_g4_i1_orf1;TRINITY_DN267_c0_g1_i4_orf1;TRINITY_DN2367_c0_g1_i3_orf1	TRINITY_DN3363_c0_g1_i1_orf1(GO:0007021);TRINITY_DN7744_c0_g1_i2_orf1(GO:0006325);TRINITY_DN1853_c0_g1_i13_orf1(GO:0042254);TRINITY_DN3133_c0_g1_i1_orf1(GO:0000266);TRINITY_DN11117_c0_g2_i1_orf1(GO:0000027);TRINITY_DN4144_c0_g4_i2_orf1(GO:0042273);TRINITY_DN6296_c0_g1_i2_orf1(GO:0030042);TRINITY_DN3747_c0_g4_i3_orf1(GO:0007015);TRINITY_DN1906_c0_g2_i5_orf1(GO:0097435);TRINITY_DN9241_c0_g1_i3_orf1…
GO:0009987	2	2	cellular process	biological_process	Any process that is carried out at the cellular level, but not necessarily restricted to a single cell. For example, cell communication occurs among more than one cell, but occurs at the cellular level. [GOC:go_curators, GOC:isa_complete]	47	GO:0006457;GO:0000266;GO:0009143;GO:0000028;GO:0042744;GO:0000470;GO:0042178;GO:0034599;GO:0000027;GO:0006220;GO:0000413;GO:0016925;GO:0006228;GO:0051085;GO:0097435;GO:0000281;GO:0006241;GO:0006364;GO:0006749;GO:0002181;GO:0006030;GO:0006689;GO:0006665;GO:0006729;GO:0007021;GO:0030154;GO:0006879;GO:0019722;GO:0046034;GO:0019941;GO:0007023;GO:0030048;GO:0000463;GO:0045454;GO:0030042;GO:0061077;GO:…	50	TRINITY_DN13275_c0_g1_i5_orf1;TRINITY_DN3363_c0_g1_i1_orf1;TRINITY_DN10718_c0_g3_i2_orf1;TRINITY_DN12081_c0_g2_i1_orf1;TRINITY_DN413_c1_g1_i1_orf1;TRINITY_DN127_c0_g2_i3_orf1;TRINITY_DN4144_c0_g4_i2_orf1;TRINITY_DN8412_c0_g1_i2_orf1;TRINITY_DN1402_c0_g1_i4_orf1;TRINITY_DN1391_c0_g1_i2_orf1;TRINITY_DN47_c0_g1_i7_orf1;TRINITY_DN415_c0_g2_i3_orf1;TRINITY_DN1295_c0_g1_i1_orf1;TRINITY_DN2367_c0_g1_i3_…	TRINITY_DN13275_c0_g1_i5_orf1(GO:0006412);TRINITY_DN3363_c0_g1_i1_orf1(GO:0007021;GO:0007023);TRINITY_DN10718_c0_g3_i2_orf1(GO:0006412);TRINITY_DN12081_c0_g2_i1_orf1(GO:0042744;GO:0034599;GO:0045454);TRINITY_DN413_c1_g1_i1_orf1(GO:0019722);TRINITY_DN127_c0_g2_i3_orf1(GO:0016925);TRINITY_DN4144_c0_g4_i2_orf1(GO:0006412);TRINITY_DN8412_c0_g1_i2_orf1(GO:0006689);TRINITY_DN1402_c0_g1_i4_orf1(GO:00068…
GO:0005215	2	2	transporter activity	molecular_function	Enables the directed movement of substances (such as macromolecules, small molecules, ions) into, out of or within a cell, or between cells. [GOC:ai, GOC:dgf]	1	GO:0046961	1	TRINITY_DN37_c2_g1_i2_orf1	TRINITY_DN37_c2_g1_i2_orf1(GO:0046961)
GO:0032502	2	2	developmental process	biological_process	A biological process whose specific outcome is the progression of an integrated living unit: an anatomical structure (which may be a subcellular structure, cell, tissue, or organ), or organism over time from an initial condition to a later condition. [GOC:isa_complete]	5	GO:0007498;GO:0001843;GO:0030154;GO:0003407;GO:0007420	4	TRINITY_DN6819_c0_g1_i1_orf1;TRINITY_DN1310_c0_g1_i3_orf1;TRINITY_DN51006_c0_g4_i1_orf1;TRINITY_DN1884_c2_g1_i2_orf1	TRINITY_DN6819_c0_g1_i1_orf1(GO:0003407);TRINITY_DN1310_c0_g1_i3_orf1(GO:0007498);TRINITY_DN51006_c0_g4_i1_orf1(GO:0030154;GO:0001843);TRINITY_DN1884_c2_g1_i2_orf1(GO:0007420)
GO:0032501	2	2	multicellular organismal process	biological_process	Any biological process, occurring at the level of a multicellular organism, pertinent to its function. [GOC:curators, GOC:dph, GOC:isa_complete, GOC:tb]	3	GO:0050885;GO:0042381;GO:0007611	4	TRINITY_DN11732_c0_g1_i1_orf1;TRINITY_DN2036_c3_g1_i6_orf1;TRINITY_DN68020_c0_g1_i1_orf1;TRINITY_DN8412_c0_g1_i2_orf1	TRINITY_DN11732_c0_g1_i1_orf1(GO:0042381);TRINITY_DN2036_c3_g1_i6_orf1(GO:0042381);TRINITY_DN68020_c0_g1_i1_orf1(GO:0042381);TRINITY_DN8412_c0_g1_i2_orf1(GO:0050885;GO:0007611)
GO:0098772	2	2	molecular function regulator	molecular_function	A molecular function that modulates the activity of a gene product or complex. Examples include enzyme regulators and channel regulators. [GOC:dos, GOC:pt]	7	GO:0005179;GO:0008083;GO:0048019;GO:1990948;GO:0008047;GO:0004866;GO:0004869	9	TRINITY_DN3773_c0_g3_i1_orf1;TRINITY_DN2730_c4_g1_i3_orf1;TRINITY_DN6819_c0_g1_i1_orf1;TRINITY_DN8412_c0_g1_i2_orf1;TRINITY_DN9558_c0_g2_i2_orf1;TRINITY_DN1799_c0_g1_i6_orf1;TRINITY_DN1906_c0_g2_i5_orf1;TRINITY_DN51006_c0_g4_i1_orf1;TRINITY_DN3049_c0_g2_i1_orf1	TRINITY_DN3773_c0_g3_i1_orf1(GO:0004866);TRINITY_DN2730_c4_g1_i3_orf1(GO:0008083);TRINITY_DN6819_c0_g1_i1_orf1(GO:0005179);TRINITY_DN8412_c0_g1_i2_orf1(GO:0008047);TRINITY_DN9558_c0_g2_i2_orf1(GO:0048019);TRINITY_DN1799_c0_g1_i6_orf1(GO:0004869);TRINITY_DN1906_c0_g2_i5_orf1(GO:0004869);TRINITY_DN51006_c0_g4_i1_orf1(GO:1990948);TRINITY_DN3049_c0_g2_i1_orf1(GO:0005179)
GO:0051179	2	2	localization	biological_process	Any process in which a cell, a substance, or a cellular entity, such as a protein complex or organelle, is transported, tethered to or otherwise maintained in a specific location. In the case of substances, localization may also be achieved via selective degradation. [GOC:ai, GOC:dos]	4	GO:0006606;GO:0015991;GO:0006826;GO:0019915	4	TRINITY_DN37_c2_g1_i2_orf1;TRINITY_DN1402_c0_g1_i4_orf1;TRINITY_DN530_c0_g1_i7_orf1;TRINITY_DN8412_c0_g1_i2_orf1	TRINITY_DN37_c2_g1_i2_orf1(GO:0015991);TRINITY_DN1402_c0_g1_i4_orf1(GO:0006826);TRINITY_DN530_c0_g1_i7_orf1(GO:0006606);TRINITY_DN8412_c0_g1_i2_orf1(GO:0019915)
GO:0044464	2	2	cell part	cellular_component	Any constituent part of a cell, the basic structural and functional unit of all organisms. [GOC:jl]	39	GO:0035060;GO:0009897;GO:0015934;GO:0005783;GO:0022625;GO:0015629;GO:0000786;GO:0031477;GO:0031476;GO:0031475;GO:0030864;GO:0005874;GO:0015935;GO:0005856;GO:0005730;GO:0005813;GO:0005634;GO:0005741;GO:0005739;GO:0005654;GO:0030286;GO:0016459;GO:0005759;GO:0048471;GO:0042788;GO:0005794;GO:0000790;GO:0014069;GO:0005886;GO:0022627;GO:0032587;GO:0031428;GO:0005840;GO:0005829;GO:0005737;GO:0005764;GO:…	60	TRINITY_DN7196_c0_g1_i1_orf1;TRINITY_DN10718_c0_g3_i2_orf1;TRINITY_DN1348_c0_g1_i2_orf1;TRINITY_DN12081_c0_g2_i1_orf1;TRINITY_DN2870_c1_g1_i2_orf1;TRINITY_DN127_c0_g2_i3_orf1;TRINITY_DN4144_c0_g4_i2_orf1;TRINITY_DN5962_c0_g1_i1_orf1;TRINITY_DN13275_c0_g1_i5_orf1;TRINITY_DN1310_c0_g1_i3_orf1;TRINITY_DN10036_c0_g1_i4_orf1;TRINITY_DN8868_c0_g1_i2_orf1;TRINITY_DN26394_c0_g1_i1_orf1;TRINITY_DN47_c0_g1…	TRINITY_DN7196_c0_g1_i1_orf1(GO:0005783);TRINITY_DN10718_c0_g3_i2_orf1(GO:0005840;GO:0005730;GO:0005829;GO:0005783;GO:0022627);TRINITY_DN1348_c0_g1_i2_orf1(GO:0005739);TRINITY_DN12081_c0_g2_i1_orf1(GO:0005829);TRINITY_DN2870_c1_g1_i2_orf1(GO:0005634);TRINITY_DN127_c0_g2_i3_orf1(GO:0005634);TRINITY_DN4144_c0_g4_i2_orf1(GO:0005840;GO:0022625);TRINITY_DN5962_c0_g1_i1_orf1(GO:0005681);TRINITY_DN13275…
GO:0031386	2	2	protein tag	molecular_function	A molecular function exhibited by a protein that is covalently attached (AKA tagged or conjugated) to another protein where it acts as a marker, recognized by the cellular apparatus to target the tagged protein for some cellular process such as modification, sequestration, transport or degradation. [GOC:dos, GOC:go_curators, PMID:19028679, PMID:20054389, PMID:6305978]	1	GO:0031386	1	TRINITY_DN47_c0_g1_i7_orf1	TRINITY_DN47_c0_g1_i7_orf1(GO:0031386)
GO:0007610	2	2	behavior	biological_process	The internally coordinated responses (actions or inactions) of animals (individuals or groups) to internal or external stimuli, via a mechanism that involves nervous system activity. [GOC:ems, GOC:jl, ISBN:0395448956, PMID:20160973]	1	GO:0007611	1	TRINITY_DN8412_c0_g1_i2_orf1	TRINITY_DN8412_c0_g1_i2_orf1(GO:0007611)
GO:0005488	2	2	binding	molecular_function	The selective, non-covalent, often stoichiometric, interaction of a molecule with one or more specific sites on another molecule. [GOC:ceb, GOC:mah, ISBN:0198506732]	44	GO:0005179;GO:0051287;GO:0030247;GO:0017022;GO:0048487;GO:0008270;GO:0003676;GO:0003677;GO:0048027;GO:0070181;GO:0000049;GO:0001540;GO:0008083;GO:0051087;GO:0051082;GO:0003779;GO:0042802;GO:0005509;GO:0002020;GO:0031072;GO:0005520;GO:0046872;GO:0005524;GO:0005525;GO:0032036;GO:0003682;GO:0020037;GO:0048019;GO:0008199;GO:0003785;GO:0030515;GO:0008201;GO:0050750;GO:0019901;GO:0031625;GO:0035091;GO:…	71	TRINITY_DN413_c1_g1_i1_orf1;TRINITY_DN8105_c0_g2_i1_orf1;TRINITY_DN6611_c0_g1_i7_orf1;TRINITY_DN10718_c0_g3_i2_orf1;TRINITY_DN3267_c0_g1_i8_orf1;TRINITY_DN2730_c4_g1_i3_orf1;TRINITY_DN2870_c1_g1_i2_orf1;TRINITY_DN6819_c0_g1_i1_orf1;TRINITY_DN89271_c0_g1_i1_orf1;TRINITY_DN4144_c0_g4_i2_orf1;TRINITY_DN6042_c0_g1_i1_orf1;TRINITY_DN1776_c0_g1_i1_orf1;TRINITY_DN1402_c0_g1_i4_orf1;TRINITY_DN1310_c0_g1_…	TRINITY_DN413_c1_g1_i1_orf1(GO:0005509);TRINITY_DN8105_c0_g2_i1_orf1(GO:0005524);TRINITY_DN6611_c0_g1_i7_orf1(GO:0005520);TRINITY_DN10718_c0_g3_i2_orf1(GO:0048027);TRINITY_DN3267_c0_g1_i8_orf1(GO:0003723);TRINITY_DN2730_c4_g1_i3_orf1(GO:0008083);TRINITY_DN2870_c1_g1_i2_orf1(GO:0003677);TRINITY_DN6819_c0_g1_i1_orf1(GO:0005179);TRINITY_DN89271_c0_g1_i1_orf1(GO:0046872);TRINITY_DN4144_c0_g4_i2_orf1(…
GO:0099080	2	2	supramolecular complex	cellular_component	A cellular component that consists of an indeterminate number of proteins or macromolecular complexes, organized into a regular, higher-order structure such as a polymer, sheet, network or a fiber. [GOC:dos]	1	GO:0005874	2	TRINITY_DN3363_c0_g1_i1_orf1;TRINITY_DN45197_c0_g1_i1_orf1	TRINITY_DN3363_c0_g1_i1_orf1(GO:0005874);TRINITY_DN45197_c0_g1_i1_orf1(GO:0005874)
GO:0003824	2	2	catalytic activity	molecular_function	Catalysis of a biochemical reaction at physiological temperatures. In biologically catalyzed reactions, the reactants are known as substrates, and the catalysts are naturally occurring macromolecular substances known as enzymes. Enzymes possess specific binding sites for substrates, and are usually composed wholly or largely of protein, but RNA that has catalytic activity (ribozyme) is often also…	28	GO:0004252;GO:0008124;GO:0008121;GO:0008234;GO:0016491;GO:0004364;GO:0004528;GO:0004322;GO:0004563;GO:0003756;GO:0003755;GO:0032440;GO:0003774;GO:0016787;GO:0004104;GO:0003924;GO:0046961;GO:0047429;GO:0004784;GO:0009055;GO:0016853;GO:0016616;GO:0004725;GO:0051920;GO:0004550;GO:0047184;GO:0015035;GO:0004601	38	TRINITY_DN413_c1_g1_i1_orf1;TRINITY_DN37_c2_g1_i2_orf1;TRINITY_DN12081_c0_g2_i1_orf1;TRINITY_DN89271_c0_g1_i1_orf1;TRINITY_DN8412_c0_g1_i2_orf1;TRINITY_DN1776_c0_g1_i1_orf1;TRINITY_DN1402_c0_g1_i4_orf1;TRINITY_DN20751_c0_g6_i1_orf1;TRINITY_DN5642_c0_g1_i3_orf1;TRINITY_DN415_c0_g2_i3_orf1;TRINITY_DN95_c0_g2_i1_orf1;TRINITY_DN1105_c0_g2_i3_orf1;TRINITY_DN2056_c1_g1_i2_orf1;TRINITY_DN1295_c0_g1_i1_o…	TRINITY_DN413_c1_g1_i1_orf1(GO:0047184;GO:0032440);TRINITY_DN37_c2_g1_i2_orf1(GO:0046961);TRINITY_DN12081_c0_g2_i1_orf1(GO:0004601;GO:0051920);TRINITY_DN89271_c0_g1_i1_orf1(GO:0016491);TRINITY_DN8412_c0_g1_i2_orf1(GO:0004563);TRINITY_DN1776_c0_g1_i1_orf1(GO:0016491);TRINITY_DN1402_c0_g1_i4_orf1(GO:0004322);TRINITY_DN20751_c0_g6_i1_orf1(GO:0008121);TRINITY_DN5642_c0_g1_i3_orf1(GO:0004252);TRINITY_…
GO:0050896	2	2	response to stimulus	biological_process	Any process that results in a change in state or activity of a cell or an organism (in terms of movement, secretion, enzyme production, gene expression, etc.) as a result of a stimulus. The process begins with detection of the stimulus and ends with a change in state or activity or the cell or organism. [GOC:ai, GOC:bf]	6	GO:0071364;GO:0042381;GO:0006952;GO:0006955;GO:0034599;GO:0034976	9	TRINITY_DN11732_c0_g1_i1_orf1;TRINITY_DN1672_c0_g3_i2_orf1;TRINITY_DN12081_c0_g2_i1_orf1;TRINITY_DN2036_c3_g1_i6_orf1;TRINITY_DN68020_c0_g1_i1_orf1;TRINITY_DN42006_c0_g1_i1_orf1;TRINITY_DN1906_c0_g2_i5_orf1;TRINITY_DN63336_c0_g2_i1_orf1;TRINITY_DN415_c0_g2_i3_orf1	TRINITY_DN11732_c0_g1_i1_orf1(GO:0042381);TRINITY_DN1672_c0_g3_i2_orf1(GO:0006955);TRINITY_DN12081_c0_g2_i1_orf1(GO:0034599);TRINITY_DN2036_c3_g1_i6_orf1(GO:0042381);TRINITY_DN68020_c0_g1_i1_orf1(GO:0042381);TRINITY_DN42006_c0_g1_i1_orf1(GO:0071364);TRINITY_DN1906_c0_g2_i5_orf1(GO:0006952);TRINITY_DN63336_c0_g2_i1_orf1(GO:0006955);TRINITY_DN415_c0_g2_i3_orf1(GO:0034976)
GO:0050817	3	3	coagulation	biological_process	The process in which a fluid solution, or part of it, changes into a solid or semisolid mass. [ISBN:0198506732]	1	GO:0042381	3	TRINITY_DN11732_c0_g1_i1_orf1;TRINITY_DN2036_c3_g1_i6_orf1;TRINITY_DN68020_c0_g1_i1_orf1	TRINITY_DN11732_c0_g1_i1_orf1(GO:0042381);TRINITY_DN2036_c3_g1_i6_orf1(GO:0042381);TRINITY_DN68020_c0_g1_i1_orf1(GO:0042381)
GO:0001775	3	3	cell activation	biological_process	A change in the morphology or behavior of a cell resulting from exposure to an activating factor such as a cellular or soluble ligand. [GOC:mgi_curators]	1	GO:0002276	1	TRINITY_DN1672_c0_g3_i2_orf1	TRINITY_DN1672_c0_g3_i2_orf1(GO:0002276)
GO:1901363	3	3	heterocyclic compound binding	molecular_function	Interacting selectively and non-covalently with heterocyclic compound. [GOC:TermGenie]	13	GO:0070181;GO:0000049;GO:0003730;GO:0020037;GO:0051287;GO:0003723;GO:0003676;GO:0003677;GO:0030515;GO:0048027;GO:0003746;GO:0005524;GO:0005525	24	TRINITY_DN10718_c0_g3_i2_orf1;TRINITY_DN3267_c0_g1_i8_orf1;TRINITY_DN2870_c1_g1_i2_orf1;TRINITY_DN4144_c0_g4_i2_orf1;TRINITY_DN3267_c0_g1_i6_orf1;TRINITY_DN7744_c0_g1_i2_orf1;TRINITY_DN51006_c0_g4_i1_orf1;TRINITY_DN5687_c0_g1_i1_orf1;TRINITY_DN8105_c0_g2_i1_orf1;TRINITY_DN14889_c0_g1_i1_orf1;TRINITY_DN10906_c0_g1_i2_orf1;TRINITY_DN10644_c0_g1_i1_orf1;TRINITY_DN802_c1_g1_i2_orf1;TRINITY_DN20347_c0…	TRINITY_DN10718_c0_g3_i2_orf1(GO:0048027);TRINITY_DN3267_c0_g1_i8_orf1(GO:0003723);TRINITY_DN2870_c1_g1_i2_orf1(GO:0003677);TRINITY_DN4144_c0_g4_i2_orf1(GO:0003723);TRINITY_DN3267_c0_g1_i6_orf1(GO:0003723);TRINITY_DN7744_c0_g1_i2_orf1(GO:0003677);TRINITY_DN51006_c0_g4_i1_orf1(GO:0003730;GO:0048027);TRINITY_DN5687_c0_g1_i1_orf1(GO:0003677);TRINITY_DN8105_c0_g2_i1_orf1(GO:0005524);TRINITY_DN14889_c…
GO:0004784	3	5	superoxide dismutase activity	molecular_function	Catalysis of the reaction: 2 superoxide + 2 H+ = O2 + hydrogen peroxide. [EC:1.15.1.1, GOC:vw, PMID:15064408]	1	GO:0004784	2	TRINITY_DN1123_c0_g2_i3_orf1;TRINITY_DN6475_c0_g4_i1_orf1	TRINITY_DN1123_c0_g2_i3_orf1(GO:0004784);TRINITY_DN6475_c0_g4_i1_orf1(GO:0004784)
GO:0032993	3	3	protein-DNA complex	cellular_component	A macromolecular complex containing both protein and DNA molecules. [GOC:mah]	1	GO:0000786	1	TRINITY_DN7744_c0_g1_i2_orf1	TRINITY_DN7744_c0_g1_i2_orf1(GO:0000786)
GO:0016459	3	6	myosin complex	cellular_component	A protein complex, formed of one or more myosin heavy chains plus associated light chains and other proteins, that functions as a molecular motor; uses the energy of ATP hydrolysis to move actin filaments or to move vesicles or other cargo on fixed actin filaments; has magnesium-ATPase activity and binds actin. Myosin classes are distinguished based on sequence features of the motor, or head, dom…	5	GO:0031477;GO:0031476;GO:0031475;GO:0016459;GO:0016460	1	TRINITY_DN322_c1_g1_i4_orf1	TRINITY_DN322_c1_g1_i4_orf1(GO:0016459;GO:0016460;GO:0031477;GO:0031476;GO:0031475)
GO:0044459	3	3	plasma membrane part	cellular_component	Any constituent part of the plasma membrane, the membrane surrounding a cell that separates the cell from its external environment. It consists of a phospholipid bilayer and associated proteins. [GOC:jl]	2	GO:0009897;GO:0032587	2	TRINITY_DN42006_c0_g1_i1_orf1;TRINITY_DN1672_c0_g3_i2_orf1	TRINITY_DN42006_c0_g1_i1_orf1(GO:0032587);TRINITY_DN1672_c0_g3_i2_orf1(GO:0009897)
GO:0016829	3	3	lyase activity	molecular_function	Catalysis of the cleavage of C-C, C-O, C-N and other bonds by other means than by hydrolysis or oxidation, or conversely adding a group to a double bond. They differ from other enzymes in that two substrates are involved in one reaction direction, but only one in the other direction. When acting on the single substrate, a molecule is eliminated and this generates either a new double bond or a new…	1	GO:0008124	1	TRINITY_DN1295_c0_g1_i1_orf1	TRINITY_DN1295_c0_g1_i1_orf1(GO:0008124)
GO:0044085	3	3	cellular component biogenesis	biological_process	A process that results in the biosynthesis of constituent macromolecules, assembly, and arrangement of constituent parts of a cellular component. Includes biosynthesis of constituent macromolecules, and those macromolecular modifications that are involved in synthesis or assembly of the cellular component. [GOC:jl, GOC:mah]	3	GO:0042273;GO:0042254;GO:0042274	3	TRINITY_DN1853_c0_g1_i13_orf1;TRINITY_DN51006_c0_g4_i1_orf1;TRINITY_DN4144_c0_g4_i2_orf1	TRINITY_DN1853_c0_g1_i13_orf1(GO:0042254);TRINITY_DN51006_c0_g4_i1_orf1(GO:0042274);TRINITY_DN4144_c0_g4_i2_orf1(GO:0042273)
GO:0031224	3	3	intrinsic component of membrane	cellular_component	The component of a membrane consisting of the gene products having some covalently attached portion, for example part of a peptide sequence or some other covalently attached group such as a GPI anchor, which spans or is embedded in one or both leaflets of the membrane. [GOC:mah]	1	GO:0016021	5	TRINITY_DN945_c0_g1_i1_orf1;TRINITY_DN591_c0_g1_i2_orf1;TRINITY_DN14115_c0_g1_i1_orf1;TRINITY_DN3133_c0_g1_i1_orf1;TRINITY_DN1672_c0_g3_i2_orf1	TRINITY_DN945_c0_g1_i1_orf1(GO:0016021);TRINITY_DN591_c0_g1_i2_orf1(GO:0016021);TRINITY_DN14115_c0_g1_i1_orf1(GO:0016021);TRINITY_DN3133_c0_g1_i1_orf1(GO:0016021);TRINITY_DN1672_c0_g3_i2_orf1(GO:0016021)
GO:0140096	3	3	catalytic activity, acting on a protein	molecular_function	Catalytic activity that acts to modify a protein. [GOC:pdt]	5	GO:0004252;GO:0004725;GO:0008234;GO:0003755;GO:0003756	10	TRINITY_DN1105_c0_g2_i3_orf1;TRINITY_DN2056_c1_g1_i2_orf1;TRINITY_DN1523_c2_g1_i1_orf1;TRINITY_DN5642_c0_g1_i12_orf1;TRINITY_DN2133_c1_g3_i1_orf1;TRINITY_DN743_c0_g3_i1_orf1;TRINITY_DN3788_c0_g2_i1_orf1;TRINITY_DN415_c0_g2_i3_orf1;TRINITY_DN5642_c0_g1_i3_orf1;TRINITY_DN49_c0_g1_i8_orf1	TRINITY_DN1105_c0_g2_i3_orf1(GO:0004252);TRINITY_DN2056_c1_g1_i2_orf1(GO:0004252);TRINITY_DN1523_c2_g1_i1_orf1(GO:0003755);TRINITY_DN5642_c0_g1_i12_orf1(GO:0004252);TRINITY_DN2133_c1_g3_i1_orf1(GO:0008234);TRINITY_DN743_c0_g3_i1_orf1(GO:0003755);TRINITY_DN3788_c0_g2_i1_orf1(GO:0004252);TRINITY_DN415_c0_g2_i3_orf1(GO:0003756);TRINITY_DN5642_c0_g1_i3_orf1(GO:0004252);TRINITY_DN49_c0_g1_i8_orf1(GO:0…
GO:0009719	3	3	response to endogenous stimulus	biological_process	Any process that results in a change in state or activity of a cell or an organism (in terms of movement, secretion, enzyme production, gene expression, etc.) as a result of a stimulus arising within the organism. [GOC:sm]	1	GO:0071364	1	TRINITY_DN42006_c0_g1_i1_orf1	TRINITY_DN42006_c0_g1_i1_orf1(GO:0071364)
GO:0019725	3	5	cellular homeostasis	biological_process	Any process involved in the maintenance of an internal steady state at the level of the cell. [GOC:isa_complete, GOC:jl, ISBN:0395825172]	2	GO:0045454;GO:0006879	4	TRINITY_DN1402_c0_g1_i4_orf1;TRINITY_DN415_c0_g2_i3_orf1;TRINITY_DN2257_c0_g1_i2_orf1;TRINITY_DN12081_c0_g2_i1_orf1	TRINITY_DN1402_c0_g1_i4_orf1(GO:0006879);TRINITY_DN415_c0_g2_i3_orf1(GO:0045454);TRINITY_DN2257_c0_g1_i2_orf1(GO:0045454);TRINITY_DN12081_c0_g2_i1_orf1(GO:0045454)
GO:0030234	3	3	enzyme regulator activity	molecular_function	Binds to and modulates the activity of an enzyme. [GOC:dph, GOC:mah, GOC:tb]	4	GO:0004869;GO:1990948;GO:0008047;GO:0004866	5	TRINITY_DN1906_c0_g2_i5_orf1;TRINITY_DN3773_c0_g3_i1_orf1;TRINITY_DN51006_c0_g4_i1_orf1;TRINITY_DN1799_c0_g1_i6_orf1;TRINITY_DN8412_c0_g1_i2_orf1	TRINITY_DN1906_c0_g2_i5_orf1(GO:0004869);TRINITY_DN3773_c0_g3_i1_orf1(GO:0004866);TRINITY_DN51006_c0_g4_i1_orf1(GO:1990948);TRINITY_DN1799_c0_g1_i6_orf1(GO:0004869);TRINITY_DN8412_c0_g1_i2_orf1(GO:0008047)
GO:0044424	3	3	intracellular part	cellular_component	Any constituent part of the living contents of a cell; the matter contained within (but not including) the plasma membrane, usually taken to exclude large vacuoles and masses of secretory or ingested material. In eukaryotes it includes the nucleus and cytoplasm. [GOC:jl]	35	GO:0035060;GO:0015934;GO:0005783;GO:0022625;GO:0015629;GO:0000786;GO:0031477;GO:0031476;GO:0031475;GO:0030864;GO:0005874;GO:0015935;GO:0005856;GO:0005730;GO:0005813;GO:0005634;GO:0005741;GO:0005739;GO:0005654;GO:0030286;GO:0016459;GO:0005759;GO:0048471;GO:0042788;GO:0005794;GO:0000790;GO:0022627;GO:0031428;GO:0005840;GO:0005829;GO:0005737;GO:0005764;GO:0005743;GO:0016460;GO:0005681	59	TRINITY_DN7196_c0_g1_i1_orf1;TRINITY_DN10718_c0_g3_i2_orf1;TRINITY_DN1348_c0_g1_i2_orf1;TRINITY_DN12081_c0_g2_i1_orf1;TRINITY_DN2870_c1_g1_i2_orf1;TRINITY_DN127_c0_g2_i3_orf1;TRINITY_DN4144_c0_g4_i2_orf1;TRINITY_DN5962_c0_g1_i1_orf1;TRINITY_DN13275_c0_g1_i5_orf1;TRINITY_DN20751_c0_g6_i1_orf1;TRINITY_DN10036_c0_g1_i4_orf1;TRINITY_DN8868_c0_g1_i2_orf1;TRINITY_DN26394_c0_g1_i1_orf1;TRINITY_DN47_c0_g…	TRINITY_DN7196_c0_g1_i1_orf1(GO:0005783);TRINITY_DN10718_c0_g3_i2_orf1(GO:0005840;GO:0005730;GO:0005829;GO:0005783;GO:0022627);TRINITY_DN1348_c0_g1_i2_orf1(GO:0005739);TRINITY_DN12081_c0_g2_i1_orf1(GO:0005829);TRINITY_DN2870_c1_g1_i2_orf1(GO:0005634);TRINITY_DN127_c0_g2_i3_orf1(GO:0005634);TRINITY_DN4144_c0_g4_i2_orf1(GO:0005840;GO:0022625);TRINITY_DN5962_c0_g1_i1_orf1(GO:0005681);TRINITY_DN13275…
GO:0005515	3	3	protein binding	molecular_function	Interacting selectively and non-covalently with any protein or protein complex (a complex of two or more proteins that may include other nonprotein molecules). [GOC:go_curators]	20	GO:0032036;GO:0003779;GO:0031625;GO:0005179;GO:0008083;GO:0031072;GO:0003785;GO:0051087;GO:0048019;GO:0017022;GO:0019901;GO:0048487;GO:0051082;GO:0005516;GO:0002020;GO:0008536;GO:0005520;GO:0046982;GO:0042802;GO:0050750	21	TRINITY_DN267_c0_g1_i4_orf1;TRINITY_DN3363_c0_g1_i1_orf1;TRINITY_DN20473_c0_g3_i1_orf1;TRINITY_DN322_c1_g1_i4_orf1;TRINITY_DN10906_c0_g1_i2_orf1;TRINITY_DN2730_c4_g1_i3_orf1;TRINITY_DN6819_c0_g1_i1_orf1;TRINITY_DN530_c0_g1_i7_orf1;TRINITY_DN6296_c0_g1_i2_orf1;TRINITY_DN9558_c0_g2_i2_orf1;TRINITY_DN1906_c0_g2_i5_orf1;TRINITY_DN42006_c0_g1_i1_orf1;TRINITY_DN6611_c0_g1_i7_orf1;TRINITY_DN3747_c0_g4_i…	TRINITY_DN267_c0_g1_i4_orf1(GO:0003785);TRINITY_DN3363_c0_g1_i1_orf1(GO:0048487);TRINITY_DN20473_c0_g3_i1_orf1(GO:0042802);TRINITY_DN322_c1_g1_i4_orf1(GO:0032036;GO:0017022);TRINITY_DN10906_c0_g1_i2_orf1(GO:0051087;GO:0051082);TRINITY_DN2730_c4_g1_i3_orf1(GO:0008083);TRINITY_DN6819_c0_g1_i1_orf1(GO:0005179);TRINITY_DN530_c0_g1_i7_orf1(GO:0008536);TRINITY_DN6296_c0_g1_i2_orf1(GO:0003779);TRINITY_D…
GO:0097367	3	3	carbohydrate derivative binding	molecular_function	Interacting selectively and non-covalently with a carbohydrate derivative. [GOC:pr]	4	GO:0008061;GO:0008201;GO:0005524;GO:0005525	7	TRINITY_DN8105_c0_g2_i1_orf1;TRINITY_DN10906_c0_g1_i2_orf1;TRINITY_DN9558_c0_g2_i2_orf1;TRINITY_DN2783_c0_g1_i5_orf1;TRINITY_DN42006_c0_g1_i1_orf1;TRINITY_DN802_c1_g1_i2_orf1;TRINITY_DN1391_c0_g1_i2_orf1	TRINITY_DN8105_c0_g2_i1_orf1(GO:0005524);TRINITY_DN10906_c0_g1_i2_orf1(GO:0005524);TRINITY_DN9558_c0_g2_i2_orf1(GO:0008201);TRINITY_DN2783_c0_g1_i5_orf1(GO:0008061);TRINITY_DN42006_c0_g1_i1_orf1(GO:0005525);TRINITY_DN802_c1_g1_i2_orf1(GO:0005524);TRINITY_DN1391_c0_g1_i2_orf1(GO:0008061)
GO:0002252	3	3	immune effector process	biological_process	Any process of the immune system that can potentially contribute to an immune response. [GO_REF:0000022, GOC:add, GOC:mtg_15nov05, ISBN:0781735149]	1	GO:0002276	1	TRINITY_DN1672_c0_g3_i2_orf1	TRINITY_DN1672_c0_g3_i2_orf1(GO:0002276)
GO:0048037	3	3	cofactor binding	molecular_function	Interacting selectively and non-covalently with a cofactor, a substance that is required for the activity of an enzyme or other protein. Cofactors may be inorganic, such as the metal atoms zinc, iron, and copper in certain forms, or organic, in which case they are referred to as coenzymes. Cofactors may either be bound tightly to active sites or bind loosely with the substrate. [ISBN:0198506732]	3	GO:0051287;GO:0051537;GO:0020037	3	TRINITY_DN6746_c0_g1_i1_orf1;TRINITY_DN20751_c0_g6_i1_orf1;TRINITY_DN9258_c0_g1_i1_orf1	TRINITY_DN6746_c0_g1_i1_orf1(GO:0051287);TRINITY_DN20751_c0_g6_i1_orf1(GO:0051537);TRINITY_DN9258_c0_g1_i1_orf1(GO:0020037)
GO:0098552	3	3	side of membrane	cellular_component	A cellular component consisting of one leaflet of a membrane bilayer and any proteins embedded or anchored in it or attached to its surface. [GOC:dos]	1	GO:0009897	1	TRINITY_DN1672_c0_g3_i2_orf1	TRINITY_DN1672_c0_g3_i2_orf1(GO:0009897)
GO:0043229	3	4	intracellular organelle	cellular_component	Organized structure of distinctive morphology and function, occurring within the cell. Includes the nucleus, mitochondria, plastids, vacuoles, vesicles, ribosomes and the cytoskeleton. Excludes the plasma membrane. [GOC:go_curators]	11	GO:0005856;GO:0005794;GO:0005783;GO:0005730;GO:0015629;GO:0005634;GO:0005739;GO:0030864;GO:0005764;GO:0042788;GO:0005840	39	TRINITY_DN7196_c0_g1_i1_orf1;TRINITY_DN10718_c0_g3_i2_orf1;TRINITY_DN1348_c0_g1_i2_orf1;TRINITY_DN2870_c1_g1_i2_orf1;TRINITY_DN127_c0_g2_i3_orf1;TRINITY_DN4144_c0_g4_i2_orf1;TRINITY_DN13275_c0_g1_i5_orf1;TRINITY_DN10036_c0_g1_i4_orf1;TRINITY_DN8868_c0_g1_i2_orf1;TRINITY_DN26394_c0_g1_i1_orf1;TRINITY_DN47_c0_g1_i7_orf1;TRINITY_DN415_c0_g2_i3_orf1;TRINITY_DN2367_c0_g1_i3_orf1;TRINITY_DN7744_c0_g1_i…	TRINITY_DN7196_c0_g1_i1_orf1(GO:0005783);TRINITY_DN10718_c0_g3_i2_orf1(GO:0005840;GO:0005730;GO:0005783);TRINITY_DN1348_c0_g1_i2_orf1(GO:0005739);TRINITY_DN2870_c1_g1_i2_orf1(GO:0005634);TRINITY_DN127_c0_g2_i3_orf1(GO:0005634);TRINITY_DN4144_c0_g4_i2_orf1(GO:0005840);TRINITY_DN13275_c0_g1_i5_orf1(GO:0005840);TRINITY_DN10036_c0_g1_i4_orf1(GO:0005783);TRINITY_DN8868_c0_g1_i2_orf1(GO:0005840);TRINIT…
GO:0043228	3	3	non-membrane-bounded organelle	cellular_component	Organized structure of distinctive morphology and function, not bounded by a lipid bilayer membrane. Includes ribosomes, the cytoskeleton and chromosomes. [GOC:go_curators]	6	GO:0005856;GO:0015629;GO:0005730;GO:0030864;GO:0042788;GO:0005840	20	TRINITY_DN14889_c0_g1_i1_orf1;TRINITY_DN51006_c0_g4_i1_orf1;TRINITY_DN10718_c0_g3_i2_orf1;TRINITY_DN11117_c0_g2_i1_orf1;TRINITY_DN8868_c0_g1_i2_orf1;TRINITY_DN10644_c0_g1_i1_orf1;TRINITY_DN4144_c0_g4_i2_orf1;TRINITY_DN6296_c0_g1_i2_orf1;TRINITY_DN945_c0_g1_i1_orf1;TRINITY_DN12076_c0_g3_i2_orf1;TRINITY_DN42006_c0_g1_i1_orf1;TRINITY_DN802_c1_g1_i2_orf1;TRINITY_DN47_c0_g1_i7_orf1;TRINITY_DN10897_c0_…	TRINITY_DN14889_c0_g1_i1_orf1(GO:0005840;GO:0005730);TRINITY_DN51006_c0_g4_i1_orf1(GO:0005730;GO:0005840);TRINITY_DN10718_c0_g3_i2_orf1(GO:0005840;GO:0005730);TRINITY_DN11117_c0_g2_i1_orf1(GO:0005840);TRINITY_DN8868_c0_g1_i2_orf1(GO:0005840);TRINITY_DN10644_c0_g1_i1_orf1(GO:0005840);TRINITY_DN4144_c0_g4_i2_orf1(GO:0005840);TRINITY_DN6296_c0_g1_i2_orf1(GO:0015629);TRINITY_DN945_c0_g1_i1_orf1(GO:00…
GO:0043227	3	3	membrane-bounded organelle	cellular_component	Organized structure of distinctive morphology and function, bounded by a single or double lipid bilayer membrane. Includes the nucleus, mitochondria, plastids, vacuoles, and vesicles. Excludes the plasma membrane. [GOC:go_curators]	5	GO:0005764;GO:0005794;GO:0005634;GO:0005783;GO:0005739	21	TRINITY_DN7744_c0_g1_i2_orf1;TRINITY_DN7196_c0_g1_i1_orf1;TRINITY_DN10718_c0_g3_i2_orf1;TRINITY_DN9258_c0_g1_i1_orf1;TRINITY_DN1348_c0_g1_i2_orf1;TRINITY_DN9596_c0_g1_i1_orf1;TRINITY_DN88941_c0_g1_i1_orf1;TRINITY_DN2870_c1_g1_i2_orf1;TRINITY_DN127_c0_g2_i3_orf1;TRINITY_DN29_c0_g1_i1_orf1;TRINITY_DN340_c0_g1_i5_orf1;TRINITY_DN9558_c0_g2_i2_orf1;TRINITY_DN20347_c0_g1_i1_orf1;TRINITY_DN10036_c0_g1_i…	TRINITY_DN7744_c0_g1_i2_orf1(GO:0005634);TRINITY_DN7196_c0_g1_i1_orf1(GO:0005783);TRINITY_DN10718_c0_g3_i2_orf1(GO:0005783);TRINITY_DN9258_c0_g1_i1_orf1(GO:0005739);TRINITY_DN1348_c0_g1_i2_orf1(GO:0005739);TRINITY_DN9596_c0_g1_i1_orf1(GO:0005634);TRINITY_DN88941_c0_g1_i1_orf1(GO:0005739);TRINITY_DN2870_c1_g1_i2_orf1(GO:0005634);TRINITY_DN127_c0_g2_i3_orf1(GO:0005634);TRINITY_DN29_c0_g1_i1_orf1(GO…
GO:0045321	3	4	leukocyte activation	biological_process	A change in morphology and behavior of a leukocyte resulting from exposure to a specific antigen, mitogen, cytokine, cellular ligand, or soluble factor. [GOC:add]	1	GO:0002276	1	TRINITY_DN1672_c0_g3_i2_orf1	TRINITY_DN1672_c0_g3_i2_orf1(GO:0002276)
GO:0070469	3	3	respiratory chain	cellular_component	The protein complexes that form the electron transport system (the respiratory chain), associated with a cell membrane, usually the plasma membrane (in prokaryotes) or the inner mitochondrial membrane (on eukaryotes). The respiratory chain complexes transfer electrons from an electron donor to an electron acceptor and are associated with a proton pump to create a transmembrane electrochemical gra…	1	GO:0070469	2	TRINITY_DN20751_c0_g6_i1_orf1;TRINITY_DN9258_c0_g1_i1_orf1	TRINITY_DN20751_c0_g6_i1_orf1(GO:0070469);TRINITY_DN9258_c0_g1_i1_orf1(GO:0070469)
GO:1902494	3	3	catalytic complex	cellular_component	A protein complex which is capable of catalytic activity. [GOC:bhm, GOC:TermGenie, PMID:8077207]	2	GO:0035060;GO:0030286	2	TRINITY_DN45197_c0_g1_i1_orf1;TRINITY_DN802_c1_g1_i2_orf1	TRINITY_DN45197_c0_g1_i1_orf1(GO:0030286);TRINITY_DN802_c1_g1_i2_orf1(GO:0035060)
GO:0006807	3	3	nitrogen compound metabolic process	biological_process	The chemical reactions and pathways involving organic or inorganic compounds that contain nitrogen. [CHEBI:51143, GOC:go_curators, GOC:jl, ISBN:0198506732]	22	GO:0009143;GO:0000470;GO:0006220;GO:0000413;GO:0006228;GO:0006241;GO:0006364;GO:0006749;GO:0002181;GO:0006508;GO:0006689;GO:0006665;GO:0006729;GO:0046034;GO:0019941;GO:0000463;GO:0006030;GO:0016925;GO:0006183;GO:0000398;GO:0016567;GO:0006412	33	TRINITY_DN10718_c0_g3_i2_orf1;TRINITY_DN127_c0_g2_i3_orf1;TRINITY_DN4144_c0_g4_i2_orf1;TRINITY_DN8412_c0_g1_i2_orf1;TRINITY_DN13275_c0_g1_i5_orf1;TRINITY_DN1391_c0_g1_i2_orf1;TRINITY_DN47_c0_g1_i7_orf1;TRINITY_DN5642_c0_g1_i3_orf1;TRINITY_DN1295_c0_g1_i1_orf1;TRINITY_DN5962_c0_g1_i1_orf1;TRINITY_DN945_c0_g1_i1_orf1;TRINITY_DN52728_c1_g1_i1_orf1;TRINITY_DN11117_c0_g2_i1_orf1;TRINITY_DN340_c0_g1_i5…	TRINITY_DN10718_c0_g3_i2_orf1(GO:0006412);TRINITY_DN127_c0_g2_i3_orf1(GO:0016925);TRINITY_DN4144_c0_g4_i2_orf1(GO:0006412);TRINITY_DN8412_c0_g1_i2_orf1(GO:0006689);TRINITY_DN13275_c0_g1_i5_orf1(GO:0006412);TRINITY_DN1391_c0_g1_i2_orf1(GO:0006030);TRINITY_DN47_c0_g1_i7_orf1(GO:0019941;GO:0016567;GO:0006412);TRINITY_DN5642_c0_g1_i3_orf1(GO:0006508);TRINITY_DN1295_c0_g1_i1_orf1(GO:0006729);TRINITY_D…
GO:0033218	3	3	amide binding	molecular_function	Interacting selectively and non-covalently with an amide, any derivative of an oxoacid in which an acidic hydroxy group has been replaced by an amino or substituted amino group. [CHEBI:32988, GOC:mah]	1	GO:0001540	1	TRINITY_DN1906_c0_g2_i5_orf1	TRINITY_DN1906_c0_g2_i5_orf1(GO:0001540)
GO:0009058	3	3	biosynthetic process	biological_process	The chemical reactions and pathways resulting in the formation of substances; typically the energy-requiring part of metabolism in which simpler substances are transformed into more complex ones. [GOC:curators, ISBN:0198547684]	8	GO:0006729;GO:0006228;GO:0009143;GO:0006241;GO:0002181;GO:0006414;GO:0006412;GO:0006183	21	TRINITY_DN8105_c0_g2_i1_orf1;TRINITY_DN137_c0_g1_i2_orf1;TRINITY_DN14889_c0_g1_i1_orf1;TRINITY_DN51006_c0_g4_i1_orf1;TRINITY_DN10718_c0_g3_i2_orf1;TRINITY_DN11117_c0_g2_i1_orf1;TRINITY_DN1672_c0_g3_i2_orf1;TRINITY_DN22513_c0_g4_i1_orf1;TRINITY_DN10644_c0_g1_i1_orf1;TRINITY_DN4144_c0_g4_i2_orf1;TRINITY_DN945_c0_g1_i1_orf1;TRINITY_DN12076_c0_g3_i2_orf1;TRINITY_DN52728_c1_g1_i1_orf1;TRINITY_DN8868_c…	TRINITY_DN8105_c0_g2_i1_orf1(GO:0006228;GO:0006241;GO:0006183);TRINITY_DN137_c0_g1_i2_orf1(GO:0006412);TRINITY_DN14889_c0_g1_i1_orf1(GO:0006412);TRINITY_DN51006_c0_g4_i1_orf1(GO:0006412);TRINITY_DN10718_c0_g3_i2_orf1(GO:0006412);TRINITY_DN11117_c0_g2_i1_orf1(GO:0006412);TRINITY_DN1672_c0_g3_i2_orf1(GO:0009143);TRINITY_DN22513_c0_g4_i1_orf1(GO:0006412);TRINITY_DN10644_c0_g1_i1_orf1(GO:0006412);TRI…
GO:0044815	3	3	DNA packaging complex	cellular_component	A protein complex that plays a role in the process of DNA packaging. [GOC:jl]	1	GO:0000786	1	TRINITY_DN7744_c0_g1_i2_orf1	TRINITY_DN7744_c0_g1_i2_orf1(GO:0000786)
GO:0070161	3	3	anchoring junction	cellular_component	A cell junction that mechanically attaches a cell (and its cytoskeleton) to neighboring cells or to the extracellular matrix. [ISBN:0815332181]	1	GO:0005927	1	TRINITY_DN1310_c0_g1_i3_orf1	TRINITY_DN1310_c0_g1_i3_orf1(GO:0005927)
GO:0043167	3	3	ion binding	molecular_function	Interacting selectively and non-covalently with ions, charged atoms or groups of atoms. [GOC:jl]	8	GO:0005509;GO:0035091;GO:0008199;GO:0008270;GO:0046872;GO:0008201;GO:0005524;GO:0005525	34	TRINITY_DN413_c1_g1_i1_orf1;TRINITY_DN89271_c0_g1_i1_orf1;TRINITY_DN6042_c0_g1_i1_orf1;TRINITY_DN1776_c0_g1_i1_orf1;TRINITY_DN1402_c0_g1_i4_orf1;TRINITY_DN1310_c0_g1_i3_orf1;TRINITY_DN10036_c0_g1_i4_orf1;TRINITY_DN27206_c0_g1_i1_orf1;TRINITY_DN481_c0_g1_i3_orf1;TRINITY_DN95_c0_g2_i1_orf1;TRINITY_DN1123_c0_g2_i3_orf1;TRINITY_DN802_c1_g1_i2_orf1;TRINITY_DN22797_c0_g1_i1_orf1;TRINITY_DN95_c0_g3_i1_o…	TRINITY_DN413_c1_g1_i1_orf1(GO:0005509);TRINITY_DN89271_c0_g1_i1_orf1(GO:0046872);TRINITY_DN6042_c0_g1_i1_orf1(GO:0046872);TRINITY_DN1776_c0_g1_i1_orf1(GO:0046872);TRINITY_DN1402_c0_g1_i4_orf1(GO:0008199);TRINITY_DN1310_c0_g1_i3_orf1(GO:0005509);TRINITY_DN10036_c0_g1_i4_orf1(GO:0005509);TRINITY_DN27206_c0_g1_i1_orf1(GO:0005509);TRINITY_DN481_c0_g1_i3_orf1(GO:0005509);TRINITY_DN95_c0_g2_i1_orf1(GO…
GO:0099572	3	3	postsynaptic specialization	cellular_component	A network of proteins within and adjacent to the postsynaptic membrane. Its major components include neurotransmitter receptors and the proteins that spatially and functionally organize them such as anchoring and scaffolding molecules, signaling enzymes and cytoskeletal components. [PMID:22046028]	1	GO:0014069	1	TRINITY_DN14889_c0_g1_i1_orf1	TRINITY_DN14889_c0_g1_i1_orf1(GO:0014069)
GO:0044281	3	3	small molecule metabolic process	biological_process	The chemical reactions and pathways involving small molecules, any low molecular weight, monomeric, non-encoded molecule. [GOC:curators, GOC:pde, GOC:vw]	9	GO:0006220;GO:0006729;GO:0006228;GO:0046034;GO:0009143;GO:0006241;GO:0006662;GO:0006006;GO:0006183	5	TRINITY_DN8105_c0_g2_i1_orf1;TRINITY_DN6819_c0_g1_i1_orf1;TRINITY_DN1295_c0_g1_i1_orf1;TRINITY_DN2257_c0_g1_i2_orf1;TRINITY_DN1672_c0_g3_i2_orf1	TRINITY_DN8105_c0_g2_i1_orf1(GO:0006228;GO:0006241;GO:0006183);TRINITY_DN6819_c0_g1_i1_orf1(GO:0006006);TRINITY_DN1295_c0_g1_i1_orf1(GO:0006729);TRINITY_DN2257_c0_g1_i2_orf1(GO:0006662);TRINITY_DN1672_c0_g3_i2_orf1(GO:0006220;GO:0009143;GO:0046034)
GO:0016787	3	3	hydrolase activity	molecular_function	Catalysis of the hydrolysis of various bonds, e.g. C-O, C-N, C-C, phosphoric anhydride bonds, etc. Hydrolase is the systematic name for any enzyme of EC class 3. [ISBN:0198506732]	11	GO:0004252;GO:0004528;GO:0016787;GO:0004725;GO:0004104;GO:0003924;GO:0008234;GO:0004563;GO:0046961;GO:0047429;GO:0003774	13	TRINITY_DN37_c2_g1_i2_orf1;TRINITY_DN1105_c0_g2_i3_orf1;TRINITY_DN2056_c1_g1_i2_orf1;TRINITY_DN1672_c0_g3_i2_orf1;TRINITY_DN5642_c0_g1_i12_orf1;TRINITY_DN2133_c1_g3_i1_orf1;TRINITY_DN3339_c0_g1_i2_orf1;TRINITY_DN45197_c0_g1_i1_orf1;TRINITY_DN42006_c0_g1_i1_orf1;TRINITY_DN3788_c0_g2_i1_orf1;TRINITY_DN8412_c0_g1_i2_orf1;TRINITY_DN5642_c0_g1_i3_orf1;TRINITY_DN49_c0_g1_i8_orf1	TRINITY_DN37_c2_g1_i2_orf1(GO:0046961);TRINITY_DN1105_c0_g2_i3_orf1(GO:0004252);TRINITY_DN2056_c1_g1_i2_orf1(GO:0004252);TRINITY_DN1672_c0_g3_i2_orf1(GO:0004528;GO:0016787;GO:0047429);TRINITY_DN5642_c0_g1_i12_orf1(GO:0004252);TRINITY_DN2133_c1_g3_i1_orf1(GO:0008234);TRINITY_DN3339_c0_g1_i2_orf1(GO:0004104);TRINITY_DN45197_c0_g1_i1_orf1(GO:0003774);TRINITY_DN42006_c0_g1_i1_orf1(GO:0003924);TRINITY…
GO:0030055	3	3	cell-substrate junction	cellular_component	A cell junction that forms a connection between a cell and the extracellular matrix. [GOC:hb, GOC:mah]	1	GO:0005927	1	TRINITY_DN1310_c0_g1_i3_orf1	TRINITY_DN1310_c0_g1_i3_orf1(GO:0005927)
GO:0008289	3	3	lipid binding	molecular_function	Interacting selectively and non-covalently with a lipid. [GOC:ai]	1	GO:0035091	1	TRINITY_DN1904_c2_g1_i3_orf1	TRINITY_DN1904_c2_g1_i3_orf1(GO:0035091)
GO:0022402	3	3	cell cycle process	biological_process	The cellular process that ensures successive accurate and complete genome replication and chromosome segregation. [GOC:isa_complete, GOC:mtg_cell_cycle]	1	GO:0000281	1	TRINITY_DN802_c1_g1_i2_orf1	TRINITY_DN802_c1_g1_i2_orf1(GO:0000281)
GO:0007165	3	5	signal transduction	biological_process	The cellular process in which a signal is conveyed to trigger a change in the activity or state of a cell. Signal transduction begins with reception of a signal (e.g. a ligand binding to a receptor or receptor activation by a stimulus such as light), or for signal transduction in the absence of ligand, signal-withdrawal or the activity of a constitutively active receptor. Signal transduction ends…	1	GO:0019722	1	TRINITY_DN413_c1_g1_i1_orf1	TRINITY_DN413_c1_g1_i1_orf1(GO:0019722)
GO:0006457	3	3	protein folding	biological_process	The process of assisting in the covalent and noncovalent assembly of single chain polypeptides or multisubunit complexes into the correct tertiary structure. [GOC:go_curators, GOC:rb]	4	GO:0051085;GO:0007023;GO:0006457;GO:0061077	5	TRINITY_DN3363_c0_g1_i1_orf1;TRINITY_DN1523_c2_g1_i1_orf1;TRINITY_DN415_c0_g2_i3_orf1;TRINITY_DN10906_c0_g1_i2_orf1;TRINITY_DN743_c0_g3_i1_orf1	TRINITY_DN3363_c0_g1_i1_orf1(GO:0007023);TRINITY_DN1523_c2_g1_i1_orf1(GO:0006457);TRINITY_DN415_c0_g2_i3_orf1(GO:0006457);TRINITY_DN10906_c0_g1_i2_orf1(GO:0006457;GO:0051085);TRINITY_DN743_c0_g3_i1_orf1(GO:0061077)
GO:0003008	3	3	system process	biological_process	A multicellular organismal process carried out by any of the organs or tissues in an organ system. An organ system is a regularly interacting or interdependent group of organs or tissues that work together to carry out a biological objective. [GOC:mtg_cardio]	2	GO:0050885;GO:0007611	1	TRINITY_DN8412_c0_g1_i2_orf1	TRINITY_DN8412_c0_g1_i2_orf1(GO:0050885;GO:0007611)
GO:0044446	3	4	intracellular organelle part	cellular_component	A constituent part of an intracellular organelle, an organized structure of distinctive morphology and function, occurring within the cell. Includes constituent parts of the nucleus, mitochondria, plastids, vacuoles, vesicles, ribosomes and the cytoskeleton but excludes the plasma membrane. [GOC:jl]	23	GO:0035060;GO:0016459;GO:0015934;GO:0022627;GO:0022625;GO:0000786;GO:0030286;GO:0031477;GO:0031476;GO:0031475;GO:0005874;GO:0015935;GO:0005730;GO:0005813;GO:0005654;GO:0016460;GO:0005759;GO:0000790;GO:0031428;GO:0030864;GO:0005743;GO:0005741;GO:0005681	27	TRINITY_DN10718_c0_g3_i2_orf1;TRINITY_DN4144_c0_g4_i2_orf1;TRINITY_DN20751_c0_g6_i1_orf1;TRINITY_DN26394_c0_g1_i1_orf1;TRINITY_DN47_c0_g1_i7_orf1;TRINITY_DN5962_c0_g1_i1_orf1;TRINITY_DN7744_c0_g1_i2_orf1;TRINITY_DN52728_c1_g1_i1_orf1;TRINITY_DN3133_c0_g1_i1_orf1;TRINITY_DN11117_c0_g2_i1_orf1;TRINITY_DN45197_c0_g1_i1_orf1;TRINITY_DN1884_c2_g1_i2_orf1;TRINITY_DN3363_c0_g1_i1_orf1;TRINITY_DN30912_c0…	TRINITY_DN10718_c0_g3_i2_orf1(GO:0005730;GO:0022627);TRINITY_DN4144_c0_g4_i2_orf1(GO:0022625);TRINITY_DN20751_c0_g6_i1_orf1(GO:0005743);TRINITY_DN26394_c0_g1_i1_orf1(GO:0005654);TRINITY_DN47_c0_g1_i7_orf1(GO:0022627);TRINITY_DN5962_c0_g1_i1_orf1(GO:0005681);TRINITY_DN7744_c0_g1_i2_orf1(GO:0000790;GO:0000786);TRINITY_DN52728_c1_g1_i1_orf1(GO:0015935);TRINITY_DN3133_c0_g1_i1_orf1(GO:0005741);TRINIT…
GO:0006950	3	3	response to stress	biological_process	Any process that results in a change in state or activity of a cell or an organism (in terms of movement, secretion, enzyme production, gene expression, etc.) as a result of a disturbance in organismal or cellular homeostasis, usually, but not necessarily, exogenous (e.g. temperature, humidity, ionizing radiation). [GOC:mah]	4	GO:0006952;GO:0034599;GO:0042381;GO:0034976	6	TRINITY_DN11732_c0_g1_i1_orf1;TRINITY_DN12081_c0_g2_i1_orf1;TRINITY_DN68020_c0_g1_i1_orf1;TRINITY_DN2036_c3_g1_i6_orf1;TRINITY_DN1906_c0_g2_i5_orf1;TRINITY_DN415_c0_g2_i3_orf1	TRINITY_DN11732_c0_g1_i1_orf1(GO:0042381);TRINITY_DN12081_c0_g2_i1_orf1(GO:0034599);TRINITY_DN68020_c0_g1_i1_orf1(GO:0042381);TRINITY_DN2036_c3_g1_i6_orf1(GO:0042381);TRINITY_DN1906_c0_g2_i5_orf1(GO:0006952);TRINITY_DN415_c0_g2_i3_orf1(GO:0034976)
GO:0006955	3	3	immune response	biological_process	Any immune system process that functions in the calibrated response of an organism to a potential internal or invasive threat. [GO_REF:0000022, GOC:add, GOC:mtg_15nov05]	2	GO:0042381;GO:0006955	5	TRINITY_DN11732_c0_g1_i1_orf1;TRINITY_DN2036_c3_g1_i6_orf1;TRINITY_DN63336_c0_g2_i1_orf1;TRINITY_DN1672_c0_g3_i2_orf1;TRINITY_DN68020_c0_g1_i1_orf1	TRINITY_DN11732_c0_g1_i1_orf1(GO:0042381);TRINITY_DN2036_c3_g1_i6_orf1(GO:0042381);TRINITY_DN63336_c0_g2_i1_orf1(GO:0006955);TRINITY_DN1672_c0_g3_i2_orf1(GO:0006955);TRINITY_DN68020_c0_g1_i1_orf1(GO:0042381)
GO:0051641	3	3	cellular localization	biological_process	A cellular localization process whereby a substance or cellular entity, such as a protein complex or organelle, is transported to, and/or maintained in, a specific location within a cell including the localization of substances or cellular entities to the cell membrane. [GOC:tb, GOC:vw]	1	GO:0006606	1	TRINITY_DN530_c0_g1_i7_orf1	TRINITY_DN530_c0_g1_i7_orf1(GO:0006606)
GO:0009056	3	3	catabolic process	biological_process	The chemical reactions and pathways resulting in the breakdown of substances, including the breakdown of carbon compounds with the liberation of energy for use by the cell or organism. [ISBN:0198547684]	6	GO:0009143;GO:0019941;GO:0009313;GO:0042744;GO:0006689;GO:0042178	6	TRINITY_DN1672_c0_g3_i2_orf1;TRINITY_DN12081_c0_g2_i1_orf1;TRINITY_DN8412_c0_g1_i2_orf1;TRINITY_DN20473_c0_g3_i1_orf1;TRINITY_DN47_c0_g1_i7_orf1;TRINITY_DN20473_c0_g1_i1_orf1	TRINITY_DN1672_c0_g3_i2_orf1(GO:0009143);TRINITY_DN12081_c0_g2_i1_orf1(GO:0042744);TRINITY_DN8412_c0_g1_i2_orf1(GO:0009313;GO:0006689);TRINITY_DN20473_c0_g3_i1_orf1(GO:0042178);TRINITY_DN47_c0_g1_i7_orf1(GO:0019941);TRINITY_DN20473_c0_g1_i1_orf1(GO:0042178)
GO:0050789	3	3	regulation of biological process	biological_process	Any process that modulates the frequency, rate or extent of a biological process. Biological processes are regulated by many means; examples include the control of gene expression, protein modification or interaction with a protein or substrate molecule. [GOC:ai, GOC:go_curators]	20	GO:2000059;GO:0008285;GO:0050728;GO:0033119;GO:0045786;GO:0019722;GO:0010716;GO:0001558;GO:0033007;GO:1900022;GO:0043066;GO:0010711;GO:0006355;GO:0010628;GO:0051726;GO:0060311;GO:0070667;GO:0060313;GO:1902255;GO:0045454	16	TRINITY_DN14889_c0_g1_i1_orf1;TRINITY_DN6611_c0_g1_i7_orf1;TRINITY_DN10718_c0_g3_i2_orf1;TRINITY_DN3267_c0_g1_i8_orf1;TRINITY_DN1672_c0_g3_i2_orf1;TRINITY_DN12081_c0_g2_i1_orf1;TRINITY_DN9596_c0_g1_i1_orf1;TRINITY_DN413_c1_g1_i1_orf1;TRINITY_DN6819_c0_g1_i1_orf1;TRINITY_DN1884_c2_g1_i2_orf1;TRINITY_DN42006_c0_g1_i1_orf1;TRINITY_DN3267_c0_g1_i6_orf1;TRINITY_DN1906_c0_g2_i5_orf1;TRINITY_DN415_c0_g2…	TRINITY_DN14889_c0_g1_i1_orf1(GO:0033119);TRINITY_DN6611_c0_g1_i7_orf1(GO:0001558);TRINITY_DN10718_c0_g3_i2_orf1(GO:0043066);TRINITY_DN3267_c0_g1_i8_orf1(GO:0006355);TRINITY_DN1672_c0_g3_i2_orf1(GO:0050728;GO:0070667;GO:0033007);TRINITY_DN12081_c0_g2_i1_orf1(GO:0045454);TRINITY_DN9596_c0_g1_i1_orf1(GO:0008285;GO:0045786);TRINITY_DN413_c1_g1_i1_orf1(GO:0019722);TRINITY_DN6819_c0_g1_i1_orf1(GO:0043…
GO:0097159	3	3	organic cyclic compound binding	molecular_function	Interacting selectively and non-covalently with an organic cyclic compound, any molecular entity that contains carbon arranged in a cyclic molecular structure. [CHEBI:33832, GOC:sjw, PMID:7583672]	13	GO:0070181;GO:0000049;GO:0003730;GO:0020037;GO:0051287;GO:0003723;GO:0003676;GO:0003677;GO:0030515;GO:0048027;GO:0003746;GO:0005524;GO:0005525	24	TRINITY_DN10718_c0_g3_i2_orf1;TRINITY_DN3267_c0_g1_i8_orf1;TRINITY_DN2870_c1_g1_i2_orf1;TRINITY_DN4144_c0_g4_i2_orf1;TRINITY_DN3267_c0_g1_i6_orf1;TRINITY_DN7744_c0_g1_i2_orf1;TRINITY_DN51006_c0_g4_i1_orf1;TRINITY_DN5687_c0_g1_i1_orf1;TRINITY_DN8105_c0_g2_i1_orf1;TRINITY_DN14889_c0_g1_i1_orf1;TRINITY_DN10906_c0_g1_i2_orf1;TRINITY_DN10644_c0_g1_i1_orf1;TRINITY_DN802_c1_g1_i2_orf1;TRINITY_DN20347_c0…	TRINITY_DN10718_c0_g3_i2_orf1(GO:0048027);TRINITY_DN3267_c0_g1_i8_orf1(GO:0003723);TRINITY_DN2870_c1_g1_i2_orf1(GO:0003677);TRINITY_DN4144_c0_g4_i2_orf1(GO:0003723);TRINITY_DN3267_c0_g1_i6_orf1(GO:0003723);TRINITY_DN7744_c0_g1_i2_orf1(GO:0003677);TRINITY_DN51006_c0_g4_i1_orf1(GO:0003730;GO:0048027);TRINITY_DN5687_c0_g1_i1_orf1(GO:0003677);TRINITY_DN8105_c0_g2_i1_orf1(GO:0005524);TRINITY_DN14889_c…
GO:0097458	3	3	neuron part	cellular_component	Any constituent part of a neuron, the basic cellular unit of nervous tissue. A typical neuron consists of a cell body (often called the soma), an axon, and dendrites. Their purpose is to receive, conduct, and transmit impulses in the nervous system. [GOC:pr, http://en.wikipedia.org/wiki/Neuron]	1	GO:0014069	1	TRINITY_DN14889_c0_g1_i1_orf1	TRINITY_DN14889_c0_g1_i1_orf1(GO:0014069)
GO:0051235	3	4	maintenance of location	biological_process	Any process in which a cell, substance or cellular entity, such as a protein complex or organelle, is maintained in a location and prevented from moving elsewhere. [GOC:ai, GOC:dph, GOC:tb]	1	GO:0019915	1	TRINITY_DN8412_c0_g1_i2_orf1	TRINITY_DN8412_c0_g1_i2_orf1(GO:0019915)
GO:0051234	3	3	establishment of localization	biological_process	Any process that localizes a substance or cellular component. This may occur via movement, tethering or selective degradation. [GOC:ai, GOC:dos]	3	GO:0006606;GO:0006826;GO:0015991	3	TRINITY_DN37_c2_g1_i2_orf1;TRINITY_DN1402_c0_g1_i4_orf1;TRINITY_DN530_c0_g1_i7_orf1	TRINITY_DN37_c2_g1_i2_orf1(GO:0015991);TRINITY_DN1402_c0_g1_i4_orf1(GO:0006826);TRINITY_DN530_c0_g1_i7_orf1(GO:0006606)
GO:0048646	3	3	anatomical structure formation involved in morphogenesis	biological_process	The developmental process pertaining to the initial formation of an anatomical structure from unspecified parts. This process begins with the specific processes that contribute to the appearance of the discrete structure and ends when the structural rudiment is recognizable. An anatomical structure is any biological entity that occupies space and is distinguished from its surroundings. Anatomical…	1	GO:0001843	1	TRINITY_DN51006_c0_g4_i1_orf1	TRINITY_DN51006_c0_g4_i1_orf1(GO:0001843)
GO:0098796	3	3	membrane protein complex	cellular_component	Any protein complex that is part of a membrane. [GOC:dos]	1	GO:0033178	1	TRINITY_DN37_c2_g1_i2_orf1	TRINITY_DN37_c2_g1_i2_orf1(GO:0033178)
GO:0031090	3	3	organelle membrane	cellular_component	A membrane that is one of the two lipid bilayers of an organelle envelope or the outermost membrane of single membrane bound organelle. [GOC:dos, GOC:mah]	2	GO:0005743;GO:0005741	2	TRINITY_DN20751_c0_g6_i1_orf1;TRINITY_DN3133_c0_g1_i1_orf1	TRINITY_DN20751_c0_g6_i1_orf1(GO:0005743);TRINITY_DN3133_c0_g1_i1_orf1(GO:0005741)
GO:0001871	3	3	pattern binding	molecular_function	Interacting selectively and non-covalently with a repeating or polymeric structure, such as a polysaccharide or peptidoglycan. [PMID:12072369, PMID:12225919, PMID:12507420, PMID:12925128, PMID:14523544]	1	GO:0030247	2	TRINITY_DN63336_c0_g2_i1_orf1;TRINITY_DN1672_c0_g3_i2_orf1	TRINITY_DN63336_c0_g2_i1_orf1(GO:0030247);TRINITY_DN1672_c0_g3_i2_orf1(GO:0030247)
GO:0065009	3	3	regulation of molecular function	biological_process	Any process that modulates the frequency, rate or extent of a molecular function, an elemental biological activity occurring at the molecular level, such as catalysis or binding. [GOC:isa_complete]	2	GO:0032781;GO:1900022	2	TRINITY_DN42006_c0_g1_i1_orf1;TRINITY_DN26394_c0_g1_i1_orf1	TRINITY_DN42006_c0_g1_i1_orf1(GO:1900022);TRINITY_DN26394_c0_g1_i1_orf1(GO:0032781)
GO:0065008	3	3	regulation of biological quality	biological_process	Any process that modulates a qualitative or quantitative trait of a biological quality. A biological quality is a measurable attribute of an organism or part of an organism, such as size, mass, shape, color, etc. [GOC:dph, GOC:isa_complete, GOC:mah, GOC:pr, GOC:vw]	5	GO:0050821;GO:0045454;GO:0006879;GO:0042381;GO:0019915	9	TRINITY_DN11732_c0_g1_i1_orf1;TRINITY_DN51006_c0_g4_i1_orf1;TRINITY_DN12081_c0_g2_i1_orf1;TRINITY_DN68020_c0_g1_i1_orf1;TRINITY_DN8412_c0_g1_i2_orf1;TRINITY_DN1402_c0_g1_i4_orf1;TRINITY_DN2036_c3_g1_i6_orf1;TRINITY_DN415_c0_g2_i3_orf1;TRINITY_DN2257_c0_g1_i2_orf1	TRINITY_DN11732_c0_g1_i1_orf1(GO:0042381);TRINITY_DN51006_c0_g4_i1_orf1(GO:0050821);TRINITY_DN12081_c0_g2_i1_orf1(GO:0045454);TRINITY_DN68020_c0_g1_i1_orf1(GO:0042381);TRINITY_DN8412_c0_g1_i2_orf1(GO:0019915);TRINITY_DN1402_c0_g1_i4_orf1(GO:0006879);TRINITY_DN2036_c3_g1_i6_orf1(GO:0042381);TRINITY_DN415_c0_g2_i3_orf1(GO:0045454);TRINITY_DN2257_c0_g1_i2_orf1(GO:0045454)
GO:0042221	3	3	response to chemical	biological_process	Any process that results in a change in state or activity of a cell or an organism (in terms of movement, secretion, enzyme production, gene expression, etc.) as a result of a chemical stimulus. [GOC:jl]	2	GO:0034599;GO:0071364	2	TRINITY_DN42006_c0_g1_i1_orf1;TRINITY_DN12081_c0_g2_i1_orf1	TRINITY_DN42006_c0_g1_i1_orf1(GO:0071364);TRINITY_DN12081_c0_g2_i1_orf1(GO:0034599)
GO:0005212	3	3	structural constituent of eye lens	molecular_function	The action of a molecule that contributes to the structural integrity of the lens of an eye. [GOC:mah]	1	GO:0005212	2	TRINITY_DN961_c0_g1_i1_orf1;TRINITY_DN961_c0_g1_i7_orf1	TRINITY_DN961_c0_g1_i1_orf1(GO:0005212);TRINITY_DN961_c0_g1_i7_orf1(GO:0005212)
GO:0036094	3	3	small molecule binding	molecular_function	Interacting selectively and non-covalently with a small molecule, any low molecular weight, monomeric, non-encoded molecule. [GOC:curators, GOC:pde, GOC:pm]	3	GO:0051287;GO:0005524;GO:0005525	5	TRINITY_DN6746_c0_g1_i1_orf1;TRINITY_DN8105_c0_g2_i1_orf1;TRINITY_DN42006_c0_g1_i1_orf1;TRINITY_DN802_c1_g1_i2_orf1;TRINITY_DN10906_c0_g1_i2_orf1	TRINITY_DN6746_c0_g1_i1_orf1(GO:0051287);TRINITY_DN8105_c0_g2_i1_orf1(GO:0005524);TRINITY_DN42006_c0_g1_i1_orf1(GO:0005525);TRINITY_DN802_c1_g1_i2_orf1(GO:0005524);TRINITY_DN10906_c0_g1_i2_orf1(GO:0005524)
GO:0051920	3	5	peroxiredoxin activity	molecular_function	Catalysis of the reaction: 2 R'-SH + ROOH = R'-S-S-R' + H2O + ROH. [EC:1.11.1.15]	1	GO:0051920	1	TRINITY_DN12081_c0_g2_i1_orf1	TRINITY_DN12081_c0_g2_i1_orf1(GO:0051920)
GO:0019867	3	3	outer membrane	cellular_component	The external membrane of Gram-negative bacteria or certain organelles such as mitochondria and chloroplasts; freely permeable to most ions and metabolites. [GOC:go_curators]	1	GO:0005741	1	TRINITY_DN3133_c0_g1_i1_orf1	TRINITY_DN3133_c0_g1_i1_orf1(GO:0005741)
GO:0030246	3	3	carbohydrate binding	molecular_function	Interacting selectively and non-covalently with any carbohydrate, which includes monosaccharides, oligosaccharides and polysaccharides as well as substances derived from monosaccharides by reduction of the carbonyl group (alditols), by oxidation of one or more hydroxy groups to afford the corresponding aldehydes, ketones, or carboxylic acids, or by replacement of one or more hydroxy group(s) by a…	1	GO:0030247	2	TRINITY_DN63336_c0_g2_i1_orf1;TRINITY_DN1672_c0_g3_i2_orf1	TRINITY_DN63336_c0_g2_i1_orf1(GO:0030247);TRINITY_DN1672_c0_g3_i2_orf1(GO:0030247)
GO:0005886	3	3	plasma membrane	cellular_component	The membrane surrounding a cell that separates the cell from its external environment. It consists of a phospholipid bilayer and associated proteins. [ISBN:0716731363]	1	GO:0005886	3	TRINITY_DN1906_c0_g2_i5_orf1;TRINITY_DN1310_c0_g1_i3_orf1;TRINITY_DN26394_c0_g1_i1_orf1	TRINITY_DN1906_c0_g2_i5_orf1(GO:0005886);TRINITY_DN1310_c0_g1_i3_orf1(GO:0005886);TRINITY_DN26394_c0_g1_i1_orf1(GO:0005886)
GO:0007017	3	3	microtubule-based process	biological_process	Any cellular process that depends upon or alters the microtubule cytoskeleton, that part of the cytoskeleton comprising microtubules and their associated proteins. [GOC:mah]	1	GO:0007017	1	TRINITY_DN45197_c0_g1_i1_orf1	TRINITY_DN45197_c0_g1_i1_orf1(GO:0007017)
GO:0044238	3	3	primary metabolic process	biological_process	The chemical reactions and pathways involving those compounds which are formed as a part of the normal anabolic and catabolic processes. These processes take place in most, if not all, cells of the organism. [GOC:go_curators, http://www.metacyc.org]	21	GO:0006220;GO:0000413;GO:0016925;GO:0006228;GO:0046034;GO:0009143;GO:0019941;GO:0006241;GO:0009313;GO:0006412;GO:0016567;GO:0000463;GO:0000398;GO:0000470;GO:0002181;GO:0006508;GO:0006006;GO:0006689;GO:0006665;GO:0006183;GO:0006364	29	TRINITY_DN10718_c0_g3_i2_orf1;TRINITY_DN6819_c0_g1_i1_orf1;TRINITY_DN127_c0_g2_i3_orf1;TRINITY_DN4144_c0_g4_i2_orf1;TRINITY_DN8412_c0_g1_i2_orf1;TRINITY_DN13275_c0_g1_i5_orf1;TRINITY_DN47_c0_g1_i7_orf1;TRINITY_DN5642_c0_g1_i3_orf1;TRINITY_DN5962_c0_g1_i1_orf1;TRINITY_DN52728_c1_g1_i1_orf1;TRINITY_DN11117_c0_g2_i1_orf1;TRINITY_DN340_c0_g1_i5_orf1;TRINITY_DN945_c0_g1_i1_orf1;TRINITY_DN10897_c0_g4_i…	TRINITY_DN10718_c0_g3_i2_orf1(GO:0006412);TRINITY_DN6819_c0_g1_i1_orf1(GO:0006006);TRINITY_DN127_c0_g2_i3_orf1(GO:0016925);TRINITY_DN4144_c0_g4_i2_orf1(GO:0006412);TRINITY_DN8412_c0_g1_i2_orf1(GO:0009313;GO:0006689);TRINITY_DN13275_c0_g1_i5_orf1(GO:0006412);TRINITY_DN47_c0_g1_i7_orf1(GO:0019941;GO:0016567;GO:0006412);TRINITY_DN5642_c0_g1_i3_orf1(GO:0006508);TRINITY_DN5962_c0_g1_i1_orf1(GO:0000398…
GO:0044237	3	3	cellular metabolic process	biological_process	The chemical reactions and pathways by which individual cells transform chemical substances. [GOC:go_curators]	24	GO:0009143;GO:0042744;GO:0000470;GO:0042178;GO:0006220;GO:0000413;GO:0006228;GO:0006241;GO:0006364;GO:0006749;GO:0002181;GO:0006030;GO:0006689;GO:0006665;GO:0006729;GO:0046034;GO:0019941;GO:0000463;GO:0016925;GO:0006183;GO:0000398;GO:0016567;GO:0006414;GO:0006412	32	TRINITY_DN10718_c0_g3_i2_orf1;TRINITY_DN12081_c0_g2_i1_orf1;TRINITY_DN127_c0_g2_i3_orf1;TRINITY_DN4144_c0_g4_i2_orf1;TRINITY_DN8412_c0_g1_i2_orf1;TRINITY_DN13275_c0_g1_i5_orf1;TRINITY_DN8868_c0_g1_i2_orf1;TRINITY_DN47_c0_g1_i7_orf1;TRINITY_DN1295_c0_g1_i1_orf1;TRINITY_DN5962_c0_g1_i1_orf1;TRINITY_DN945_c0_g1_i1_orf1;TRINITY_DN52728_c1_g1_i1_orf1;TRINITY_DN11117_c0_g2_i1_orf1;TRINITY_DN340_c0_g1_i…	TRINITY_DN10718_c0_g3_i2_orf1(GO:0006412);TRINITY_DN12081_c0_g2_i1_orf1(GO:0042744);TRINITY_DN127_c0_g2_i3_orf1(GO:0016925);TRINITY_DN4144_c0_g4_i2_orf1(GO:0006412);TRINITY_DN8412_c0_g1_i2_orf1(GO:0006689);TRINITY_DN13275_c0_g1_i5_orf1(GO:0006412);TRINITY_DN8868_c0_g1_i2_orf1(GO:0006414);TRINITY_DN47_c0_g1_i7_orf1(GO:0019941;GO:0016567;GO:0006412);TRINITY_DN1295_c0_g1_i1_orf1(GO:0006729);TRINITY_…
GO:0022857	3	3	transmembrane transporter activity	molecular_function	Enables the transfer of a substance, usually a specific substance or a group of related substances, from one side of a membrane to the other. [GOC:jid, GOC:mtg_transport, ISBN:0815340729]	1	GO:0046961	1	TRINITY_DN37_c2_g1_i2_orf1	TRINITY_DN37_c2_g1_i2_orf1(GO:0046961)
GO:0016491	3	3	oxidoreductase activity	molecular_function	Catalysis of an oxidation-reduction (redox) reaction, a reversible chemical reaction in which the oxidation state of an atom or atoms within a molecule is altered. One substrate acts as a hydrogen or electron donor and becomes oxidized, while the other acts as hydrogen or electron acceptor and becomes reduced. [GOC:go_curators]	10	GO:0016616;GO:0004322;GO:0008121;GO:0051920;GO:0032440;GO:0004784;GO:0009055;GO:0015035;GO:0004601;GO:0016491	18	TRINITY_DN1123_c0_g2_i3_orf1;TRINITY_DN95_c0_g3_i1_orf1;TRINITY_DN322_c1_g1_i4_orf1;TRINITY_DN9258_c0_g1_i1_orf1;TRINITY_DN12081_c0_g2_i1_orf1;TRINITY_DN6746_c0_g1_i1_orf1;TRINITY_DN8701_c0_g1_i1_orf1;TRINITY_DN413_c1_g1_i1_orf1;TRINITY_DN89271_c0_g1_i1_orf1;TRINITY_DN78469_c0_g1_i1_orf1;TRINITY_DN6042_c0_g1_i1_orf1;TRINITY_DN1776_c0_g1_i1_orf1;TRINITY_DN1402_c0_g1_i4_orf1;TRINITY_DN20751_c0_g6_i…	TRINITY_DN1123_c0_g2_i3_orf1(GO:0004784);TRINITY_DN95_c0_g3_i1_orf1(GO:0016491);TRINITY_DN322_c1_g1_i4_orf1(GO:0032440);TRINITY_DN9258_c0_g1_i1_orf1(GO:0009055);TRINITY_DN12081_c0_g2_i1_orf1(GO:0004601;GO:0051920);TRINITY_DN6746_c0_g1_i1_orf1(GO:0016616);TRINITY_DN8701_c0_g1_i1_orf1(GO:0032440);TRINITY_DN413_c1_g1_i1_orf1(GO:0032440);TRINITY_DN89271_c0_g1_i1_orf1(GO:0016491);TRINITY_DN78469_c0_g1…
GO:0051716	3	3	cellular response to stimulus	biological_process	Any process that results in a change in state or activity of a cell (in terms of movement, secretion, enzyme production, gene expression, etc.) as a result of a stimulus. The process begins with detection of the stimulus by a cell and ends with a change in state or activity or the cell. [GOC:bf, GOC:jl]	3	GO:0034599;GO:0071364;GO:0034976	3	TRINITY_DN42006_c0_g1_i1_orf1;TRINITY_DN415_c0_g2_i3_orf1;TRINITY_DN12081_c0_g2_i1_orf1	TRINITY_DN42006_c0_g1_i1_orf1(GO:0071364);TRINITY_DN415_c0_g2_i3_orf1(GO:0034976);TRINITY_DN12081_c0_g2_i1_orf1(GO:0034599)
GO:0043233	3	3	organelle lumen	cellular_component	The internal volume enclosed by the membranes of a particular organelle; includes the volume enclosed by a single organelle membrane, e.g. endoplasmic reticulum lumen, or the volume enclosed by the innermost of the two lipid bilayers of an organelle envelope, e.g. nuclear lumen. [GOC:jl, GOC:mah]	1	GO:0005759	1	TRINITY_DN10906_c0_g1_i2_orf1	TRINITY_DN10906_c0_g1_i2_orf1(GO:0005759)
GO:0030545	3	3	receptor regulator activity	molecular_function	The function of interacting (directly or indirectly) with receptors such that the proportion of receptors in the active form is changed. [GOC:ceb]	3	GO:0048019;GO:0005179;GO:0008083	4	TRINITY_DN9558_c0_g2_i2_orf1;TRINITY_DN2730_c4_g1_i3_orf1;TRINITY_DN6819_c0_g1_i1_orf1;TRINITY_DN3049_c0_g2_i1_orf1	TRINITY_DN9558_c0_g2_i2_orf1(GO:0048019);TRINITY_DN2730_c4_g1_i3_orf1(GO:0008083);TRINITY_DN6819_c0_g1_i1_orf1(GO:0005179);TRINITY_DN3049_c0_g2_i1_orf1(GO:0005179)
GO:0016043	3	3	cellular component organization	biological_process	A process that results in the assembly, arrangement of constituent parts, or disassembly of a cellular component. [GOC:ai, GOC:jl, GOC:mah]	8	GO:0007021;GO:0007015;GO:0000266;GO:0097435;GO:0000028;GO:0006325;GO:0030042;GO:0000027	10	TRINITY_DN3363_c0_g1_i1_orf1;TRINITY_DN7744_c0_g1_i2_orf1;TRINITY_DN3133_c0_g1_i1_orf1;TRINITY_DN11117_c0_g2_i1_orf1;TRINITY_DN6296_c0_g1_i2_orf1;TRINITY_DN3747_c0_g4_i3_orf1;TRINITY_DN1906_c0_g2_i5_orf1;TRINITY_DN9241_c0_g1_i3_orf1;TRINITY_DN267_c0_g1_i4_orf1;TRINITY_DN2367_c0_g1_i3_orf1	TRINITY_DN3363_c0_g1_i1_orf1(GO:0007021);TRINITY_DN7744_c0_g1_i2_orf1(GO:0006325);TRINITY_DN3133_c0_g1_i1_orf1(GO:0000266);TRINITY_DN11117_c0_g2_i1_orf1(GO:0000027);TRINITY_DN6296_c0_g1_i2_orf1(GO:0030042);TRINITY_DN3747_c0_g4_i3_orf1(GO:0007015);TRINITY_DN1906_c0_g2_i5_orf1(GO:0097435);TRINITY_DN9241_c0_g1_i3_orf1(GO:0000028);TRINITY_DN267_c0_g1_i4_orf1(GO:0007015);TRINITY_DN2367_c0_g1_i3_orf1(G…
GO:0005875	3	6	microtubule associated complex	cellular_component	Any multimeric complex connected to a microtubule. [GOC:jl]	1	GO:0030286	1	TRINITY_DN45197_c0_g1_i1_orf1	TRINITY_DN45197_c0_g1_i1_orf1(GO:0030286)
GO:0071704	3	3	organic substance metabolic process	biological_process	The chemical reactions and pathways involving an organic substance, any molecular entity containing carbon. [CHEBI:50860, GOC:mah]	27	GO:0009143;GO:0009313;GO:0000470;GO:0006220;GO:0000413;GO:0006228;GO:0010467;GO:0006241;GO:0006364;GO:0006749;GO:0002181;GO:0006508;GO:0006662;GO:0006689;GO:0006665;GO:0006729;GO:0046034;GO:0019941;GO:0000463;GO:0006030;GO:0016925;GO:0006183;GO:0000398;GO:0016567;GO:0006006;GO:0006414;GO:0006412	36	TRINITY_DN10718_c0_g3_i2_orf1;TRINITY_DN6819_c0_g1_i1_orf1;TRINITY_DN127_c0_g2_i3_orf1;TRINITY_DN4144_c0_g4_i2_orf1;TRINITY_DN8412_c0_g1_i2_orf1;TRINITY_DN13275_c0_g1_i5_orf1;TRINITY_DN1391_c0_g1_i2_orf1;TRINITY_DN47_c0_g1_i7_orf1;TRINITY_DN5642_c0_g1_i3_orf1;TRINITY_DN1295_c0_g1_i1_orf1;TRINITY_DN5962_c0_g1_i1_orf1;TRINITY_DN945_c0_g1_i1_orf1;TRINITY_DN52728_c1_g1_i1_orf1;TRINITY_DN11117_c0_g2_i…	TRINITY_DN10718_c0_g3_i2_orf1(GO:0006412);TRINITY_DN6819_c0_g1_i1_orf1(GO:0010467;GO:0006006);TRINITY_DN127_c0_g2_i3_orf1(GO:0016925);TRINITY_DN4144_c0_g4_i2_orf1(GO:0006412);TRINITY_DN8412_c0_g1_i2_orf1(GO:0009313;GO:0006689);TRINITY_DN13275_c0_g1_i5_orf1(GO:0006412);TRINITY_DN1391_c0_g1_i2_orf1(GO:0006030);TRINITY_DN47_c0_g1_i7_orf1(GO:0019941;GO:0016567;GO:0006412);TRINITY_DN5642_c0_g1_i3_orf1…
GO:0008144	3	3	drug binding	molecular_function	Interacting selectively and non-covalently with a drug, any naturally occurring or synthetic substance, other than a nutrient, that, when administered or applied to an organism, affects the structure or functioning of the organism; in particular, any such substance used in the diagnosis, prevention, or treatment of disease. [GOC:jl, ISBN:0198506732]	2	GO:0008061;GO:0005524	5	TRINITY_DN8105_c0_g2_i1_orf1;TRINITY_DN2783_c0_g1_i5_orf1;TRINITY_DN802_c1_g1_i2_orf1;TRINITY_DN1391_c0_g1_i2_orf1;TRINITY_DN10906_c0_g1_i2_orf1	TRINITY_DN8105_c0_g2_i1_orf1(GO:0005524);TRINITY_DN2783_c0_g1_i5_orf1(GO:0008061);TRINITY_DN802_c1_g1_i2_orf1(GO:0005524);TRINITY_DN1391_c0_g1_i2_orf1(GO:0008061);TRINITY_DN10906_c0_g1_i2_orf1(GO:0005524)
GO:0033036	3	3	macromolecule localization	biological_process	Any process in which a macromolecule is transported to, or maintained in, a specific location. [GOC:mah]	1	GO:0006606	1	TRINITY_DN530_c0_g1_i7_orf1	TRINITY_DN530_c0_g1_i7_orf1(GO:0006606)
GO:0044463	3	3	cell projection part	cellular_component	Any constituent part of a cell projection, a prolongation or process extending from a cell, e.g. a flagellum or axon. [GOC:jl]	1	GO:0032587	1	TRINITY_DN42006_c0_g1_i1_orf1	TRINITY_DN42006_c0_g1_i1_orf1(GO:0032587)
GO:0004601	3	5	peroxidase activity	molecular_function	Catalysis of the reaction: donor + hydrogen peroxide = oxidized donor + 2 H2O. [EC:1.11.1.7]	1	GO:0004601	1	TRINITY_DN12081_c0_g2_i1_orf1	TRINITY_DN12081_c0_g2_i1_orf1(GO:0004601)
GO:1901681	3	3	sulfur compound binding	molecular_function	Interacting selectively and non-covalently with a sulfur compound. [GOC:pr, GOC:TermGenie]	1	GO:0008201	1	TRINITY_DN9558_c0_g2_i2_orf1	TRINITY_DN9558_c0_g2_i2_orf1(GO:0008201)
GO:0016853	3	3	isomerase activity	molecular_function	Catalysis of the geometric or structural changes within one molecule. Isomerase is the systematic name for any enzyme of EC class 5. [ISBN:0198506732]	3	GO:0003756;GO:0003755;GO:0016853	4	TRINITY_DN1523_c2_g1_i1_orf1;TRINITY_DN415_c0_g2_i3_orf1;TRINITY_DN2257_c0_g1_i2_orf1;TRINITY_DN743_c0_g3_i1_orf1	TRINITY_DN1523_c2_g1_i1_orf1(GO:0003755);TRINITY_DN415_c0_g2_i3_orf1(GO:0003756);TRINITY_DN2257_c0_g1_i2_orf1(GO:0016853);TRINITY_DN743_c0_g3_i1_orf1(GO:0003755)
GO:0005615	3	3	extracellular space	cellular_component	That part of a multicellular organism outside the cells proper, usually taken to be outside the plasma membranes, and occupied by fluid. [ISBN:0198547684]	1	GO:0005615	7	TRINITY_DN3773_c0_g3_i1_orf1;TRINITY_DN6819_c0_g1_i1_orf1;TRINITY_DN5642_c0_g1_i12_orf1;TRINITY_DN26394_c0_g1_i1_orf1;TRINITY_DN1906_c0_g2_i5_orf1;TRINITY_DN3788_c0_g2_i1_orf1;TRINITY_DN5642_c0_g1_i3_orf1	TRINITY_DN3773_c0_g3_i1_orf1(GO:0005615);TRINITY_DN6819_c0_g1_i1_orf1(GO:0005615);TRINITY_DN5642_c0_g1_i12_orf1(GO:0005615);TRINITY_DN26394_c0_g1_i1_orf1(GO:0005615);TRINITY_DN1906_c0_g2_i5_orf1(GO:0005615);TRINITY_DN3788_c0_g2_i1_orf1(GO:0005615);TRINITY_DN5642_c0_g1_i3_orf1(GO:0005615)
GO:0098590	3	4	plasma membrane region	cellular_component	A membrane that is a (regional) part of the plasma membrane. [GOC:dos]	1	GO:0032587	1	TRINITY_DN42006_c0_g1_i1_orf1	TRINITY_DN42006_c0_g1_i1_orf1(GO:0032587)
GO:0048856	3	3	anatomical structure development	biological_process	The biological process whose specific outcome is the progression of an anatomical structure from an initial condition to its mature state. This process begins with the formation of the structure and ends with the mature structure, whatever form that may be including its natural destruction. An anatomical structure is any biological entity that occupies space and is distinguished from its surround…	3	GO:0007498;GO:0003407;GO:0007420	3	TRINITY_DN1310_c0_g1_i3_orf1;TRINITY_DN6819_c0_g1_i1_orf1;TRINITY_DN1884_c2_g1_i2_orf1	TRINITY_DN1310_c0_g1_i3_orf1(GO:0007498);TRINITY_DN6819_c0_g1_i1_orf1(GO:0003407);TRINITY_DN1884_c2_g1_i2_orf1(GO:0007420)
GO:0003682	3	3	chromatin binding	molecular_function	Interacting selectively and non-covalently with chromatin, the network of fibers of DNA, protein, and sometimes RNA, that make up the chromosomes of the eukaryotic nucleus during interphase. [GOC:jl, ISBN:0198506732, PMID:20404130]	1	GO:0003682	1	TRINITY_DN2986_c0_g1_i5_orf1	TRINITY_DN2986_c0_g1_i5_orf1(GO:0003682)
GO:0030029	3	3	actin filament-based process	biological_process	Any cellular process that depends upon or alters the actin cytoskeleton, that part of the cytoskeleton comprising actin filaments and their associated proteins. [GOC:mah]	1	GO:0030048	1	TRINITY_DN322_c1_g1_i4_orf1	TRINITY_DN322_c1_g1_i4_orf1(GO:0030048)
GO:0051540	3	3	metal cluster binding	molecular_function	Interacting selectively and non-covalently with a cluster of atoms including both metal ions and nonmetal atoms, usually sulfur and oxygen. Examples include iron-sulfur clusters and nickel-iron-sulfur clusters. [GOC:jsg]	1	GO:0051537	1	TRINITY_DN20751_c0_g6_i1_orf1	TRINITY_DN20751_c0_g6_i1_orf1(GO:0051537)
GO:0098805	3	3	whole membrane	cellular_component	Any lipid bilayer that completely encloses some structure, and all the proteins embedded in it or attached to it. Examples include the plasma membrane and most organelle membranes. [GOC:dos]	1	GO:0005741	1	TRINITY_DN3133_c0_g1_i1_orf1	TRINITY_DN3133_c0_g1_i1_orf1(GO:0005741)
GO:0007611	3	6	learning or memory	biological_process	The acquisition and processing of information and/or the storage and retrieval of this information over time. [GOC:jid, PMID:8938125]	1	GO:0007611	1	TRINITY_DN8412_c0_g1_i2_orf1	TRINITY_DN8412_c0_g1_i2_orf1(GO:0007611)
GO:1990904	3	3	ribonucleoprotein complex	cellular_component	A macromolecular complex containing both protein and RNA molecules. [GOC:vesicles]	9	GO:0032040;GO:0031428;GO:0015935;GO:0022625;GO:0015934;GO:0042788;GO:0022627;GO:0005681;GO:0005840	22	TRINITY_DN10718_c0_g3_i2_orf1;TRINITY_DN4144_c0_g4_i2_orf1;TRINITY_DN47_c0_g1_i7_orf1;TRINITY_DN8868_c0_g1_i2_orf1;TRINITY_DN13275_c0_g1_i5_orf1;TRINITY_DN5962_c0_g1_i1_orf1;TRINITY_DN1853_c0_g1_i13_orf1;TRINITY_DN52728_c1_g1_i1_orf1;TRINITY_DN11117_c0_g2_i1_orf1;TRINITY_DN945_c0_g1_i1_orf1;TRINITY_DN10897_c0_g4_i1_orf1;TRINITY_DN1884_c2_g1_i2_orf1;TRINITY_DN30912_c0_g1_i1_orf1;TRINITY_DN14889_c0…	TRINITY_DN10718_c0_g3_i2_orf1(GO:0005840;GO:0022627);TRINITY_DN4144_c0_g4_i2_orf1(GO:0005840;GO:0022625);TRINITY_DN47_c0_g1_i7_orf1(GO:0005840;GO:0022627);TRINITY_DN8868_c0_g1_i2_orf1(GO:0005840);TRINITY_DN13275_c0_g1_i5_orf1(GO:0005840);TRINITY_DN5962_c0_g1_i1_orf1(GO:0005681);TRINITY_DN1853_c0_g1_i13_orf1(GO:0005840);TRINITY_DN52728_c1_g1_i1_orf1(GO:0015935);TRINITY_DN11117_c0_g2_i1_orf1(GO:000…
GO:0005044	3	3	scavenger receptor activity	molecular_function	Combining with any modified low-density lipoprotein (LDL) or other polyanionic ligand and delivering the ligand into the cell via endocytosis. Ligands include acetylated and oxidized LDL, Gram-positive and Gram-negative bacteria, apoptotic cells, amyloid-beta fibrils, and advanced glycation end products (AGEs). [GOC:bf, PMID:11790542, PMID:12379907, PMID:12621157, PMID:20981357]	1	GO:0005044	2	TRINITY_DN63336_c0_g2_i1_orf1;TRINITY_DN1672_c0_g3_i2_orf1	TRINITY_DN63336_c0_g2_i1_orf1(GO:0005044);TRINITY_DN1672_c0_g3_i2_orf1(GO:0005044)
GO:0006928	3	3	movement of cell or subcellular component	biological_process	The directed, self-propelled movement of a cell or subcellular component without the involvement of an external agent such as a transporter or a pore. [GOC:dgh, GOC:dph, GOC:jl, GOC:mlg]	1	GO:0030048	1	TRINITY_DN322_c1_g1_i4_orf1	TRINITY_DN322_c1_g1_i4_orf1(GO:0030048)
GO:0003735	3	3	structural constituent of ribosome	molecular_function	The action of a molecule that contributes to the structural integrity of the ribosome. [GOC:mah]	1	GO:0003735	19	TRINITY_DN30912_c0_g1_i1_orf1;TRINITY_DN14889_c0_g1_i1_orf1;TRINITY_DN51006_c0_g4_i1_orf1;TRINITY_DN10718_c0_g3_i2_orf1;TRINITY_DN137_c0_g1_i2_orf1;TRINITY_DN11117_c0_g2_i1_orf1;TRINITY_DN22513_c0_g4_i1_orf1;TRINITY_DN10644_c0_g1_i1_orf1;TRINITY_DN4144_c0_g4_i2_orf1;TRINITY_DN945_c0_g1_i1_orf1;TRINITY_DN12076_c0_g3_i2_orf1;TRINITY_DN52728_c1_g1_i1_orf1;TRINITY_DN8868_c0_g1_i2_orf1;TRINITY_DN10897…	TRINITY_DN30912_c0_g1_i1_orf1(GO:0003735);TRINITY_DN14889_c0_g1_i1_orf1(GO:0003735);TRINITY_DN51006_c0_g4_i1_orf1(GO:0003735);TRINITY_DN10718_c0_g3_i2_orf1(GO:0003735);TRINITY_DN137_c0_g1_i2_orf1(GO:0003735);TRINITY_DN11117_c0_g2_i1_orf1(GO:0003735);TRINITY_DN22513_c0_g4_i1_orf1(GO:0003735);TRINITY_DN10644_c0_g1_i1_orf1(GO:0003735);TRINITY_DN4144_c0_g4_i2_orf1(GO:0003735);TRINITY_DN945_c0_g1_i1_o…
GO:0099081	3	3	supramolecular polymer	cellular_component	A polymeric supramolecular structure. [GOC:dos]	1	GO:0005874	2	TRINITY_DN3363_c0_g1_i1_orf1;TRINITY_DN45197_c0_g1_i1_orf1	TRINITY_DN3363_c0_g1_i1_orf1(GO:0005874);TRINITY_DN45197_c0_g1_i1_orf1(GO:0005874)
GO:0016740	3	3	transferase activity	molecular_function	Catalysis of the transfer of a group, e.g. a methyl group, glycosyl group, acyl group, phosphorus-containing, or other groups, from one compound (generally regarded as the donor) to another compound (generally regarded as the acceptor). Transferase is the systematic name for any enzyme of EC class 2. [ISBN:0198506732]	3	GO:0047184;GO:0004364;GO:0004550	4	TRINITY_DN20473_c0_g3_i1_orf1;TRINITY_DN8105_c0_g2_i1_orf1;TRINITY_DN413_c1_g1_i1_orf1;TRINITY_DN20473_c0_g1_i1_orf1	TRINITY_DN20473_c0_g3_i1_orf1(GO:0004364);TRINITY_DN8105_c0_g2_i1_orf1(GO:0004550);TRINITY_DN413_c1_g1_i1_orf1(GO:0047184);TRINITY_DN20473_c0_g1_i1_orf1(GO:0004364)
GO:0048869	3	3	cellular developmental process	biological_process	A biological process whose specific outcome is the progression of a cell over time from an initial condition to a later condition. [GOC:isa_complete]	1	GO:0030154	1	TRINITY_DN51006_c0_g4_i1_orf1	TRINITY_DN51006_c0_g4_i1_orf1(GO:0030154)
GO:0045171	3	3	intercellular bridge	cellular_component	A direct connection between the cytoplasm of two cells that is formed following the completion of cleavage furrow ingression during cell division. They are usually present only briefly prior to completion of cytokinesis. However, in some cases, such as the bridges between germ cells during their development, they become stabilised. [PMID:9635420]	1	GO:0045171	1	TRINITY_DN20473_c0_g3_i1_orf1	TRINITY_DN20473_c0_g3_i1_orf1(GO:0045171)
GO:0006629	4	4	lipid metabolic process	biological_process	The chemical reactions and pathways involving lipids, compounds soluble in an organic solvent but not, or sparingly, in an aqueous solvent. Includes fatty acids; neutral fats, other fatty-acid esters, and soaps; long-chain (fatty) alcohols and waxes; sphingoids and other long-chain bases; glycolipids, phospholipids and sphingolipids; and carotenes, polyprenols, sterols, terpenes and other isopren…	2	GO:0006689;GO:0006665	2	TRINITY_DN340_c0_g1_i5_orf1;TRINITY_DN8412_c0_g1_i2_orf1	TRINITY_DN340_c0_g1_i5_orf1(GO:0006665);TRINITY_DN8412_c0_g1_i2_orf1(GO:0006689)
GO:0003676	4	4	nucleic acid binding	molecular_function	Interacting selectively and non-covalently with any nucleic acid. [GOC:jl]	9	GO:0070181;GO:0000049;GO:0003723;GO:0003676;GO:0003677;GO:0030515;GO:0048027;GO:0003746;GO:0003730	19	TRINITY_DN7744_c0_g1_i2_orf1;TRINITY_DN14889_c0_g1_i1_orf1;TRINITY_DN14115_c0_g1_i1_orf1;TRINITY_DN3267_c0_g1_i8_orf1;TRINITY_DN137_c0_g1_i2_orf1;TRINITY_DN2870_c1_g1_i2_orf1;TRINITY_DN5794_c0_g2_i1_orf1;TRINITY_DN22513_c0_g4_i1_orf1;TRINITY_DN4144_c0_g4_i2_orf1;TRINITY_DN10644_c0_g1_i1_orf1;TRINITY_DN1672_c0_g3_i2_orf1;TRINITY_DN42006_c0_g1_i1_orf1;TRINITY_DN3267_c0_g1_i6_orf1;TRINITY_DN9241_c0_…	TRINITY_DN7744_c0_g1_i2_orf1(GO:0003677);TRINITY_DN14889_c0_g1_i1_orf1(GO:0070181;GO:0048027);TRINITY_DN14115_c0_g1_i1_orf1(GO:0030515);TRINITY_DN3267_c0_g1_i8_orf1(GO:0003723);TRINITY_DN137_c0_g1_i2_orf1(GO:0003723);TRINITY_DN2870_c1_g1_i2_orf1(GO:0003677);TRINITY_DN5794_c0_g2_i1_orf1(GO:0003677);TRINITY_DN22513_c0_g4_i1_orf1(GO:0003723);TRINITY_DN4144_c0_g4_i2_orf1(GO:0003723);TRINITY_DN10644_c…
GO:0005732	4	4	small nucleolar ribonucleoprotein complex	cellular_component	A ribonucleoprotein complex that contains an RNA molecule of the small nucleolar RNA (snoRNA) family and associated proteins. Most are involved in a step of processing of rRNA: cleavage, 2'-O-methylation, or pseudouridylation. The majority, though not all, fall into one of two classes, box C/D type or box H/ACA type. [GOC:krc, GOC:mah, ISBN:0879695897]	1	GO:0031428	1	TRINITY_DN14115_c0_g1_i1_orf1	TRINITY_DN14115_c0_g1_i1_orf1(GO:0031428)
GO:1903047	4	4	mitotic cell cycle process	biological_process	A process that is part of the mitotic cell cycle. [GO_REF:0000060, GOC:mtg_cell_cycle, GOC:TermGenie]	1	GO:0000281	1	TRINITY_DN802_c1_g1_i2_orf1	TRINITY_DN802_c1_g1_i2_orf1(GO:0000281)
GO:0055106	4	4	ubiquitin-protein transferase regulator activity	molecular_function	Modulates the activity of a ubiquitin-protein transferase, an enzyme that catalyzes the covalent attachment of ubiquitin to lysine in a substrate protein. [GOC:BHF, GOC:rl]	1	GO:1990948	1	TRINITY_DN51006_c0_g4_i1_orf1	TRINITY_DN51006_c0_g4_i1_orf1(GO:1990948)
GO:0048018	4	5	receptor ligand activity	molecular_function	The activity of a gene product that interacts with a receptor to effect a change in the activity of the receptor. Ligands may be produced by the same, or different, cell that expresses the receptor. Ligands may diffuse extracellularly from their point of origin to the receiving cell, or remain attached to an adjacent cell surface (e.g. Notch ligands). [GOC:kv, GOC:molecular_function_refactoring, …	2	GO:0005179;GO:0008083	3	TRINITY_DN2730_c4_g1_i3_orf1;TRINITY_DN6819_c0_g1_i1_orf1;TRINITY_DN3049_c0_g2_i1_orf1	TRINITY_DN2730_c4_g1_i3_orf1(GO:0008083);TRINITY_DN6819_c0_g1_i1_orf1(GO:0005179);TRINITY_DN3049_c0_g2_i1_orf1(GO:0005179)
GO:0006325	4	4	chromatin organization	biological_process	Any process that results in the specification, formation or maintenance of the physical structure of eukaryotic chromatin. [GOC:mah, GOC:vw, PMID:20404130]	1	GO:0006325	1	TRINITY_DN7744_c0_g1_i2_orf1	TRINITY_DN7744_c0_g1_i2_orf1(GO:0006325)
GO:0042802	4	4	identical protein binding	molecular_function	Interacting selectively and non-covalently with an identical protein or proteins. [GOC:jl]	1	GO:0042802	2	TRINITY_DN1906_c0_g2_i5_orf1;TRINITY_DN20473_c0_g3_i1_orf1	TRINITY_DN1906_c0_g2_i5_orf1(GO:0042802);TRINITY_DN20473_c0_g3_i1_orf1(GO:0042802)
GO:0008061	4	4	chitin binding	molecular_function	Interacting selectively and non-covalently with chitin, a linear polysaccharide consisting of beta-(1->4)-linked N-acetyl-D-glucosamine residues. [GOC:jl, ISBN:0198506732]	1	GO:0008061	2	TRINITY_DN2783_c0_g1_i5_orf1;TRINITY_DN1391_c0_g1_i2_orf1	TRINITY_DN2783_c0_g1_i5_orf1(GO:0008061);TRINITY_DN1391_c0_g1_i2_orf1(GO:0008061)
GO:0019915	4	5	lipid storage	biological_process	The accumulation and maintenance in cells or tissues of lipids, compounds soluble in organic solvents but insoluble or sparingly soluble in aqueous solvents. Lipid reserves can be accumulated during early developmental stages for mobilization and utilization at later stages of development. [GOC:dph, GOC:mah, GOC:tb, PMID:11102830]	1	GO:0019915	1	TRINITY_DN8412_c0_g1_i2_orf1	TRINITY_DN8412_c0_g1_i2_orf1(GO:0019915)
GO:0019637	4	5	organophosphate metabolic process	biological_process	The chemical reactions and pathways involving organophosphates, any phosphate-containing organic compound. [ISBN:0198506732]	6	GO:0006220;GO:0006228;GO:0046034;GO:0009143;GO:0006241;GO:0006183	2	TRINITY_DN8105_c0_g2_i1_orf1;TRINITY_DN1672_c0_g3_i2_orf1	TRINITY_DN8105_c0_g2_i1_orf1(GO:0006228;GO:0006241;GO:0006183);TRINITY_DN1672_c0_g3_i2_orf1(GO:0006220;GO:0009143;GO:0046034)
GO:0070727	4	4	cellular macromolecule localization	biological_process	Any process in which a macromolecule is transported to, and/or maintained in, a specific location at the level of a cell. Localization at the cellular level encompasses movement within the cell, from within the cell to the cell surface, or from one location to another at the surface of a cell. [GOC:mah]	1	GO:0006606	1	TRINITY_DN530_c0_g1_i7_orf1	TRINITY_DN530_c0_g1_i7_orf1(GO:0006606)
GO:0016798	4	4	hydrolase activity, acting on glycosyl bonds	molecular_function	Catalysis of the hydrolysis of any glycosyl bond. [GOC:jl]	1	GO:0004563	1	TRINITY_DN8412_c0_g1_i2_orf1	TRINITY_DN8412_c0_g1_i2_orf1(GO:0004563)
GO:0022607	4	4	cellular component assembly	biological_process	The aggregation, arrangement and bonding together of a cellular component. [GOC:isa_complete]	3	GO:0000028;GO:0007021;GO:0000027	3	TRINITY_DN3363_c0_g1_i1_orf1;TRINITY_DN9241_c0_g1_i3_orf1;TRINITY_DN11117_c0_g2_i1_orf1	TRINITY_DN3363_c0_g1_i1_orf1(GO:0007021);TRINITY_DN9241_c0_g1_i3_orf1(GO:0000028);TRINITY_DN11117_c0_g2_i1_orf1(GO:0000027)
GO:0030048	4	4	actin filament-based movement	biological_process	Movement of organelles or other particles along actin filaments, or sliding of actin filaments past each other, mediated by motor proteins. [GOC:BHF, GOC:mah]	1	GO:0030048	1	TRINITY_DN322_c1_g1_i4_orf1	TRINITY_DN322_c1_g1_i4_orf1(GO:0030048)
GO:0005737	4	4	cytoplasm	cellular_component	All of the contents of a cell excluding the plasma membrane and nucleus, but including other subcellular structures. [ISBN:0198547684]	1	GO:0005737	8	TRINITY_DN3363_c0_g1_i1_orf1;TRINITY_DN743_c0_g3_i1_orf1;TRINITY_DN45197_c0_g1_i1_orf1;TRINITY_DN6475_c0_g4_i1_orf1;TRINITY_DN26394_c0_g1_i1_orf1;TRINITY_DN47_c0_g1_i7_orf1;TRINITY_DN802_c1_g1_i2_orf1;TRINITY_DN1345_c0_g1_i1_orf1	TRINITY_DN3363_c0_g1_i1_orf1(GO:0005737);TRINITY_DN743_c0_g3_i1_orf1(GO:0005737);TRINITY_DN45197_c0_g1_i1_orf1(GO:0005737);TRINITY_DN6475_c0_g4_i1_orf1(GO:0005737);TRINITY_DN26394_c0_g1_i1_orf1(GO:0005737);TRINITY_DN47_c0_g1_i7_orf1(GO:0005737);TRINITY_DN802_c1_g1_i2_orf1(GO:0005737);TRINITY_DN1345_c0_g1_i1_orf1(GO:0005737)
GO:0030286	4	7	dynein complex	cellular_component	Any of several large complexes that contain two or three dynein heavy chains and several light chains, and have microtubule motor activity. [ISBN:0815316194]	1	GO:0030286	1	TRINITY_DN45197_c0_g1_i1_orf1	TRINITY_DN45197_c0_g1_i1_orf1(GO:0030286)
GO:0061077	4	4	chaperone-mediated protein folding	biological_process	The process of inhibiting aggregation and assisting in the covalent and noncovalent assembly of single chain polypeptides or multisubunit complexes into the correct tertiary structure that is dependent on interaction with a chaperone. [GOC:dph, GOC:vw]	2	GO:0051085;GO:0061077	2	TRINITY_DN10906_c0_g1_i2_orf1;TRINITY_DN743_c0_g3_i1_orf1	TRINITY_DN10906_c0_g1_i2_orf1(GO:0051085);TRINITY_DN743_c0_g3_i1_orf1(GO:0061077)
GO:0005840	4	6	ribosome	cellular_component	An intracellular organelle, about 200 A in diameter, consisting of RNA and protein. It is the site of protein biosynthesis resulting from translation of messenger RNA (mRNA). It consists of two subunits, one large and one small, each containing only protein and RNA. Both the ribosome and its subunits are characterized by their sedimentation coefficients, expressed in Svedberg units (symbol: S). H…	2	GO:0042788;GO:0005840	15	TRINITY_DN14889_c0_g1_i1_orf1;TRINITY_DN51006_c0_g4_i1_orf1;TRINITY_DN10718_c0_g3_i2_orf1;TRINITY_DN11117_c0_g2_i1_orf1;TRINITY_DN10644_c0_g1_i1_orf1;TRINITY_DN4144_c0_g4_i2_orf1;TRINITY_DN945_c0_g1_i1_orf1;TRINITY_DN12076_c0_g3_i2_orf1;TRINITY_DN8868_c0_g1_i2_orf1;TRINITY_DN10897_c0_g4_i1_orf1;TRINITY_DN13275_c0_g1_i5_orf1;TRINITY_DN5256_c0_g2_i1_orf1;TRINITY_DN47_c0_g1_i7_orf1;TRINITY_DN1884_c2…	TRINITY_DN14889_c0_g1_i1_orf1(GO:0005840);TRINITY_DN51006_c0_g4_i1_orf1(GO:0005840);TRINITY_DN10718_c0_g3_i2_orf1(GO:0005840);TRINITY_DN11117_c0_g2_i1_orf1(GO:0005840);TRINITY_DN10644_c0_g1_i1_orf1(GO:0005840);TRINITY_DN4144_c0_g4_i2_orf1(GO:0005840);TRINITY_DN945_c0_g1_i1_orf1(GO:0005840);TRINITY_DN12076_c0_g3_i2_orf1(GO:0005840);TRINITY_DN8868_c0_g1_i2_orf1(GO:0005840);TRINITY_DN10897_c0_g4_i1_…
GO:0005543	4	5	phospholipid binding	molecular_function	Interacting selectively and non-covalently with phospholipids, a class of lipids containing phosphoric acid as a mono- or diester. [ISBN:0198506732]	1	GO:0035091	1	TRINITY_DN1904_c2_g1_i3_orf1	TRINITY_DN1904_c2_g1_i3_orf1(GO:0035091)
GO:0045184	4	5	establishment of protein localization	biological_process	The directed movement of a protein to a specific location. [GOC:bf]	1	GO:0006606	1	TRINITY_DN530_c0_g1_i7_orf1	TRINITY_DN530_c0_g1_i7_orf1(GO:0006606)
GO:0019899	4	4	enzyme binding	molecular_function	Interacting selectively and non-covalently with any enzyme. [GOC:jl]	4	GO:0019901;GO:0031625;GO:0008536;GO:0002020	5	TRINITY_DN47_c0_g1_i7_orf1;TRINITY_DN1906_c0_g2_i5_orf1;TRINITY_DN42006_c0_g1_i1_orf1;TRINITY_DN51006_c0_g4_i1_orf1;TRINITY_DN530_c0_g1_i7_orf1	TRINITY_DN47_c0_g1_i7_orf1(GO:0031625);TRINITY_DN1906_c0_g2_i5_orf1(GO:0002020);TRINITY_DN42006_c0_g1_i1_orf1(GO:0019901);TRINITY_DN51006_c0_g4_i1_orf1(GO:0019901);TRINITY_DN530_c0_g1_i7_orf1(GO:0008536)
GO:0020037	4	5	heme binding	molecular_function	Interacting selectively and non-covalently with heme, any compound of iron complexed in a porphyrin (tetrapyrrole) ring. [CHEBI:30413, GOC:ai]	1	GO:0020037	1	TRINITY_DN9258_c0_g1_i1_orf1	TRINITY_DN9258_c0_g1_i1_orf1(GO:0020037)
GO:1901135	4	4	carbohydrate derivative metabolic process	biological_process	The chemical reactions and pathways involving carbohydrate derivative. [GOC:TermGenie]	6	GO:0006228;GO:0046034;GO:0006241;GO:0006030;GO:0006689;GO:0006183	5	TRINITY_DN8105_c0_g2_i1_orf1;TRINITY_DN2783_c0_g1_i5_orf1;TRINITY_DN1391_c0_g1_i2_orf1;TRINITY_DN1672_c0_g3_i2_orf1;TRINITY_DN8412_c0_g1_i2_orf1	TRINITY_DN8105_c0_g2_i1_orf1(GO:0006228;GO:0006241;GO:0006183);TRINITY_DN2783_c0_g1_i5_orf1(GO:0006030);TRINITY_DN1391_c0_g1_i2_orf1(GO:0006030);TRINITY_DN1672_c0_g3_i2_orf1(GO:0046034);TRINITY_DN8412_c0_g1_i2_orf1(GO:0006689)
GO:0016614	4	4	oxidoreductase activity, acting on CH-OH group of donors	molecular_function	Catalysis of an oxidation-reduction (redox) reaction in which a CH-OH group act as a hydrogen or electron donor and reduces a hydrogen or electron acceptor. [GOC:ai]	1	GO:0016616	1	TRINITY_DN6746_c0_g1_i1_orf1	TRINITY_DN6746_c0_g1_i1_orf1(GO:0016616)
GO:1904949	4	4	ATPase complex	cellular_component	A protein complex which is capable of ATPase activity. [GO_REF:0000088, GOC:bhm, GOC:TermGenie, PMID:9606181]	1	GO:0035060	1	TRINITY_DN802_c1_g1_i2_orf1	TRINITY_DN802_c1_g1_i2_orf1(GO:0035060)
GO:0000786	4	6	nucleosome	cellular_component	A complex comprised of DNA wound around a multisubunit core and associated proteins, which forms the primary packing unit of DNA into higher order structures. [GOC:elh]	1	GO:0000786	1	TRINITY_DN7744_c0_g1_i2_orf1	TRINITY_DN7744_c0_g1_i2_orf1(GO:0000786)
GO:0071495	4	4	cellular response to endogenous stimulus	biological_process	Any process that results in a change in state or activity of a cell (in terms of movement, secretion, enzyme production, gene expression, etc.) as a result of a stimulus arising within the organism. [GOC:mah]	1	GO:0071364	1	TRINITY_DN42006_c0_g1_i1_orf1	TRINITY_DN42006_c0_g1_i1_orf1(GO:0071364)
GO:0016679	4	4	oxidoreductase activity, acting on diphenols and related substances as donors	molecular_function	Catalysis of an oxidation-reduction (redox) reaction in which a diphenol or related substance acts as a hydrogen or electron donor and reduces a hydrogen or electron acceptor. [GOC:ai]	1	GO:0008121	1	TRINITY_DN20751_c0_g6_i1_orf1	TRINITY_DN20751_c0_g6_i1_orf1(GO:0008121)
GO:0098588	4	4	bounding membrane of organelle	cellular_component	The lipid bilayer that forms the outer-most layer of an organelle. [GOC:dos]	1	GO:0005741	1	TRINITY_DN3133_c0_g1_i1_orf1	TRINITY_DN3133_c0_g1_i1_orf1(GO:0005741)
GO:1901615	4	4	organic hydroxy compound metabolic process	biological_process	The chemical reactions and pathways involving organic hydroxy compound. [GOC:pr, GOC:TermGenie]	1	GO:0006729	1	TRINITY_DN1295_c0_g1_i1_orf1	TRINITY_DN1295_c0_g1_i1_orf1(GO:0006729)
GO:0016765	4	4	transferase activity, transferring alkyl or aryl (other than methyl) groups	molecular_function	Catalysis of the transfer of an alkyl or aryl (but not methyl) group from one compound (donor) to another (acceptor). [GOC:jl, ISBN:0198506732]	1	GO:0004364	2	TRINITY_DN20473_c0_g3_i1_orf1;TRINITY_DN20473_c0_g1_i1_orf1	TRINITY_DN20473_c0_g3_i1_orf1(GO:0004364);TRINITY_DN20473_c0_g1_i1_orf1(GO:0004364)
GO:0017144	4	4	drug metabolic process	biological_process	The chemical reactions and pathways involving a drug, a substance used in the diagnosis, treatment or prevention of a disease; as used here antibiotic substances (see antibiotic metabolism) are considered to be drugs, even if not used in medical or veterinary practice. [GOC:cab2]	4	GO:0006729;GO:0046034;GO:0042744;GO:0006030	5	TRINITY_DN1391_c0_g1_i2_orf1;TRINITY_DN2783_c0_g1_i5_orf1;TRINITY_DN1295_c0_g1_i1_orf1;TRINITY_DN1672_c0_g3_i2_orf1;TRINITY_DN12081_c0_g2_i1_orf1	TRINITY_DN1391_c0_g1_i2_orf1(GO:0006030);TRINITY_DN2783_c0_g1_i5_orf1(GO:0006030);TRINITY_DN1295_c0_g1_i1_orf1(GO:0006729);TRINITY_DN1672_c0_g3_i2_orf1(GO:0046034);TRINITY_DN12081_c0_g2_i1_orf1(GO:0042744)
GO:0051087	4	4	chaperone binding	molecular_function	Interacting selectively and non-covalently with a chaperone protein, a class of proteins that bind to nascent or unfolded polypeptides and ensure correct folding or transport. [http://www.onelook.com]	1	GO:0051087	1	TRINITY_DN10906_c0_g1_i2_orf1	TRINITY_DN10906_c0_g1_i2_orf1(GO:0051087)
GO:0051082	4	4	unfolded protein binding	molecular_function	Interacting selectively and non-covalently with an unfolded protein. [GOC:ai]	1	GO:0051082	1	TRINITY_DN10906_c0_g1_i2_orf1	TRINITY_DN10906_c0_g1_i2_orf1(GO:0051082)
GO:0046483	4	4	heterocycle metabolic process	biological_process	The chemical reactions and pathways involving heterocyclic compounds, those with a cyclic molecular structure and at least two different atoms in the ring (or rings). [CHEBI:5686, ISBN:0198506732]	11	GO:0006220;GO:0006729;GO:0006228;GO:0046034;GO:0009143;GO:0006241;GO:0000398;GO:0000463;GO:0006364;GO:0000470;GO:0006183	7	TRINITY_DN8105_c0_g2_i1_orf1;TRINITY_DN30912_c0_g1_i1_orf1;TRINITY_DN137_c0_g1_i2_orf1;TRINITY_DN1672_c0_g3_i2_orf1;TRINITY_DN51006_c0_g4_i1_orf1;TRINITY_DN1295_c0_g1_i1_orf1;TRINITY_DN5962_c0_g1_i1_orf1	TRINITY_DN8105_c0_g2_i1_orf1(GO:0006228;GO:0006241;GO:0006183);TRINITY_DN30912_c0_g1_i1_orf1(GO:0000463);TRINITY_DN137_c0_g1_i2_orf1(GO:0000470);TRINITY_DN1672_c0_g3_i2_orf1(GO:0006220;GO:0009143;GO:0046034);TRINITY_DN51006_c0_g4_i1_orf1(GO:0006364);TRINITY_DN1295_c0_g1_i1_orf1(GO:0006729);TRINITY_DN5962_c0_g1_i1_orf1(GO:0000398)
GO:0044428	4	5	nuclear part	cellular_component	Any constituent part of the nucleus, a membrane-bounded organelle of eukaryotic cells in which chromosomes are housed and replicated. [GOC:jl]	6	GO:0035060;GO:0031428;GO:0005730;GO:0005654;GO:0000790;GO:0005681	10	TRINITY_DN7744_c0_g1_i2_orf1;TRINITY_DN14889_c0_g1_i1_orf1;TRINITY_DN51006_c0_g4_i1_orf1;TRINITY_DN14115_c0_g1_i1_orf1;TRINITY_DN42006_c0_g1_i1_orf1;TRINITY_DN802_c1_g1_i2_orf1;TRINITY_DN26394_c0_g1_i1_orf1;TRINITY_DN10718_c0_g3_i2_orf1;TRINITY_DN1884_c2_g1_i2_orf1;TRINITY_DN5962_c0_g1_i1_orf1	TRINITY_DN7744_c0_g1_i2_orf1(GO:0000790);TRINITY_DN14889_c0_g1_i1_orf1(GO:0005730);TRINITY_DN51006_c0_g4_i1_orf1(GO:0005730);TRINITY_DN14115_c0_g1_i1_orf1(GO:0031428);TRINITY_DN42006_c0_g1_i1_orf1(GO:0005730);TRINITY_DN802_c1_g1_i2_orf1(GO:0035060);TRINITY_DN26394_c0_g1_i1_orf1(GO:0005654);TRINITY_DN10718_c0_g3_i2_orf1(GO:0005730);TRINITY_DN1884_c2_g1_i2_orf1(GO:0005730);TRINITY_DN5962_c0_g1_i1_o…
GO:0044429	4	5	mitochondrial part	cellular_component	Any constituent part of a mitochondrion, a semiautonomous, self replicating organelle that occurs in varying numbers, shapes, and sizes in the cytoplasm of virtually all eukaryotic cells. It is notably the site of tissue respiration. [GOC:jl]	3	GO:0005759;GO:0005743;GO:0005741	3	TRINITY_DN20751_c0_g6_i1_orf1;TRINITY_DN10906_c0_g1_i2_orf1;TRINITY_DN3133_c0_g1_i1_orf1	TRINITY_DN20751_c0_g6_i1_orf1(GO:0005743);TRINITY_DN10906_c0_g1_i2_orf1(GO:0005759);TRINITY_DN3133_c0_g1_i1_orf1(GO:0005741)
GO:0044427	4	5	chromosomal part	cellular_component	Any constituent part of a chromosome, a structure composed of a very long molecule of DNA and associated proteins (e.g. histones) that carries hereditary information. [GOC:jl]	3	GO:0035060;GO:0000790;GO:0000786	2	TRINITY_DN7744_c0_g1_i2_orf1;TRINITY_DN802_c1_g1_i2_orf1	TRINITY_DN7744_c0_g1_i2_orf1(GO:0000790;GO:0000786);TRINITY_DN802_c1_g1_i2_orf1(GO:0035060)
GO:0009897	4	4	external side of plasma membrane	cellular_component	The leaflet of the plasma membrane that faces away from the cytoplasm and any proteins embedded or anchored in it or attached to its surface. [GOC:dos, GOC:tb]	1	GO:0009897	1	TRINITY_DN1672_c0_g3_i2_orf1	TRINITY_DN1672_c0_g3_i2_orf1(GO:0009897)
GO:0005516	4	4	calmodulin binding	molecular_function	Interacting selectively and non-covalently with calmodulin, a calcium-binding protein with many roles, both in the calcium-bound and calcium-free states. [GOC:krc]	1	GO:0005516	1	TRINITY_DN42006_c0_g1_i1_orf1	TRINITY_DN42006_c0_g1_i1_orf1(GO:0005516)
GO:0008104	4	4	protein localization	biological_process	Any process in which a protein is transported to, or maintained in, a specific location. [GOC:ai]	1	GO:0006606	1	TRINITY_DN530_c0_g1_i7_orf1	TRINITY_DN530_c0_g1_i7_orf1(GO:0006606)
GO:0003407	4	4	neural retina development	biological_process	The progression of the neural retina over time from its initial formation to the mature structure. The neural retina is the part of the retina that contains neurons and photoreceptor cells. [GOC:ascb_2009, GOC:dph, GOC:tb]	1	GO:0003407	1	TRINITY_DN6819_c0_g1_i1_orf1	TRINITY_DN6819_c0_g1_i1_orf1(GO:0003407)
GO:0044283	4	4	small molecule biosynthetic process	biological_process	The chemical reactions and pathways resulting in the formation of small molecules, any low molecular weight, monomeric, non-encoded molecule. [GOC:curators, GOC:pde, GOC:vw]	5	GO:0006228;GO:0006729;GO:0006241;GO:0009143;GO:0006183	3	TRINITY_DN8105_c0_g2_i1_orf1;TRINITY_DN1295_c0_g1_i1_orf1;TRINITY_DN1672_c0_g3_i2_orf1	TRINITY_DN8105_c0_g2_i1_orf1(GO:0006228;GO:0006241;GO:0006183);TRINITY_DN1295_c0_g1_i1_orf1(GO:0006729);TRINITY_DN1672_c0_g3_i2_orf1(GO:0009143)
GO:0016817	4	4	hydrolase activity, acting on acid anhydrides	molecular_function	Catalysis of the hydrolysis of any acid anhydride. [GOC:jl]	4	GO:0047429;GO:0003924;GO:0003774;GO:0046961	4	TRINITY_DN45197_c0_g1_i1_orf1;TRINITY_DN37_c2_g1_i2_orf1;TRINITY_DN42006_c0_g1_i1_orf1;TRINITY_DN1672_c0_g3_i2_orf1	TRINITY_DN45197_c0_g1_i1_orf1(GO:0003774);TRINITY_DN37_c2_g1_i2_orf1(GO:0046961);TRINITY_DN42006_c0_g1_i1_orf1(GO:0003924);TRINITY_DN1672_c0_g3_i2_orf1(GO:0047429)
GO:0050878	4	4	regulation of body fluid levels	biological_process	Any process that modulates the levels of body fluids. [GOC:ai, GOC:dph, GOC:tb]	1	GO:0042381	3	TRINITY_DN11732_c0_g1_i1_orf1;TRINITY_DN2036_c3_g1_i6_orf1;TRINITY_DN68020_c0_g1_i1_orf1	TRINITY_DN11732_c0_g1_i1_orf1(GO:0042381);TRINITY_DN2036_c3_g1_i6_orf1(GO:0042381);TRINITY_DN68020_c0_g1_i1_orf1(GO:0042381)
GO:0050877	4	4	nervous system process	biological_process	A organ system process carried out by any of the organs or tissues of neurological system. [GOC:ai, GOC:mtg_cardio]	2	GO:0050885;GO:0007611	1	TRINITY_DN8412_c0_g1_i2_orf1	TRINITY_DN8412_c0_g1_i2_orf1(GO:0050885;GO:0007611)
GO:0002682	4	4	regulation of immune system process	biological_process	Any process that modulates the frequency, rate, or extent of an immune system process. [GOC:add]	1	GO:0033007	1	TRINITY_DN1672_c0_g3_i2_orf1	TRINITY_DN1672_c0_g3_i2_orf1(GO:0033007)
GO:0097435	4	4	supramolecular fiber organization	biological_process	A process that is carried out at the cellular level which results in the assembly, arrangement of constituent parts, or disassembly of a supramolecular fiber, a polymer consisting of an indefinite number of protein or protein complex subunits that have polymerised to form a fiber-shaped structure. [GOC:pr]	3	GO:0007015;GO:0097435;GO:0030042	5	TRINITY_DN1906_c0_g2_i5_orf1;TRINITY_DN6296_c0_g1_i2_orf1;TRINITY_DN267_c0_g1_i4_orf1;TRINITY_DN3747_c0_g4_i3_orf1;TRINITY_DN2367_c0_g1_i3_orf1	TRINITY_DN1906_c0_g2_i5_orf1(GO:0097435);TRINITY_DN6296_c0_g1_i2_orf1(GO:0030042);TRINITY_DN267_c0_g1_i4_orf1(GO:0007015);TRINITY_DN3747_c0_g4_i3_orf1(GO:0007015);TRINITY_DN2367_c0_g1_i3_orf1(GO:0030042)
GO:1901265	4	4	nucleoside phosphate binding	molecular_function	Interacting selectively and non-covalently with nucleoside phosphate. [GOC:TermGenie]	3	GO:0051287;GO:0005524;GO:0005525	5	TRINITY_DN6746_c0_g1_i1_orf1;TRINITY_DN8105_c0_g2_i1_orf1;TRINITY_DN42006_c0_g1_i1_orf1;TRINITY_DN802_c1_g1_i2_orf1;TRINITY_DN10906_c0_g1_i2_orf1	TRINITY_DN6746_c0_g1_i1_orf1(GO:0051287);TRINITY_DN8105_c0_g2_i1_orf1(GO:0005524);TRINITY_DN42006_c0_g1_i1_orf1(GO:0005525);TRINITY_DN802_c1_g1_i2_orf1(GO:0005524);TRINITY_DN10906_c0_g1_i2_orf1(GO:0005524)
GO:0043169	4	4	cation binding	molecular_function	Interacting selectively and non-covalently with cations, charged atoms or groups of atoms with a net positive charge. [GOC:jl]	4	GO:0008199;GO:0046872;GO:0008270;GO:0005509	29	TRINITY_DN413_c1_g1_i1_orf1;TRINITY_DN89271_c0_g1_i1_orf1;TRINITY_DN6042_c0_g1_i1_orf1;TRINITY_DN1776_c0_g1_i1_orf1;TRINITY_DN1402_c0_g1_i4_orf1;TRINITY_DN1310_c0_g1_i3_orf1;TRINITY_DN10036_c0_g1_i4_orf1;TRINITY_DN27206_c0_g1_i1_orf1;TRINITY_DN481_c0_g1_i3_orf1;TRINITY_DN95_c0_g2_i1_orf1;TRINITY_DN1123_c0_g2_i3_orf1;TRINITY_DN22797_c0_g1_i1_orf1;TRINITY_DN95_c0_g3_i1_orf1;TRINITY_DN78469_c0_g1_i1…	TRINITY_DN413_c1_g1_i1_orf1(GO:0005509);TRINITY_DN89271_c0_g1_i1_orf1(GO:0046872);TRINITY_DN6042_c0_g1_i1_orf1(GO:0046872);TRINITY_DN1776_c0_g1_i1_orf1(GO:0046872);TRINITY_DN1402_c0_g1_i4_orf1(GO:0008199);TRINITY_DN1310_c0_g1_i3_orf1(GO:0005509);TRINITY_DN10036_c0_g1_i4_orf1(GO:0005509);TRINITY_DN27206_c0_g1_i1_orf1(GO:0005509);TRINITY_DN481_c0_g1_i3_orf1(GO:0005509);TRINITY_DN95_c0_g2_i1_orf1(GO…
GO:0004721	4	7	phosphoprotein phosphatase activity	molecular_function	Catalysis of the reaction: a phosphoprotein + H2O = a protein + phosphate. Together with protein kinases, these enzymes control the state of phosphorylation of cell proteins and thereby provide an important mechanism for regulating cellular activity. [EC:3.1.3.16, ISBN:0198547684]	1	GO:0004725	1	TRINITY_DN49_c0_g1_i8_orf1	TRINITY_DN49_c0_g1_i8_orf1(GO:0004725)
GO:0017171	4	4	serine hydrolase activity	molecular_function	Catalysis of the hydrolysis of a substrate by a catalytic mechanism that involves a catalytic triad consisting of a serine nucleophile that is activated by a proton relay involving an acidic residue (e.g. aspartate or glutamate) and a basic residue (usually histidine). [Wikipedia:Serine_hydrolase]	1	GO:0004252	5	TRINITY_DN1105_c0_g2_i3_orf1;TRINITY_DN3788_c0_g2_i1_orf1;TRINITY_DN5642_c0_g1_i12_orf1;TRINITY_DN2056_c1_g1_i2_orf1;TRINITY_DN5642_c0_g1_i3_orf1	TRINITY_DN1105_c0_g2_i3_orf1(GO:0004252);TRINITY_DN3788_c0_g2_i1_orf1(GO:0004252);TRINITY_DN5642_c0_g1_i12_orf1(GO:0004252);TRINITY_DN2056_c1_g1_i2_orf1(GO:0004252);TRINITY_DN5642_c0_g1_i3_orf1(GO:0004252)
GO:0031072	4	4	heat shock protein binding	molecular_function	Interacting selectively and non-covalently with a heat shock protein, any protein synthesized or activated in response to heat shock. [GOC:mah, GOC:vw]	1	GO:0031072	1	TRINITY_DN26394_c0_g1_i1_orf1	TRINITY_DN26394_c0_g1_i1_orf1(GO:0031072)
GO:0019222	4	4	regulation of metabolic process	biological_process	Any process that modulates the frequency, rate or extent of the chemical reactions and pathways within a cell or an organism. [GOC:go_curators]	7	GO:0033119;GO:1900022;GO:0010711;GO:0006355;GO:0010628;GO:0060311;GO:2000059	7	TRINITY_DN14889_c0_g1_i1_orf1;TRINITY_DN3267_c0_g1_i8_orf1;TRINITY_DN6819_c0_g1_i1_orf1;TRINITY_DN42006_c0_g1_i1_orf1;TRINITY_DN3267_c0_g1_i6_orf1;TRINITY_DN1906_c0_g2_i5_orf1;TRINITY_DN51006_c0_g4_i1_orf1	TRINITY_DN14889_c0_g1_i1_orf1(GO:0033119);TRINITY_DN3267_c0_g1_i8_orf1(GO:0006355);TRINITY_DN6819_c0_g1_i1_orf1(GO:0010628);TRINITY_DN42006_c0_g1_i1_orf1(GO:1900022);TRINITY_DN3267_c0_g1_i6_orf1(GO:0006355);TRINITY_DN1906_c0_g2_i5_orf1(GO:0010711;GO:0060311);TRINITY_DN51006_c0_g4_i1_orf1(GO:2000059;GO:0010628)
GO:1901564	4	4	organonitrogen compound metabolic process	biological_process	The chemical reactions and pathways involving organonitrogen compound. [GOC:pr, GOC:TermGenie]	17	GO:0006220;GO:0006729;GO:0000413;GO:0016925;GO:0006228;GO:0046034;GO:0019941;GO:0006412;GO:0016567;GO:0006241;GO:0006749;GO:0006508;GO:0002181;GO:0006030;GO:0006689;GO:0006665;GO:0006183	31	TRINITY_DN10718_c0_g3_i2_orf1;TRINITY_DN127_c0_g2_i3_orf1;TRINITY_DN4144_c0_g4_i2_orf1;TRINITY_DN8412_c0_g1_i2_orf1;TRINITY_DN13275_c0_g1_i5_orf1;TRINITY_DN1391_c0_g1_i2_orf1;TRINITY_DN47_c0_g1_i7_orf1;TRINITY_DN5642_c0_g1_i3_orf1;TRINITY_DN1295_c0_g1_i1_orf1;TRINITY_DN20473_c0_g3_i1_orf1;TRINITY_DN52728_c1_g1_i1_orf1;TRINITY_DN11117_c0_g2_i1_orf1;TRINITY_DN340_c0_g1_i5_orf1;TRINITY_DN945_c0_g1_i…	TRINITY_DN10718_c0_g3_i2_orf1(GO:0006412);TRINITY_DN127_c0_g2_i3_orf1(GO:0016925);TRINITY_DN4144_c0_g4_i2_orf1(GO:0006412);TRINITY_DN8412_c0_g1_i2_orf1(GO:0006689);TRINITY_DN13275_c0_g1_i5_orf1(GO:0006412);TRINITY_DN1391_c0_g1_i2_orf1(GO:0006030);TRINITY_DN47_c0_g1_i7_orf1(GO:0019941;GO:0016567;GO:0006412);TRINITY_DN5642_c0_g1_i3_orf1(GO:0006508);TRINITY_DN1295_c0_g1_i1_orf1(GO:0006729);TRINITY_D…
GO:0061134	4	4	peptidase regulator activity	molecular_function	Modulates the activity of a peptidase, any enzyme that catalyzes the hydrolysis peptide bonds. [GOC:dph, GOC:tb]	2	GO:0004869;GO:0004866	3	TRINITY_DN1906_c0_g2_i5_orf1;TRINITY_DN3773_c0_g3_i1_orf1;TRINITY_DN1799_c0_g1_i6_orf1	TRINITY_DN1906_c0_g2_i5_orf1(GO:0004869);TRINITY_DN3773_c0_g3_i1_orf1(GO:0004866);TRINITY_DN1799_c0_g1_i6_orf1(GO:0004869)
GO:0005524	4	9	ATP binding	molecular_function	Interacting selectively and non-covalently with ATP, adenosine 5'-triphosphate, a universally important coenzyme and enzyme regulator. [ISBN:0198506732]	1	GO:0005524	3	TRINITY_DN8105_c0_g2_i1_orf1;TRINITY_DN802_c1_g1_i2_orf1;TRINITY_DN10906_c0_g1_i2_orf1	TRINITY_DN8105_c0_g2_i1_orf1(GO:0005524);TRINITY_DN802_c1_g1_i2_orf1(GO:0005524);TRINITY_DN10906_c0_g1_i2_orf1(GO:0005524)
GO:0046907	4	5	intracellular transport	biological_process	The directed movement of substances within a cell. [GOC:ai]	1	GO:0006606	1	TRINITY_DN530_c0_g1_i7_orf1	TRINITY_DN530_c0_g1_i7_orf1(GO:0006606)
GO:0001882	4	4	nucleoside binding	molecular_function	Interacting selectively and non-covalently with a nucleoside, a compound consisting of a purine or pyrimidine nitrogenous base linked either to ribose or deoxyribose. [GOC:hjd]	1	GO:0005525	1	TRINITY_DN42006_c0_g1_i1_orf1	TRINITY_DN42006_c0_g1_i1_orf1(GO:0005525)
GO:0000910	4	4	cytokinesis	biological_process	The division of the cytoplasm and the plasma membrane of a cell and its partitioning into two daughter cells. [GOC:mtg_cell_cycle]	1	GO:0000281	1	TRINITY_DN802_c1_g1_i2_orf1	TRINITY_DN802_c1_g1_i2_orf1(GO:0000281)
GO:0048583	4	4	regulation of response to stimulus	biological_process	Any process that modulates the frequency, rate or extent of a response to a stimulus. Response to stimulus is a change in state or activity of a cell or an organism (in terms of movement, secretion, enzyme production, gene expression, etc.) as a result of a stimulus. [GOC:jid]	3	GO:0050728;GO:1902255;GO:0033007	2	TRINITY_DN51006_c0_g4_i1_orf1;TRINITY_DN1672_c0_g3_i2_orf1	TRINITY_DN51006_c0_g4_i1_orf1(GO:1902255);TRINITY_DN1672_c0_g3_i2_orf1(GO:0050728;GO:0033007)
GO:0044255	4	5	cellular lipid metabolic process	biological_process	The chemical reactions and pathways involving lipids, as carried out by individual cells. [GOC:jl]	2	GO:0006689;GO:0006665	2	TRINITY_DN340_c0_g1_i5_orf1;TRINITY_DN8412_c0_g1_i2_orf1	TRINITY_DN340_c0_g1_i5_orf1(GO:0006665);TRINITY_DN8412_c0_g1_i2_orf1(GO:0006689)
GO:0050793	4	4	regulation of developmental process	biological_process	Any process that modulates the frequency, rate or extent of development, the biological process whose specific outcome is the progression of a multicellular organism over time from an initial condition (e.g. a zygote, or a young adult) to a later condition (e.g. a multicellular animal or an aged adult). [GOC:go_curators]	1	GO:0060313	1	TRINITY_DN1906_c0_g2_i5_orf1	TRINITY_DN1906_c0_g2_i5_orf1(GO:0060313)
GO:0050790	4	4	regulation of catalytic activity	biological_process	Any process that modulates the activity of an enzyme. [GOC:ai, GOC:ebc, GOC:vw]	2	GO:0032781;GO:1900022	2	TRINITY_DN42006_c0_g1_i1_orf1;TRINITY_DN26394_c0_g1_i1_orf1	TRINITY_DN42006_c0_g1_i1_orf1(GO:1900022);TRINITY_DN26394_c0_g1_i1_orf1(GO:0032781)
GO:0050794	4	4	regulation of cellular process	biological_process	Any process that modulates the frequency, rate or extent of a cellular process, any of those that are carried out at the cellular level, but are not necessarily restricted to a single cell. For example, cell communication occurs among more than one cell, but occurs at the cellular level. [GOC:go_curators]	16	GO:0008285;GO:0033119;GO:0045786;GO:0019722;GO:0010716;GO:0051726;GO:1900022;GO:0043066;GO:2000059;GO:0006355;GO:0001558;GO:0060311;GO:0070667;GO:0033007;GO:1902255;GO:0045454	16	TRINITY_DN14889_c0_g1_i1_orf1;TRINITY_DN6819_c0_g1_i1_orf1;TRINITY_DN10718_c0_g3_i2_orf1;TRINITY_DN1672_c0_g3_i2_orf1;TRINITY_DN3267_c0_g1_i8_orf1;TRINITY_DN12081_c0_g2_i1_orf1;TRINITY_DN9596_c0_g1_i1_orf1;TRINITY_DN413_c1_g1_i1_orf1;TRINITY_DN415_c0_g2_i3_orf1;TRINITY_DN42006_c0_g1_i1_orf1;TRINITY_DN6611_c0_g1_i7_orf1;TRINITY_DN3267_c0_g1_i6_orf1;TRINITY_DN51006_c0_g4_i1_orf1;TRINITY_DN1906_c0_g…	TRINITY_DN14889_c0_g1_i1_orf1(GO:0033119);TRINITY_DN6819_c0_g1_i1_orf1(GO:0043066);TRINITY_DN10718_c0_g3_i2_orf1(GO:0043066);TRINITY_DN1672_c0_g3_i2_orf1(GO:0070667;GO:0033007);TRINITY_DN3267_c0_g1_i8_orf1(GO:0006355);TRINITY_DN12081_c0_g2_i1_orf1(GO:0045454);TRINITY_DN9596_c0_g1_i1_orf1(GO:0008285;GO:0045786);TRINITY_DN413_c1_g1_i1_orf1(GO:0019722);TRINITY_DN415_c0_g2_i3_orf1(GO:0045454);TRINITY…
GO:0072593	4	4	reactive oxygen species metabolic process	biological_process	The chemical reactions and pathways involving a reactive oxygen species, any molecules or ions formed by the incomplete one-electron reduction of oxygen. They contribute to the microbicidal activity of phagocytes, regulation of signal transduction and gene expression, and the oxidative damage to biopolymers. [CHEBI:26523, GOC:mah]	1	GO:0042744	1	TRINITY_DN12081_c0_g2_i1_orf1	TRINITY_DN12081_c0_g2_i1_orf1(GO:0042744)
GO:0006139	4	5	nucleobase-containing compound metabolic process	biological_process	Any cellular metabolic process involving nucleobases, nucleosides, nucleotides and nucleic acids. [GOC:ai]	10	GO:0006220;GO:0006228;GO:0046034;GO:0009143;GO:0006241;GO:0000398;GO:0000463;GO:0006364;GO:0000470;GO:0006183	6	TRINITY_DN8105_c0_g2_i1_orf1;TRINITY_DN30912_c0_g1_i1_orf1;TRINITY_DN137_c0_g1_i2_orf1;TRINITY_DN1672_c0_g3_i2_orf1;TRINITY_DN51006_c0_g4_i1_orf1;TRINITY_DN5962_c0_g1_i1_orf1	TRINITY_DN8105_c0_g2_i1_orf1(GO:0006228;GO:0006241;GO:0006183);TRINITY_DN30912_c0_g1_i1_orf1(GO:0000463);TRINITY_DN137_c0_g1_i2_orf1(GO:0000470);TRINITY_DN1672_c0_g3_i2_orf1(GO:0006220;GO:0009143;GO:0046034);TRINITY_DN51006_c0_g4_i1_orf1(GO:0006364);TRINITY_DN5962_c0_g1_i1_orf1(GO:0000398)
GO:0042592	4	4	homeostatic process	biological_process	Any biological process involved in the maintenance of an internal steady state. [GOC:jl, ISBN:0395825172]	2	GO:0045454;GO:0006879	4	TRINITY_DN1402_c0_g1_i4_orf1;TRINITY_DN415_c0_g2_i3_orf1;TRINITY_DN2257_c0_g1_i2_orf1;TRINITY_DN12081_c0_g2_i1_orf1	TRINITY_DN1402_c0_g1_i4_orf1(GO:0006879);TRINITY_DN415_c0_g2_i3_orf1(GO:0045454);TRINITY_DN2257_c0_g1_i2_orf1(GO:0045454);TRINITY_DN12081_c0_g2_i1_orf1(GO:0045454)
GO:0005681	4	6	spliceosomal complex	cellular_component	Any of a series of ribonucleoprotein complexes that contain snRNA(s) and small nuclear ribonucleoproteins (snRNPs), and are formed sequentially during the spliceosomal splicing of one or more substrate RNAs, and which also contain the RNA substrate(s) from the initial target RNAs of splicing, the splicing intermediate RNA(s), to the final RNA products. During cis-splicing, the initial target RNA …	1	GO:0005681	1	TRINITY_DN5962_c0_g1_i1_orf1	TRINITY_DN5962_c0_g1_i1_orf1(GO:0005681)
GO:0008201	4	5	heparin binding	molecular_function	Interacting selectively and non-covalently with heparin, any member of a group of glycosaminoglycans found mainly as an intracellular component of mast cells and which consist predominantly of alternating alpha-(1->4)-linked D-galactose and N-acetyl-D-glucosamine-6-sulfate residues. [GOC:jl, ISBN:0198506732]	1	GO:0008201	1	TRINITY_DN9558_c0_g2_i2_orf1	TRINITY_DN9558_c0_g2_i2_orf1(GO:0008201)
GO:0016021	4	4	integral component of membrane	cellular_component	The component of a membrane consisting of the gene products and protein complexes having at least some part of their peptide sequence embedded in the hydrophobic region of the membrane. [GOC:dos, GOC:go_curators]	1	GO:0016021	5	TRINITY_DN945_c0_g1_i1_orf1;TRINITY_DN591_c0_g1_i2_orf1;TRINITY_DN14115_c0_g1_i1_orf1;TRINITY_DN3133_c0_g1_i1_orf1;TRINITY_DN1672_c0_g3_i2_orf1	TRINITY_DN945_c0_g1_i1_orf1(GO:0016021);TRINITY_DN591_c0_g1_i2_orf1(GO:0016021);TRINITY_DN14115_c0_g1_i1_orf1(GO:0016021);TRINITY_DN3133_c0_g1_i1_orf1(GO:0016021);TRINITY_DN1672_c0_g3_i2_orf1(GO:0016021)
GO:0008047	4	4	enzyme activator activity	molecular_function	Binds to and increases the activity of an enzyme. [GOC:dph, GOC:mah, GOC:tb]	1	GO:0008047	1	TRINITY_DN8412_c0_g1_i2_orf1	TRINITY_DN8412_c0_g1_i2_orf1(GO:0008047)
GO:1901360	4	4	organic cyclic compound metabolic process	biological_process	The chemical reactions and pathways involving organic cyclic compound. [GOC:TermGenie]	11	GO:0006220;GO:0006729;GO:0006228;GO:0046034;GO:0009143;GO:0006241;GO:0000398;GO:0000463;GO:0006364;GO:0000470;GO:0006183	7	TRINITY_DN8105_c0_g2_i1_orf1;TRINITY_DN30912_c0_g1_i1_orf1;TRINITY_DN137_c0_g1_i2_orf1;TRINITY_DN1672_c0_g3_i2_orf1;TRINITY_DN51006_c0_g4_i1_orf1;TRINITY_DN1295_c0_g1_i1_orf1;TRINITY_DN5962_c0_g1_i1_orf1	TRINITY_DN8105_c0_g2_i1_orf1(GO:0006228;GO:0006241;GO:0006183);TRINITY_DN30912_c0_g1_i1_orf1(GO:0000463);TRINITY_DN137_c0_g1_i2_orf1(GO:0000470);TRINITY_DN1672_c0_g3_i2_orf1(GO:0006220;GO:0009143;GO:0046034);TRINITY_DN51006_c0_g4_i1_orf1(GO:0006364);TRINITY_DN1295_c0_g1_i1_orf1(GO:0006729);TRINITY_DN5962_c0_g1_i1_orf1(GO:0000398)
GO:0030154	4	4	cell differentiation	biological_process	The process in which relatively unspecialized cells, e.g. embryonic or regenerative cells, acquire specialized structural and/or functional features that characterize the cells, tissues, or organs of the mature organism or some other relatively stable phase of the organism's life history. Differentiation includes the processes involved in commitment of a cell to a specific fate and its subsequent…	1	GO:0030154	1	TRINITY_DN51006_c0_g4_i1_orf1	TRINITY_DN51006_c0_g4_i1_orf1(GO:0030154)
GO:0022411	4	4	cellular component disassembly	biological_process	A cellular process that results in the breakdown of a cellular component. [GOC:isa_complete]	1	GO:0030042	2	TRINITY_DN2367_c0_g1_i3_orf1;TRINITY_DN6296_c0_g1_i2_orf1	TRINITY_DN2367_c0_g1_i3_orf1(GO:0030042);TRINITY_DN6296_c0_g1_i2_orf1(GO:0030042)
GO:0034641	4	4	cellular nitrogen compound metabolic process	biological_process	The chemical reactions and pathways involving various organic and inorganic nitrogenous compounds, as carried out by individual cells. [GOC:mah]	15	GO:0006220;GO:0006729;GO:0006228;GO:0046034;GO:0009143;GO:0006241;GO:0000398;GO:0000463;GO:0006364;GO:0006749;GO:0000470;GO:0002181;GO:0006689;GO:0006412;GO:0006183	25	TRINITY_DN10718_c0_g3_i2_orf1;TRINITY_DN4144_c0_g4_i2_orf1;TRINITY_DN8412_c0_g1_i2_orf1;TRINITY_DN47_c0_g1_i7_orf1;TRINITY_DN13275_c0_g1_i5_orf1;TRINITY_DN1295_c0_g1_i1_orf1;TRINITY_DN5962_c0_g1_i1_orf1;TRINITY_DN945_c0_g1_i1_orf1;TRINITY_DN52728_c1_g1_i1_orf1;TRINITY_DN11117_c0_g2_i1_orf1;TRINITY_DN20473_c0_g3_i1_orf1;TRINITY_DN10897_c0_g4_i1_orf1;TRINITY_DN1884_c2_g1_i2_orf1;TRINITY_DN8105_c0_g…	TRINITY_DN10718_c0_g3_i2_orf1(GO:0006412);TRINITY_DN4144_c0_g4_i2_orf1(GO:0006412);TRINITY_DN8412_c0_g1_i2_orf1(GO:0006689);TRINITY_DN47_c0_g1_i7_orf1(GO:0006412);TRINITY_DN13275_c0_g1_i5_orf1(GO:0006412);TRINITY_DN1295_c0_g1_i1_orf1(GO:0006729);TRINITY_DN5962_c0_g1_i1_orf1(GO:0000398);TRINITY_DN945_c0_g1_i1_orf1(GO:0006412);TRINITY_DN52728_c1_g1_i1_orf1(GO:0006412);TRINITY_DN11117_c0_g2_i1_orf1(…
GO:0005996	4	5	monosaccharide metabolic process	biological_process	The chemical reactions and pathways involving monosaccharides, the simplest carbohydrates. They are polyhydric alcohols containing either an aldehyde or a keto group and between three to ten or more carbon atoms. They form the constitutional repeating units of oligo- and polysaccharides. [ISBN:0198506732]	1	GO:0006006	1	TRINITY_DN6819_c0_g1_i1_orf1	TRINITY_DN6819_c0_g1_i1_orf1(GO:0006006)
GO:0016788	4	4	hydrolase activity, acting on ester bonds	molecular_function	Catalysis of the hydrolysis of any ester bond. [GOC:jl]	3	GO:0004725;GO:0004528;GO:0004104	3	TRINITY_DN3339_c0_g1_i2_orf1;TRINITY_DN1672_c0_g3_i2_orf1;TRINITY_DN49_c0_g1_i8_orf1	TRINITY_DN3339_c0_g1_i2_orf1(GO:0004104);TRINITY_DN1672_c0_g3_i2_orf1(GO:0004528);TRINITY_DN49_c0_g1_i8_orf1(GO:0004725)
GO:0045087	4	5	innate immune response	biological_process	Innate immune responses are defense responses mediated by germline encoded components that directly recognize components of potential pathogens. [GO_REF:0000022, GOC:add, GOC:ebc, GOC:mtg_15nov05, GOC:mtg_sensu]	1	GO:0042381	3	TRINITY_DN11732_c0_g1_i1_orf1;TRINITY_DN2036_c3_g1_i6_orf1;TRINITY_DN68020_c0_g1_i1_orf1	TRINITY_DN11732_c0_g1_i1_orf1(GO:0042381);TRINITY_DN2036_c3_g1_i6_orf1(GO:0042381);TRINITY_DN68020_c0_g1_i1_orf1(GO:0042381)
GO:0070849	4	6	response to epidermal growth factor	biological_process	Any process that results in a change in state or activity of a cell or an organism (in terms of movement, secretion, enzyme production, gene expression, etc.) as a result of an epidermal growth factor stimulus. [GOC:BHF, GOC:mah]	1	GO:0071364	1	TRINITY_DN42006_c0_g1_i1_orf1	TRINITY_DN42006_c0_g1_i1_orf1(GO:0071364)
GO:0005912	4	4	adherens junction	cellular_component	A cell junction at which anchoring proteins (cadherins or integrins) extend through the plasma membrane and are attached to actin filaments. [GOC:mah, ISBN:0198506732]	1	GO:0005927	1	TRINITY_DN1310_c0_g1_i3_orf1	TRINITY_DN1310_c0_g1_i3_orf1(GO:0005927)
GO:0006790	4	4	sulfur compound metabolic process	biological_process	The chemical reactions and pathways involving the nonmetallic element sulfur or compounds that contain sulfur, such as the amino acids methionine and cysteine or the tripeptide glutathione. [GOC:ai]	1	GO:0006749	2	TRINITY_DN20473_c0_g3_i1_orf1;TRINITY_DN20473_c0_g1_i1_orf1	TRINITY_DN20473_c0_g3_i1_orf1(GO:0006749);TRINITY_DN20473_c0_g1_i1_orf1(GO:0006749)
GO:0006793	4	4	phosphorus metabolic process	biological_process	The chemical reactions and pathways involving the nonmetallic element phosphorus or compounds that contain phosphorus, usually in the form of a phosphate group (PO4). [GOC:ai]	6	GO:0006220;GO:0006228;GO:0046034;GO:0009143;GO:0006241;GO:0006183	2	TRINITY_DN8105_c0_g2_i1_orf1;TRINITY_DN1672_c0_g3_i2_orf1	TRINITY_DN8105_c0_g2_i1_orf1(GO:0006228;GO:0006241;GO:0006183);TRINITY_DN1672_c0_g3_i2_orf1(GO:0006220;GO:0009143;GO:0046034)
GO:0022804	4	4	active transmembrane transporter activity	molecular_function	Enables the transfer of a specific substance or related group of substances from one side of a membrane to the other, up the solute's concentration gradient. The transporter binds the solute and undergoes a series of conformational changes. Transport works equally well in either direction. [GOC:mtg_transport, ISBN:0815340729]	1	GO:0046961	1	TRINITY_DN37_c2_g1_i2_orf1	TRINITY_DN37_c2_g1_i2_orf1(GO:0046961)
GO:0006458	4	4	'de novo' protein folding	biological_process	The process of assisting in the folding of a nascent peptide chain into its correct tertiary structure. [GOC:mb]	1	GO:0051085	1	TRINITY_DN10906_c0_g1_i2_orf1	TRINITY_DN10906_c0_g1_i2_orf1(GO:0051085)
GO:0044444	4	4	cytoplasmic part	cellular_component	Any constituent part of the cytoplasm, all of the contents of a cell excluding the plasma membrane and nucleus, but including other subcellular structures. [GOC:jl]	16	GO:0005794;GO:0015934;GO:0005783;GO:0022625;GO:0005840;GO:0005829;GO:0005739;GO:0030864;GO:0005764;GO:0005743;GO:0005741;GO:0015935;GO:0005759;GO:0048471;GO:0042788;GO:0022627	40	TRINITY_DN7196_c0_g1_i1_orf1;TRINITY_DN10718_c0_g3_i2_orf1;TRINITY_DN1348_c0_g1_i2_orf1;TRINITY_DN12081_c0_g2_i1_orf1;TRINITY_DN4144_c0_g4_i2_orf1;TRINITY_DN13275_c0_g1_i5_orf1;TRINITY_DN20751_c0_g6_i1_orf1;TRINITY_DN10036_c0_g1_i4_orf1;TRINITY_DN8868_c0_g1_i2_orf1;TRINITY_DN26394_c0_g1_i1_orf1;TRINITY_DN47_c0_g1_i7_orf1;TRINITY_DN415_c0_g2_i3_orf1;TRINITY_DN20473_c0_g3_i1_orf1;TRINITY_DN1853_c0_…	TRINITY_DN7196_c0_g1_i1_orf1(GO:0005783);TRINITY_DN10718_c0_g3_i2_orf1(GO:0005840;GO:0005829;GO:0005783;GO:0022627);TRINITY_DN1348_c0_g1_i2_orf1(GO:0005739);TRINITY_DN12081_c0_g2_i1_orf1(GO:0005829);TRINITY_DN4144_c0_g4_i2_orf1(GO:0005840;GO:0022625);TRINITY_DN13275_c0_g1_i5_orf1(GO:0005840);TRINITY_DN20751_c0_g6_i1_orf1(GO:0005743);TRINITY_DN10036_c0_g1_i4_orf1(GO:0005783);TRINITY_DN8868_c0_g1_i…
GO:0044248	4	4	cellular catabolic process	biological_process	The chemical reactions and pathways resulting in the breakdown of substances, carried out by individual cells. [GOC:jl]	5	GO:0042744;GO:0042178;GO:0006689;GO:0009143;GO:0019941	6	TRINITY_DN1672_c0_g3_i2_orf1;TRINITY_DN12081_c0_g2_i1_orf1;TRINITY_DN8412_c0_g1_i2_orf1;TRINITY_DN20473_c0_g3_i1_orf1;TRINITY_DN47_c0_g1_i7_orf1;TRINITY_DN20473_c0_g1_i1_orf1	TRINITY_DN1672_c0_g3_i2_orf1(GO:0009143);TRINITY_DN12081_c0_g2_i1_orf1(GO:0042744);TRINITY_DN8412_c0_g1_i2_orf1(GO:0006689);TRINITY_DN20473_c0_g3_i1_orf1(GO:0042178);TRINITY_DN47_c0_g1_i7_orf1(GO:0019941);TRINITY_DN20473_c0_g1_i1_orf1(GO:0042178)
GO:0044249	4	4	cellular biosynthetic process	biological_process	The chemical reactions and pathways resulting in the formation of substances, carried out by individual cells. [GOC:jl]	8	GO:0006729;GO:0006228;GO:0009143;GO:0006241;GO:0002181;GO:0006414;GO:0006412;GO:0006183	21	TRINITY_DN8105_c0_g2_i1_orf1;TRINITY_DN137_c0_g1_i2_orf1;TRINITY_DN14889_c0_g1_i1_orf1;TRINITY_DN51006_c0_g4_i1_orf1;TRINITY_DN10718_c0_g3_i2_orf1;TRINITY_DN11117_c0_g2_i1_orf1;TRINITY_DN1672_c0_g3_i2_orf1;TRINITY_DN22513_c0_g4_i1_orf1;TRINITY_DN10644_c0_g1_i1_orf1;TRINITY_DN4144_c0_g4_i2_orf1;TRINITY_DN945_c0_g1_i1_orf1;TRINITY_DN12076_c0_g3_i2_orf1;TRINITY_DN52728_c1_g1_i1_orf1;TRINITY_DN8868_c…	TRINITY_DN8105_c0_g2_i1_orf1(GO:0006228;GO:0006241;GO:0006183);TRINITY_DN137_c0_g1_i2_orf1(GO:0006412);TRINITY_DN14889_c0_g1_i1_orf1(GO:0006412);TRINITY_DN51006_c0_g4_i1_orf1(GO:0006412);TRINITY_DN10718_c0_g3_i2_orf1(GO:0006412);TRINITY_DN11117_c0_g2_i1_orf1(GO:0006412);TRINITY_DN1672_c0_g3_i2_orf1(GO:0009143);TRINITY_DN22513_c0_g4_i1_orf1(GO:0006412);TRINITY_DN10644_c0_g1_i1_orf1(GO:0006412);TRI…
GO:0002274	4	5	myeloid leukocyte activation	biological_process	A change in the morphology or behavior of a myeloid leukocyte resulting from exposure to an activating factor such as a cellular or soluble ligand. [GOC:add, ISBN:0781735149]	1	GO:0002276	1	TRINITY_DN1672_c0_g3_i2_orf1	TRINITY_DN1672_c0_g3_i2_orf1(GO:0002276)
GO:0006952	4	4	defense response	biological_process	Reactions, triggered in response to the presence of a foreign body or the occurrence of an injury, which result in restriction of damage to the organism attacked or prevention/recovery from the infection caused by the attack. [GOC:go_curators]	2	GO:0006952;GO:0042381	4	TRINITY_DN1906_c0_g2_i5_orf1;TRINITY_DN11732_c0_g1_i1_orf1;TRINITY_DN2036_c3_g1_i6_orf1;TRINITY_DN68020_c0_g1_i1_orf1	TRINITY_DN1906_c0_g2_i5_orf1(GO:0006952);TRINITY_DN11732_c0_g1_i1_orf1(GO:0042381);TRINITY_DN2036_c3_g1_i6_orf1(GO:0042381);TRINITY_DN68020_c0_g1_i1_orf1(GO:0042381)
GO:0006959	4	4	humoral immune response	biological_process	An immune response mediated through a body fluid. [GOC:hb, ISBN:0198506732]	1	GO:0042381	3	TRINITY_DN11732_c0_g1_i1_orf1;TRINITY_DN2036_c3_g1_i6_orf1;TRINITY_DN68020_c0_g1_i1_orf1	TRINITY_DN11732_c0_g1_i1_orf1(GO:0042381);TRINITY_DN2036_c3_g1_i6_orf1(GO:0042381);TRINITY_DN68020_c0_g1_i1_orf1(GO:0042381)
GO:0051649	4	4	establishment of localization in cell	biological_process	Any process, occuring in a cell, that localizes a substance or cellular component. This may occur via movement, tethering or selective degradation. [GOC:ai, GOC:dos, GOC:dph, GOC:tb]	1	GO:0006606	1	TRINITY_DN530_c0_g1_i7_orf1	TRINITY_DN530_c0_g1_i7_orf1(GO:0006606)
GO:0004857	4	4	enzyme inhibitor activity	molecular_function	Binds to and stops, prevents or reduces the activity of an enzyme. [GOC:ai, GOC:ebc]	3	GO:0004869;GO:1990948;GO:0004866	4	TRINITY_DN1906_c0_g2_i5_orf1;TRINITY_DN3773_c0_g3_i1_orf1;TRINITY_DN51006_c0_g4_i1_orf1;TRINITY_DN1799_c0_g1_i6_orf1	TRINITY_DN1906_c0_g2_i5_orf1(GO:0004869);TRINITY_DN3773_c0_g3_i1_orf1(GO:0004866);TRINITY_DN51006_c0_g4_i1_orf1(GO:1990948);TRINITY_DN1799_c0_g1_i6_orf1(GO:0004869)
GO:0009055	4	4	electron transfer activity	molecular_function	Any molecular entity that serves as an electron acceptor and electron donor in an electron transport chain. An electron transport chain is a process in which a series of electron carriers operate together to transfer electrons from donors to any of several different terminal electron acceptors to generate a transmembrane electrochemical gradient. [ISBN:0198506732]	2	GO:0008121;GO:0009055	2	TRINITY_DN20751_c0_g6_i1_orf1;TRINITY_DN9258_c0_g1_i1_orf1	TRINITY_DN20751_c0_g6_i1_orf1(GO:0008121);TRINITY_DN9258_c0_g1_i1_orf1(GO:0009055)
GO:0005102	4	4	signaling receptor binding	molecular_function	Interacting selectively and non-covalently with one or more specific sites on a receptor molecule, a macromolecule that undergoes combination with a hormone, neurotransmitter, drug or intracellular messenger to initiate a change in cell function. [GOC:bf, GOC:ceb, ISBN:0198506732]	4	GO:0048019;GO:0005179;GO:0008083;GO:0050750	4	TRINITY_DN9558_c0_g2_i2_orf1;TRINITY_DN2730_c4_g1_i3_orf1;TRINITY_DN6819_c0_g1_i1_orf1;TRINITY_DN3049_c0_g2_i1_orf1	TRINITY_DN9558_c0_g2_i2_orf1(GO:0048019;GO:0050750);TRINITY_DN2730_c4_g1_i3_orf1(GO:0008083);TRINITY_DN6819_c0_g1_i1_orf1(GO:0005179);TRINITY_DN3049_c0_g2_i1_orf1(GO:0005179)
GO:0016627	4	4	oxidoreductase activity, acting on the CH-CH group of donors	molecular_function	Catalysis of an oxidation-reduction (redox) reaction in which a CH-CH group acts as a hydrogen or electron donor and reduces a hydrogen or electron acceptor. [GOC:ai]	1	GO:0032440	3	TRINITY_DN413_c1_g1_i1_orf1;TRINITY_DN8701_c0_g1_i1_orf1;TRINITY_DN322_c1_g1_i4_orf1	TRINITY_DN413_c1_g1_i1_orf1(GO:0032440);TRINITY_DN8701_c0_g1_i1_orf1(GO:0032440);TRINITY_DN322_c1_g1_i4_orf1(GO:0032440)
GO:0035148	4	4	tube formation	biological_process	Creation of the central hole of a tube in an anatomical structure through which gases and/or liquids flow. [GOC:bf]	1	GO:0001843	1	TRINITY_DN51006_c0_g4_i1_orf1	TRINITY_DN51006_c0_g4_i1_orf1(GO:0001843)
GO:0043170	4	4	macromolecule metabolic process	biological_process	The chemical reactions and pathways involving macromolecules, any molecule of high relative molecular mass, the structure of which essentially comprises the multiple repetition of units derived, actually or conceptually, from molecules of low relative molecular mass. [CHEBI:33694, GOC:mah]	14	GO:0000413;GO:0006414;GO:0019941;GO:0000398;GO:0006412;GO:0016567;GO:0010467;GO:0000463;GO:0006364;GO:0000470;GO:0002181;GO:0006030;GO:0016925;GO:0006508	28	TRINITY_DN10718_c0_g3_i2_orf1;TRINITY_DN6819_c0_g1_i1_orf1;TRINITY_DN127_c0_g2_i3_orf1;TRINITY_DN4144_c0_g4_i2_orf1;TRINITY_DN13275_c0_g1_i5_orf1;TRINITY_DN8868_c0_g1_i2_orf1;TRINITY_DN47_c0_g1_i7_orf1;TRINITY_DN5642_c0_g1_i3_orf1;TRINITY_DN5962_c0_g1_i1_orf1;TRINITY_DN52728_c1_g1_i1_orf1;TRINITY_DN11117_c0_g2_i1_orf1;TRINITY_DN945_c0_g1_i1_orf1;TRINITY_DN10897_c0_g4_i1_orf1;TRINITY_DN51006_c0_g4…	TRINITY_DN10718_c0_g3_i2_orf1(GO:0006412);TRINITY_DN6819_c0_g1_i1_orf1(GO:0010467);TRINITY_DN127_c0_g2_i3_orf1(GO:0016925);TRINITY_DN4144_c0_g4_i2_orf1(GO:0006412);TRINITY_DN13275_c0_g1_i5_orf1(GO:0006412);TRINITY_DN8868_c0_g1_i2_orf1(GO:0006414);TRINITY_DN47_c0_g1_i7_orf1(GO:0019941;GO:0016567;GO:0006412);TRINITY_DN5642_c0_g1_i3_orf1(GO:0006508);TRINITY_DN5962_c0_g1_i1_orf1(GO:0000398);TRINITY_D…
GO:0051186	4	4	cofactor metabolic process	biological_process	The chemical reactions and pathways involving a cofactor, a substance that is required for the activity of an enzyme or other protein. Cofactors may be inorganic, such as the metal atoms zinc, iron, and copper in certain forms, or organic, in which case they are referred to as coenzymes. Cofactors may either be bound tightly to active sites or bind loosely with the substrate. [GOC:ai]	3	GO:0006729;GO:0042744;GO:0006749	4	TRINITY_DN20473_c0_g3_i1_orf1;TRINITY_DN1295_c0_g1_i1_orf1;TRINITY_DN20473_c0_g1_i1_orf1;TRINITY_DN12081_c0_g2_i1_orf1	TRINITY_DN20473_c0_g3_i1_orf1(GO:0006749);TRINITY_DN1295_c0_g1_i1_orf1(GO:0006729);TRINITY_DN20473_c0_g1_i1_orf1(GO:0006749);TRINITY_DN12081_c0_g2_i1_orf1(GO:0042744)
GO:0051239	4	4	regulation of multicellular organismal process	biological_process	Any process that modulates the frequency, rate or extent of a multicellular organismal process, the processes pertinent to the function of a multicellular organism above the cellular level; includes the integrated processes of tissues and organs. [GOC:ai, GOC:dph, GOC:tb]	1	GO:0060313	1	TRINITY_DN1906_c0_g2_i5_orf1	TRINITY_DN1906_c0_g2_i5_orf1(GO:0060313)
GO:0008092	4	4	cytoskeletal protein binding	molecular_function	Interacting selectively and non-covalently with any protein component of any cytoskeleton (actin, microtubule, or intermediate filament cytoskeleton). [GOC:mah]	5	GO:0003779;GO:0048487;GO:0032036;GO:0003785;GO:0017022	7	TRINITY_DN3363_c0_g1_i1_orf1;TRINITY_DN322_c1_g1_i4_orf1;TRINITY_DN6296_c0_g1_i2_orf1;TRINITY_DN3747_c0_g4_i3_orf1;TRINITY_DN151_c0_g1_i2_orf1;TRINITY_DN267_c0_g1_i4_orf1;TRINITY_DN2367_c0_g1_i3_orf1	TRINITY_DN3363_c0_g1_i1_orf1(GO:0048487);TRINITY_DN322_c1_g1_i4_orf1(GO:0032036;GO:0017022);TRINITY_DN6296_c0_g1_i2_orf1(GO:0003779);TRINITY_DN3747_c0_g4_i3_orf1(GO:0003785);TRINITY_DN151_c0_g1_i2_orf1(GO:0003779);TRINITY_DN267_c0_g1_i4_orf1(GO:0003785);TRINITY_DN2367_c0_g1_i3_orf1(GO:0003779)
GO:0016835	4	4	carbon-oxygen lyase activity	molecular_function	Catalysis of the breakage of a carbon-oxygen bond. [EC:4.2.-.-]	1	GO:0008124	1	TRINITY_DN1295_c0_g1_i1_orf1	TRINITY_DN1295_c0_g1_i1_orf1(GO:0008124)
GO:0046906	4	4	tetrapyrrole binding	molecular_function	Interacting selectively and non-covalently with a tetrapyrrole, a compound containing four pyrrole nuclei variously substituted and linked to each other through carbons at the alpha position. [CHEBI:26932, GOC:curators, ISBN:0198506732]	1	GO:0020037	1	TRINITY_DN9258_c0_g1_i1_orf1	TRINITY_DN9258_c0_g1_i1_orf1(GO:0020037)
GO:0070887	4	4	cellular response to chemical stimulus	biological_process	Any process that results in a change in state or activity of a cell (in terms of movement, secretion, enzyme production, gene expression, etc.) as a result of a chemical stimulus. [GOC:mah]	2	GO:0034599;GO:0071364	2	TRINITY_DN42006_c0_g1_i1_orf1;TRINITY_DN12081_c0_g2_i1_orf1	TRINITY_DN42006_c0_g1_i1_orf1(GO:0071364);TRINITY_DN12081_c0_g2_i1_orf1(GO:0034599)
GO:0046983	4	4	protein dimerization activity	molecular_function	The formation of a protein dimer, a macromolecular structure consists of two noncovalently associated identical or nonidentical subunits. [ISBN:0198506732]	1	GO:0046982	1	TRINITY_DN7744_c0_g1_i2_orf1	TRINITY_DN7744_c0_g1_i2_orf1(GO:0046982)
GO:0031256	4	4	leading edge membrane	cellular_component	The portion of the plasma membrane surrounding the leading edge of a motile cell. [GOC:mah]	1	GO:0032587	1	TRINITY_DN42006_c0_g1_i1_orf1	TRINITY_DN42006_c0_g1_i1_orf1(GO:0032587)
GO:0031253	4	5	cell projection membrane	cellular_component	The portion of the plasma membrane surrounding a plasma membrane bounded cell surface projection. [GOC:mah] {comment="GOC:krc"}	1	GO:0032587	1	TRINITY_DN42006_c0_g1_i1_orf1	TRINITY_DN42006_c0_g1_i1_orf1(GO:0032587)
GO:0005924	4	5	cell-substrate adherens junction	cellular_component	An adherens junction which connects a cell to the extracellular matrix. [GOC:hb]	1	GO:0005927	1	TRINITY_DN1310_c0_g1_i3_orf1	TRINITY_DN1310_c0_g1_i3_orf1(GO:0005927)
GO:0019866	4	4	organelle inner membrane	cellular_component	The inner, i.e. lumen-facing, lipid bilayer of an organelle envelope; usually highly selective to most ions and metabolites. [GOC:mah]	1	GO:0005743	1	TRINITY_DN20751_c0_g6_i1_orf1	TRINITY_DN20751_c0_g6_i1_orf1(GO:0005743)
GO:0030247	4	4	polysaccharide binding	molecular_function	Interacting selectively and non-covalently with any polysaccharide, a polymer of many (typically more than 10) monosaccharide residues linked glycosidically. [CHEBI:18154, GOC:mah]	1	GO:0030247	2	TRINITY_DN63336_c0_g2_i1_orf1;TRINITY_DN1672_c0_g3_i2_orf1	TRINITY_DN63336_c0_g2_i1_orf1(GO:0030247);TRINITY_DN1672_c0_g3_i2_orf1(GO:0030247)
GO:0033554	4	4	cellular response to stress	biological_process	Any process that results in a change in state or activity of a cell (in terms of movement, secretion, enzyme production, gene expression, etc.) as a result of a stimulus indicating the organism is under stress. The stress is usually, but not necessarily, exogenous (e.g. temperature, humidity, ionizing radiation). [GOC:mah]	2	GO:0034599;GO:0034976	2	TRINITY_DN415_c0_g2_i3_orf1;TRINITY_DN12081_c0_g2_i1_orf1	TRINITY_DN415_c0_g2_i3_orf1(GO:0034976);TRINITY_DN12081_c0_g2_i1_orf1(GO:0034599)
GO:0045454	4	6	cell redox homeostasis	biological_process	Any process that maintains the redox environment of a cell or compartment within a cell. [GOC:ai, GOC:dph, GOC:tb]	1	GO:0045454	3	TRINITY_DN415_c0_g2_i3_orf1;TRINITY_DN2257_c0_g1_i2_orf1;TRINITY_DN12081_c0_g2_i1_orf1	TRINITY_DN415_c0_g2_i3_orf1(GO:0045454);TRINITY_DN2257_c0_g1_i2_orf1(GO:0045454);TRINITY_DN12081_c0_g2_i1_orf1(GO:0045454)
GO:0042381	4	6	hemolymph coagulation	biological_process	Any process in which factors in the hemolymph (the invertebrate equivalent of vertebrate blood and lymph) precipitate into insoluble clots in order to prevent loss of body fluid, and at the same time prevent the movement of microbes. Hemolymph coagulation is also part of the invertebrate humoral immune response. [GOC:jl, ISBN:0198506732, PMID:10561606, PMID:11915949]	1	GO:0042381	3	TRINITY_DN11732_c0_g1_i1_orf1;TRINITY_DN2036_c3_g1_i6_orf1;TRINITY_DN68020_c0_g1_i1_orf1	TRINITY_DN11732_c0_g1_i1_orf1(GO:0042381);TRINITY_DN2036_c3_g1_i6_orf1(GO:0042381);TRINITY_DN68020_c0_g1_i1_orf1(GO:0042381)
GO:0048513	4	4	animal organ development	biological_process	Development of a tissue or tissues that work together to perform a specific function or functions. Development pertains to the process whose specific outcome is the progression of a structure over time, from its formation to the mature structure. Organs are commonly observed as visibly distinct structures, but may also exist as loosely associated clusters of cells that work together to perform a …	1	GO:0007420	1	TRINITY_DN1884_c2_g1_i2_orf1	TRINITY_DN1884_c2_g1_i2_orf1(GO:0007420)
GO:0031968	4	5	organelle outer membrane	cellular_component	The outer, i.e. cytoplasm-facing in a cellular organelle, lipid bilayer of an organelle envelope. [GOC:mah]	1	GO:0005741	1	TRINITY_DN3133_c0_g1_i1_orf1	TRINITY_DN3133_c0_g1_i1_orf1(GO:0005741)
GO:0031966	4	6	mitochondrial membrane	cellular_component	Either of the lipid bilayers that surround the mitochondrion and form the mitochondrial envelope. [GOC:mah, NIF_Subcellular:sao1045389829]	2	GO:0005743;GO:0005741	2	TRINITY_DN20751_c0_g6_i1_orf1;TRINITY_DN3133_c0_g1_i1_orf1	TRINITY_DN20751_c0_g6_i1_orf1(GO:0005743);TRINITY_DN3133_c0_g1_i1_orf1(GO:0005741)
GO:0008233	4	4	peptidase activity	molecular_function	Catalysis of the hydrolysis of a peptide bond. A peptide bond is a covalent bond formed when the carbon atom from the carboxyl group of one amino acid shares electrons with the nitrogen atom from the amino group of a second amino acid. [GOC:jl, ISBN:0815332181]	2	GO:0004252;GO:0008234	6	TRINITY_DN1105_c0_g2_i3_orf1;TRINITY_DN2056_c1_g1_i2_orf1;TRINITY_DN5642_c0_g1_i12_orf1;TRINITY_DN2133_c1_g3_i1_orf1;TRINITY_DN3788_c0_g2_i1_orf1;TRINITY_DN5642_c0_g1_i3_orf1	TRINITY_DN1105_c0_g2_i3_orf1(GO:0004252);TRINITY_DN2056_c1_g1_i2_orf1(GO:0004252);TRINITY_DN5642_c0_g1_i12_orf1(GO:0004252);TRINITY_DN2133_c1_g3_i1_orf1(GO:0008234);TRINITY_DN3788_c0_g2_i1_orf1(GO:0004252);TRINITY_DN5642_c0_g1_i3_orf1(GO:0004252)
GO:0002366	4	5	leukocyte activation involved in immune response	biological_process	A change in morphology and behavior of a leukocyte resulting from exposure to a specific antigen, mitogen, cytokine, cellular ligand, or soluble factor, leading to the initiation or perpetuation of an immune response. [GOC:add, ISBN:0781735149]	1	GO:0002276	1	TRINITY_DN1672_c0_g3_i2_orf1	TRINITY_DN1672_c0_g3_i2_orf1(GO:0002276)
GO:0043231	4	5	intracellular membrane-bounded organelle	cellular_component	Organized structure of distinctive morphology and function, bounded by a single or double lipid bilayer membrane and occurring within the cell. Includes the nucleus, mitochondria, plastids, vacuoles, and vesicles. Excludes the plasma membrane. [GOC:go_curators]	5	GO:0005764;GO:0005794;GO:0005634;GO:0005783;GO:0005739	21	TRINITY_DN7744_c0_g1_i2_orf1;TRINITY_DN7196_c0_g1_i1_orf1;TRINITY_DN10718_c0_g3_i2_orf1;TRINITY_DN9258_c0_g1_i1_orf1;TRINITY_DN1348_c0_g1_i2_orf1;TRINITY_DN9596_c0_g1_i1_orf1;TRINITY_DN88941_c0_g1_i1_orf1;TRINITY_DN2870_c1_g1_i2_orf1;TRINITY_DN127_c0_g2_i3_orf1;TRINITY_DN29_c0_g1_i1_orf1;TRINITY_DN340_c0_g1_i5_orf1;TRINITY_DN9558_c0_g2_i2_orf1;TRINITY_DN20347_c0_g1_i1_orf1;TRINITY_DN10036_c0_g1_i…	TRINITY_DN7744_c0_g1_i2_orf1(GO:0005634);TRINITY_DN7196_c0_g1_i1_orf1(GO:0005783);TRINITY_DN10718_c0_g3_i2_orf1(GO:0005783);TRINITY_DN9258_c0_g1_i1_orf1(GO:0005739);TRINITY_DN1348_c0_g1_i2_orf1(GO:0005739);TRINITY_DN9596_c0_g1_i1_orf1(GO:0005634);TRINITY_DN88941_c0_g1_i1_orf1(GO:0005739);TRINITY_DN2870_c1_g1_i2_orf1(GO:0005634);TRINITY_DN127_c0_g2_i3_orf1(GO:0005634);TRINITY_DN29_c0_g1_i1_orf1(GO…
GO:0043232	4	5	intracellular non-membrane-bounded organelle	cellular_component	Organized structure of distinctive morphology and function, not bounded by a lipid bilayer membrane and occurring within the cell. Includes ribosomes, the cytoskeleton and chromosomes. [GOC:go_curators]	6	GO:0005856;GO:0015629;GO:0005730;GO:0030864;GO:0042788;GO:0005840	20	TRINITY_DN14889_c0_g1_i1_orf1;TRINITY_DN51006_c0_g4_i1_orf1;TRINITY_DN10718_c0_g3_i2_orf1;TRINITY_DN11117_c0_g2_i1_orf1;TRINITY_DN8868_c0_g1_i2_orf1;TRINITY_DN10644_c0_g1_i1_orf1;TRINITY_DN4144_c0_g4_i2_orf1;TRINITY_DN6296_c0_g1_i2_orf1;TRINITY_DN945_c0_g1_i1_orf1;TRINITY_DN12076_c0_g3_i2_orf1;TRINITY_DN42006_c0_g1_i1_orf1;TRINITY_DN802_c1_g1_i2_orf1;TRINITY_DN47_c0_g1_i7_orf1;TRINITY_DN10897_c0_…	TRINITY_DN14889_c0_g1_i1_orf1(GO:0005840;GO:0005730);TRINITY_DN51006_c0_g4_i1_orf1(GO:0005730;GO:0005840);TRINITY_DN10718_c0_g3_i2_orf1(GO:0005840;GO:0005730);TRINITY_DN11117_c0_g2_i1_orf1(GO:0005840);TRINITY_DN8868_c0_g1_i2_orf1(GO:0005840);TRINITY_DN10644_c0_g1_i1_orf1(GO:0005840);TRINITY_DN4144_c0_g4_i2_orf1(GO:0005840);TRINITY_DN6296_c0_g1_i2_orf1(GO:0015629);TRINITY_DN945_c0_g1_i1_orf1(GO:00…
GO:0030547	4	4	receptor inhibitor activity	molecular_function	The function of interacting (directly or indirectly) with receptors such that the proportion of receptors in the active form is decreased. [GOC:ceb]	1	GO:0048019	1	TRINITY_DN9558_c0_g2_i2_orf1	TRINITY_DN9558_c0_g2_i2_orf1(GO:0048019)
GO:0033178	4	4	proton-transporting two-sector ATPase complex, catalytic domain	cellular_component	A protein complex that forms part of a proton-transporting two-sector ATPase complex and catalyzes ATP hydrolysis or synthesis. The catalytic domain (F1, V1, or A1) comprises a hexameric catalytic core and a central stalk, and is peripherally associated with the membrane when the two-sector ATPase is assembled. [GOC:mah, PMID:10838056]	1	GO:0033178	1	TRINITY_DN37_c2_g1_i2_orf1	TRINITY_DN37_c2_g1_i2_orf1(GO:0033178)
GO:0042277	4	4	peptide binding	molecular_function	Interacting selectively and non-covalently with peptides, any of a group of organic compounds comprising two or more amino acids linked by peptide bonds. [GOC:jl]	1	GO:0001540	1	TRINITY_DN1906_c0_g2_i5_orf1	TRINITY_DN1906_c0_g2_i5_orf1(GO:0001540)
GO:0003756	4	6	protein disulfide isomerase activity	molecular_function	Catalysis of the rearrangement of both intrachain and interchain disulfide bonds in proteins. [EC:5.3.4.1, GOC:vw, http://en.wikipedia.org/wiki/Protein_disulfide-isomerase#Function]	1	GO:0003756	1	TRINITY_DN415_c0_g2_i3_orf1	TRINITY_DN415_c0_g2_i3_orf1(GO:0003756)
[truncated: 607 more rows]

## Sheet: DEPs_GO_enrichment
GO	name	namespace	all_number_of_accs	all_GO2acc	diff_number_of_accs	diff_GO2acc	p_value	url
[truncated: 33 more rows]

## Sheet: DEPs_KEGG_annotation
acc	regulate	KO	pathway	pathway_name	url
[truncated: 480 more rows]

## Sheet: DEPs_KEGG_enrichment
pathway	pathway_name	class	all_number_of_accs	all_KO2acc	diff_number_of_accs	diff_KO2acc	p_value	url
[truncated: 164 more rows]

[truncated: 1 more sheets: DEGs both in RNA and protein]
